# Supplementary material for: CompCorona: A web application for comparative transcriptome analyses of coronaviruses reveals SARS-CoV-2-specific host response
Source: Turk J Biol. 2023 Dec 15;47(6):393–405. doi: 10.55730/1300-0152.2673 (PMC11045204; doi:10.55730/1300-0152.2673)
Supplement: Supplementary file 1 [file tjb-47-06-393_1_Table_S1.xlsx]

## Sheet: S1
S1: Used sample list
GSE56192_MERS-INFECTED	GSE56192_MERS-MOCK	GSE56192_SARS-INFECTED	GSE56192_SARS-MOCK	PBMC-INFECTED	PBMC-MOCK	GSE147507_SARS-CoV-2-INFECTED	GSE147507_SARS-CoV-2-MOCK
SRR1192413	SRR1190365	SRR1193006	SRR1192354	CRR119890	CRR119891	SRR11412251	SRR11412239
SRR1192414	SRR1190366	SRR1193007	SRR1192370	CRR125445	CRR119892	SRR11412252	SRR11412240
SRR1192415	SRR1190367	SRR1193008	SRR1192371	CRR125446	CRR119893	SRR11412253	SRR11412241
SRR1192416	SRR1190368	SRR1193009	SRR1192398			SRR11412254	SRR11412242
SRR1192417	SRR1190369	SRR1193010	SRR1192399			SRR11412255	SRR11412243
SRR1192418	SRR1190370	SRR1193011	SRR1192419			SRR11412256	SRR11412244
SRR1192419	SRR1190371	SRR1193012	SRR1192464			SRR11412257	SRR11412245
SRR1192420	SRR1190372	SRR1193013	SRR1192465			SRR11412258	SRR11412246
SRR1192464	SRR1191342	SRR1193014	SRR1192471			SRR11412259	SRR11412247
SRR1192465	SRR1191343	SRR1193015	SRR1192496			SRR11412260	SRR11412248
SRR1192466	SRR1191344	SRR1193016	SRR1192497			SRR11412261	SRR11412249
SRR1192467	SRR1191345	SRR1193017	SRR1192498			SRR11412262	SRR11412250
SRR1192468	SRR1191346	SRR1193018	SRR1192499
SRR1192469	SRR1191347	SRR1193100
SRR1192470	SRR1191348	SRR1193101
SRR1192471	SRR1191349	SRR1193102
		SRR1193103
		SRR1193104
		SRR1193105
		SRR1193106
		SRR1193197
		SRR1193198
		SRR1193199
		SRR1193403
		SRR1193404
		SRR1193405
		SRR1193522
		SRR1193523
		SRR1193524
		SRR1193638
		SRR1195619
		SRR1195620
		SRR1195621
