# Supplementary material for: CompCorona: A web application for comparative transcriptome analyses of coronaviruses reveals SARS-CoV-2-specific host response
Source: Turk J Biol. 2023 Dec 15;47(6):393–405. doi: 10.55730/1300-0152.2673 (PMC11045204; doi:10.55730/1300-0152.2673)
Supplement: Supplementary file 2 [file tjb-47-06-393_1_Table_S2.xlsx]

## Sheet: S2
S2: Network-based hub genes of SARS-CoV-2 with Cytoscape plug-in cytoHubba rank by MCC method
Rank	Name	Score
1	ISG15	4.60069e+20
2	IFIT1	4.60069e+20
3	STAT1	4.60069e+20
4	MX1	4.60069e+20
5	IRF7	4.60069e+20
6	IRF9	4.60069e+20
7	IFIT3	4.60069e+20
8	OAS1	4.60069e+20
9	OAS3	4.60069e+20
10	IFI35	4.60069e+20
11	IFIH1	4.60062e+20
12	DDX58	4.60062e+20
13	USP18	4.60062e+20
14	IFI6	4.59947e+20
15	IFIT5	4.59947e+20
16	EIF2AK2	4.59941e+20
17	DDX60	4.59941e+20
18	HERC5	4.5994e+20
19	PARP9	4.08849e+20
20	STAT2	2.55704e+20
