# Supplementary material for: CompCorona: A web application for comparative transcriptome analyses of coronaviruses reveals SARS-CoV-2-specific host response
Source: Turk J Biol. 2023 Dec 15;47(6):393–405. doi: 10.55730/1300-0152.2673 (PMC11045204; doi:10.55730/1300-0152.2673)
Supplement: Supplementary file 3 [file tjb-47-06-393_1_Table_S3.xlsx]

## Sheet: S3A
S3A:SARS-CoV-2(lung) DEGs
id	feature	fc	pval	qval	gene_name	de
ENSG00000224631	gene	0.0336068	0.0400303	0.765723	RPS27AP16	-4.8951
ENSG00000277502	gene	0.164101	0.00367125	0.49362	AC007383.4	-2.60734
ENSG00000144401	gene	0.169918	0.0281369	0.727417	METTL21A	-2.55709
ENSG00000111664	gene	0.188022	0.00643225	0.560474	GNB3	-2.41103
ENSG00000148248	gene	0.254018	2.10045e-05	0.0679916	SURF4	-1.977
ENSG00000168904	gene	0.278264	0.0452138	0.776243	LRRC28	-1.84547
ENSG00000163904	gene	0.284213	0.018536	0.669155	SENP2	-1.81496
ENSG00000130517	gene	0.325011	0.000282542	0.171485	PGPEP1	-1.62144
ENSG00000113966	gene	0.34047	0.0108855	0.575746	ARL6	-1.5544
ENSG00000105662	gene	0.341005	0.0407927	0.765723	CRTC1	-1.55214
ENSG00000214274	gene	0.342405	0.000892769	0.298955	ANG	-1.54622
ENSG00000170113	gene	0.345683	0.0348566	0.761794	NIPA1	-1.53248
ENSG00000047188	gene	0.361424	0.0128563	0.605698	YTHDC2	-1.46824
ENSG00000171574	gene	0.387903	0.0376898	0.765723	ZNF584	-1.36623
ENSG00000130119	gene	0.404751	0.00661091	0.560474	GNL3L	-1.30489
ENSG00000092140	gene	0.420373	0.0121725	0.600343	G2E3	-1.25026
ENSG00000255252	gene	0.422683	0.0279826	0.727417	AL078612.2	-1.24235
ENSG00000162244	gene	0.426391	0.0453228	0.776243	RPL29	-1.22975
ENSG00000101049	gene	0.440564	0.0024594	0.49362	SGK2	-1.18257
ENSG00000164073	gene	0.451875	0.000548567	0.253673	MFSD8	-1.146
ENSG00000178537	gene	0.455427	0.0364988	0.765723	SLC25A20	-1.13471
ENSG00000196455	gene	0.458482	0.0298679	0.745622	PIK3R4	-1.12506
ENSG00000277249	gene	0.462073	0.0299525	0.745818	MIR6784	-1.11381
ENSG00000165392	gene	0.46798	0.0323441	0.751763	WRN	-1.09548
ENSG00000258388	gene	0.480724	0.0290191	0.735782	PPT2-EGFL8	-1.05672
ENSG00000172250	gene	0.482675	0.0159753	0.657356	SERHL	-1.05088
ENSG00000117616	gene	0.489823	0.00942085	0.573339	RSRP1	-1.02967
ENSG00000157600	gene	0.489895	0.0351291	0.761794	TMEM164	-1.02946
ENSG00000123545	gene	0.49464	0.0108451	0.575746	NDUFAF4	-1.01555
ENSG00000073008	gene	0.504388	0.00649433	0.560474	PVR	-0.987393
ENSG00000112715	gene	0.507545	0.0347624	0.761794	VEGFA	-0.978392
ENSG00000168256	gene	0.512823	0.0387797	0.765723	NKIRAS2	-0.963466
ENSG00000175334	gene	0.512963	0.00138816	0.421263	BANF1	-0.963073
ENSG00000264268	gene	0.51869	0.00861686	0.56648	MIR4767	-0.947055
ENSG00000157514	gene	0.533657	0.023108	0.700393	TSC22D3	-0.906016
ENSG00000262903	gene	0.547819	0.0297786	0.745622	AC027796.4	-0.868228
ENSG00000231245	gene	0.549783	0.0313227	0.749219	C1DP1	-0.863067
ENSG00000067221	gene	0.558273	0.0152697	0.636411	STOML1	-0.840957
ENSG00000169714	gene	0.568422	0.00319311	0.49362	CNBP	-0.814966
ENSG00000175390	gene	0.578132	0.0467757	0.784666	EIF3F	-0.790528
ENSG00000124782	gene	0.582713	0.0405373	0.765723	RREB1	-0.779143
ENSG00000175768	gene	0.585968	0.0364301	0.765723	TOMM5	-0.771107
ENSG00000236969	gene	0.58952	0.0236335	0.700393	GGT8P	-0.762387
ENSG00000236792	gene	0.590306	0.0463677	0.783815	AL513175.2	-0.760466
ENSG00000243678	gene	0.595957	0.0376192	0.765723	NME2	-0.746719
ENSG00000005810	gene	0.601436	0.034667	0.761794	MYCBP2	-0.733517
ENSG00000139974	gene	0.610976	0.0239531	0.700393	SLC38A6	-0.710812
ENSG00000140961	gene	0.614131	0.0163785	0.659967	OSGIN1	-0.703381
ENSG00000275180	gene	0.614761	0.00811417	0.560474	AC048341.2	-0.701902
ENSG00000197355	gene	0.619698	0.0449043	0.776243	UAP1L1	-0.690364
ENSG00000134222	gene	0.620202	0.0323675	0.751763	PSRC1	-0.689191
ENSG00000138834	gene	0.630452	0.0333833	0.754654	MAPK8IP3	-0.665542
ENSG00000226950	gene	0.631053	0.00683249	0.560474	DANCR	-0.664168
ENSG00000076864	gene	0.637704	0.0200848	0.682147	RAP1GAP	-0.64904
ENSG00000258474	gene	0.639222	0.049918	0.788218	LINC02313	-0.645611
ENSG00000085999	gene	0.644853	0.0433704	0.767591	RAD54L	-0.632959
ENSG00000255284	gene	0.650168	0.00666744	0.560474	AP006621.3	-0.621116
ENSG00000143418	gene	0.650804	0.00512767	0.524191	CERS2	-0.619705
ENSG00000101473	gene	0.651589	0.00881458	0.56648	ACOT8	-0.617966
ENSG00000170477	gene	0.657524	0.00913685	0.570482	KRT4	-0.604884
ENSG00000162413	gene	0.658017	0.0355794	0.765723	KLHL21	-0.603803
ENSG00000109084	gene	0.667934	9.0942e-05	0.0921929	TMEM97	-0.582223
ENSG00000143776	gene	0.67459	0.00049806	0.241833	CDC42BPA	-0.567917
ENSG00000198918	gene	0.680644	0.0319461	0.750136	RPL39	-0.555028
ENSG00000233706	gene	0.683723	0.0107001	0.575746	AL353689.2	-0.548516
ENSG00000184470	gene	0.688197	0.0199967	0.682147	TXNRD2	-0.539106
ENSG00000165948	gene	0.689534	0.00987717	0.573339	IFI27L1	-0.536307
ENSG00000226608	gene	0.690578	0.0155505	0.642598	FTLP3	-0.534123
ENSG00000175826	gene	0.691278	0.00814447	0.560474	CTDNEP1	-0.532663
ENSG00000123505	gene	0.693308	0.00506442	0.524191	AMD1	-0.528431
ENSG00000210184	gene	0.693585	0.045013	0.776243	MT-TS2	-0.527856
ENSG00000115350	gene	0.694195	0.0232944	0.700393	POLE4	-0.526588
ENSG00000262791	gene	0.696187	0.0430256	0.767591	AC130343.1	-0.522453
ENSG00000173171	gene	0.702109	0.0407959	0.765723	MTX1	-0.510234
ENSG00000162032	gene	0.704289	0.0385959	0.765723	SPSB3	-0.505761
ENSG00000167699	gene	0.70764	0.0206746	0.697123	GLOD4	-0.498912
ENSG00000040608	gene	0.715364	0.0187032	0.669657	RTN4R	-0.483251
ENSG00000265962	gene	0.716144	0.0245662	0.702826	GACAT2	-0.481678
ENSG00000279945	gene	0.716187	0.0161799	0.658924	AC013489.3	-0.481592
ENSG00000172009	gene	0.718944	0.00522203	0.524191	THOP1	-0.476048
ENSG00000204934	gene	0.723776	0.0293167	0.739467	ATP6V0E2-AS1	-0.466385
ENSG00000171658	gene	0.724435	0.025583	0.702826	NMRAL2P	-0.465072
ENSG00000267283	gene	0.724724	0.022873	0.700393	AC005306.1	-0.464496
ENSG00000258663	gene	0.726895	0.0168902	0.663077	AL117190.2	-0.460181
ENSG00000160972	gene	0.729934	0.0420274	0.767591	PPP1R16A	-0.454161
ENSG00000160691	gene	0.731292	0.00153304	0.425554	SHC1	-0.45148
ENSG00000138002	gene	0.732089	0.00736261	0.560474	IFT172	-0.449909
ENSG00000112651	gene	0.733859	0.0108027	0.575746	MRPL2	-0.446424
ENSG00000184009	gene	0.735443	0.0373034	0.765723	ACTG1	-0.443315
ENSG00000144713	gene	0.73794	0.0391549	0.765723	RPL32	-0.438424
ENSG00000077684	gene	0.74042	0.0473252	0.785312	JADE1	-0.433585
ENSG00000186567	gene	0.741802	0.0121268	0.600343	CEACAM19	-0.430894
ENSG00000099917	gene	0.743468	0.0235996	0.700393	MED15	-0.427657
ENSG00000149806	gene	0.745287	0.000449495	0.229739	FAU	-0.424132
ENSG00000268592	gene	0.748444	0.00820597	0.560474	AL355312.3	-0.418033
ENSG00000160200	gene	0.755251	0.0341863	0.761428	CBS	-0.404972
ENSG00000164898	gene	0.758907	0.0232345	0.700393	FMC1	-0.398006
ENSG00000154582	gene	0.75947	0.0191452	0.674863	ELOC	-0.396936
ENSG00000162384	gene	0.760724	0.0335404	0.754654	CZIB	-0.394554
ENSG00000152601	gene	0.762514	0.01925	0.674863	MBNL1	-0.391164
ENSG00000263266	gene	0.763601	0.048521	0.785312	RPS7P1	-0.389109
ENSG00000108840	gene	0.763914	0.0491816	0.788218	HDAC5	-0.388518
ENSG00000175274	gene	0.768429	0.00389275	0.497402	TP53I11	-0.380015
ENSG00000204438	gene	0.769485	0.0216978	0.700393	GPANK1	-0.378035
ENSG00000241553	gene	0.77029	0.00831101	0.560474	ARPC4	-0.376526
ENSG00000167106	gene	0.771009	0.0180319	0.665808	FAM102A	-0.37518
ENSG00000179943	gene	0.772975	0.0430535	0.767591	FIZ1	-0.371507
ENSG00000168884	gene	0.775183	0.0487795	0.787085	TNIP2	-0.367392
ENSG00000066136	gene	0.77561	0.0241906	0.702826	NFYC	-0.366597
ENSG00000242299	gene	0.775824	0.0134323	0.618537	AC073861.1	-0.366199
ENSG00000198836	gene	0.778156	0.0034819	0.49362	OPA1	-0.36187
ENSG00000169189	gene	0.778166	0.025823	0.702826	NSMCE1	-0.361851
ENSG00000169660	gene	0.779077	0.00709077	0.560474	HEXD	-0.360162
ENSG00000157557	gene	0.78094	0.0422301	0.767591	ETS2	-0.356716
ENSG00000123080	gene	0.78214	0.0107553	0.575746	CDKN2C	-0.354502
ENSG00000165802	gene	0.783723	0.0470266	0.784666	NSMF	-0.351585
ENSG00000103089	gene	0.784086	0.0162765	0.658924	FA2H	-0.350915
ENSG00000010404	gene	0.785078	0.0263154	0.702826	IDS	-0.349092
ENSG00000122965	gene	0.786744	0.0251553	0.702826	RBM19	-0.346034
ENSG00000173530	gene	0.787479	0.036374	0.765723	TNFRSF10D	-0.344687
ENSG00000146834	gene	0.788222	0.0139498	0.621407	MEPCE	-0.343326
ENSG00000240449	gene	0.788304	0.0421574	0.767591	AC005586.1	-0.343176
ENSG00000183397	gene	0.791427	0.0343167	0.761794	C19orf71	-0.337473
ENSG00000242294	gene	0.792096	0.0369661	0.765723	STAG3L5P	-0.336253
ENSG00000117751	gene	0.795242	0.0124753	0.605698	PPP1R8	-0.330533
ENSG00000138674	gene	0.795455	0.0096599	0.573339	SEC31A	-0.330148
ENSG00000182600	gene	0.796868	0.00748869	0.560474	SNORC	-0.327587
ENSG00000104899	gene	0.797757	0.00999532	0.573339	AMH	-0.325979
ENSG00000213553	gene	0.797926	0.00647129	0.560474	RPLP0P6	-0.325673
ENSG00000235522	gene	0.798594	0.00276198	0.49362	AC010978.1	-0.324467
ENSG00000161011	gene	0.800277	0.0285461	0.729502	SQSTM1	-0.321428
ENSG00000023191	gene	0.800862	0.00686612	0.560474	RNH1	-0.320374
ENSG00000124942	gene	0.801208	0.0324363	0.751763	AHNAK	-0.319751
ENSG00000160285	gene	0.801364	0.0237631	0.700393	LSS	-0.319471
ENSG00000178234	gene	0.802438	0.0454827	0.777609	GALNT11	-0.317539
ENSG00000243679	gene	0.802702	0.00827089	0.560474	AC018638.5	-0.317064
ENSG00000204072	gene	0.802871	0.022193	0.700393	ARMCX7P	-0.31676
ENSG00000157150	gene	0.80527	0.0451899	0.776243	TIMP4	-0.312455
ENSG00000220205	gene	0.807392	0.020941	0.700393	VAMP2	-0.308659
ENSG00000105053	gene	0.809637	0.00875515	0.56648	VRK3	-0.304653
ENSG00000228502	gene	0.809644	0.0392464	0.765723	EEF1A1P11	-0.30464
ENSG00000163472	gene	0.810247	0.0166158	0.663077	TMEM79	-0.303567
ENSG00000178464	gene	0.810924	0.0334002	0.754654	RPL10P16	-0.302361
ENSG00000106266	gene	0.812611	0.0249141	0.702826	SNX8	-0.299362
ENSG00000116260	gene	0.813466	0.0248488	0.702826	QSOX1	-0.297845
ENSG00000258317	gene	0.8137	0.0177156	0.663077	AC034102.6	-0.297432
ENSG00000088356	gene	0.815786	0.0129111	0.605698	PDRG1	-0.293738
ENSG00000250182	gene	0.816582	0.0192257	0.674863	EEF1A1P13	-0.292331
ENSG00000185834	gene	0.816595	0.0334168	0.754654	RPL12P4	-0.292307
ENSG00000161513	gene	0.817305	0.00876449	0.56648	FDXR	-0.291054
ENSG00000124357	gene	0.817464	0.038129	0.765723	NAGK	-0.290773
ENSG00000167113	gene	0.81754	0.018652	0.669657	COQ4	-0.290639
ENSG00000173137	gene	0.817889	0.00225716	0.487095	ADCK5	-0.290024
ENSG00000164885	gene	0.819947	0.0263279	0.702826	CDK5	-0.286397
ENSG00000263986	gene	0.820196	0.00892508	0.56648	AC087393.2	-0.285959
ENSG00000134324	gene	0.824157	0.0460173	0.782617	LPIN1	-0.279009
ENSG00000176978	gene	0.824317	0.0407242	0.765723	DPP7	-0.278729
ENSG00000054793	gene	0.824907	0.048495	0.785312	ATP9A	-0.277696
ENSG00000259488	gene	0.825347	0.0445396	0.776243	AC023355.2	-0.276928
ENSG00000081177	gene	0.826242	0.00324523	0.49362	EXD2	-0.275364
ENSG00000232573	gene	0.827897	0.0138007	0.620457	RPL3P4	-0.272477
ENSG00000230629	gene	0.828712	0.0367547	0.765723	RPS23P8	-0.271057
ENSG00000172301	gene	0.8295	0.0149299	0.633117	COPRS	-0.269686
ENSG00000158109	gene	0.82969	0.00328796	0.49362	TPRG1L	-0.269355
ENSG00000268854	gene	0.82972	0.0378118	0.765723	AC020909.3	-0.269303
ENSG00000171246	gene	0.830531	0.00166009	0.444132	NPTX1	-0.267894
ENSG00000082512	gene	0.830801	0.043963	0.771136	TRAF5	-0.267426
ENSG00000100422	gene	0.830821	0.0221586	0.700393	CERK	-0.267391
ENSG00000185339	gene	0.8311	0.0304031	0.749158	TCN2	-0.266906
ENSG00000173621	gene	0.831416	0.00803944	0.560474	LRFN4	-0.266357
ENSG00000115661	gene	0.834969	0.0431943	0.767591	STK16	-0.260206
ENSG00000160679	gene	0.837468	0.00554926	0.544332	CHTOP	-0.255893
ENSG00000147604	gene	0.838385	0.00361131	0.49362	RPL7	-0.254316
ENSG00000155254	gene	0.839046	0.0293077	0.739467	MARVELD1	-0.253178
ENSG00000104936	gene	0.840237	0.0110427	0.57965	DMPK	-0.251132
ENSG00000109736	gene	0.840328	0.0112498	0.583167	MFSD10	-0.250976
ENSG00000099326	gene	0.841473	0.0480385	0.785312	MZF1	-0.249011
ENSG00000119655	gene	0.84279	0.0238948	0.700393	NPC2	-0.246755
ENSG00000148303	gene	0.842917	0.0309823	0.749158	RPL7A	-0.246538
ENSG00000185043	gene	0.843287	0.0134395	0.618537	CIB1	-0.245905
ENSG00000225190	gene	0.844426	0.0478747	0.785312	PLEKHM1	-0.243958
ENSG00000140688	gene	0.845072	0.0184798	0.669155	C16orf58	-0.242854
ENSG00000131495	gene	0.845737	0.0112898	0.583167	NDUFA2	-0.241718
ENSG00000126088	gene	0.846222	0.0161497	0.658924	UROD	-0.240892
ENSG00000181274	gene	0.846372	0.00793319	0.560474	FRAT2	-0.240635
ENSG00000004660	gene	0.847464	0.00380325	0.497082	CAMKK1	-0.238776
ENSG00000138867	gene	0.84907	0.0386771	0.765723	GUCD1	-0.236045
ENSG00000244313	gene	0.849078	0.0261622	0.702826	AC024293.1	-0.236031
ENSG00000213672	gene	0.849215	0.02282	0.700393	NCKIPSD	-0.235799
ENSG00000244306	gene	0.849744	0.00948572	0.573339	AL589743.1	-0.234901
ENSG00000138942	gene	0.850439	0.00797639	0.560474	RNF185	-0.23372
ENSG00000246705	gene	0.851463	0.02191	0.700393	H2AJ	-0.231984
ENSG00000105726	gene	0.853109	0.033268	0.754654	ATP13A1	-0.229199
ENSG00000173264	gene	0.854635	0.0317166	0.750136	GPR137	-0.22662
ENSG00000090674	gene	0.855107	0.0271485	0.722299	MCOLN1	-0.225823
ENSG00000128731	gene	0.85516	0.015106	0.636411	HERC2	-0.225734
ENSG00000214389	gene	0.855589	0.0357678	0.765723	RPS3AP26	-0.22501
ENSG00000137818	gene	0.858992	0.0483075	0.785312	RPLP1	-0.219284
ENSG00000008853	gene	0.858995	0.00116568	0.365158	RHOBTB2	-0.219278
ENSG00000130159	gene	0.85964	0.0423928	0.767591	ECSIT	-0.218195
ENSG00000136450	gene	0.859935	0.00866697	0.56648	SRSF1	-0.217701
ENSG00000051128	gene	0.860479	0.0431867	0.767591	HOMER3	-0.216788
ENSG00000122863	gene	0.860648	0.0439923	0.771136	CHST3	-0.216505
ENSG00000087077	gene	0.861122	0.0131554	0.611253	TRIP6	-0.215711
ENSG00000051009	gene	0.862061	0.0389188	0.765723	FAM160A2	-0.214139
ENSG00000140682	gene	0.862701	0.0260152	0.702826	TGFB1I1	-0.213068
ENSG00000115129	gene	0.863287	0.0233503	0.700393	TP53I3	-0.212089
ENSG00000122966	gene	0.86425	0.0079664	0.560474	CIT	-0.210479
ENSG00000236756	gene	0.864619	0.0214991	0.700393	DNAJC9-AS1	-0.209864
ENSG00000148411	gene	0.864947	0.0210411	0.700393	NACC2	-0.209316
ENSG00000148925	gene	0.865369	0.0246776	0.702826	BTBD10	-0.208612
ENSG00000259884	gene	0.865492	0.0393128	0.765723	NR4A1AS	-0.208407
ENSG00000172731	gene	0.866246	0.000170382	0.137882	LRRC20	-0.207151
ENSG00000176868	gene	0.870449	0.0339077	0.756961	AL358781.1	-0.200169
ENSG00000134287	gene	0.871158	0.0422567	0.767591	ARF3	-0.198993
ENSG00000140538	gene	0.872088	0.0382066	0.765723	NTRK3	-0.197455
ENSG00000022840	gene	0.872433	0.0408217	0.765723	RNF10	-0.196884
ENSG00000182551	gene	0.876233	0.0288777	0.735782	ADI1	-0.190614
ENSG00000148384	gene	0.876353	0.0281039	0.727417	INPP5E	-0.190416
ENSG00000009830	gene	0.878323	0.0343986	0.761794	POMT2	-0.187177
ENSG00000152942	gene	0.87859	0.00630263	0.560474	RAD17	-0.186738
ENSG00000197150	gene	0.879815	0.0411901	0.76586	ABCB8	-0.184728
ENSG00000167644	gene	0.879997	0.0173105	0.663077	C19orf33	-0.18443
ENSG00000231991	gene	0.880545	0.0456651	0.779356	ANXA2P2	-0.183531
ENSG00000090266	gene	0.881117	0.0239446	0.700393	NDUFB2	-0.182595
ENSG00000213614	gene	0.882018	0.00193609	0.470033	HEXA	-0.181119
ENSG00000233024	gene	0.882857	0.0144356	0.628094	NPIPA9	-0.179748
ENSG00000213626	gene	0.883281	0.0460106	0.782617	LBH	-0.179055
ENSG00000163162	gene	0.883442	0.00891645	0.56648	RNF149	-0.178793
ENSG00000284976	gene	0.883722	0.0497581	0.788218	BX255925.3	-0.178336
ENSG00000140526	gene	0.883736	0.016696	0.663077	ABHD2	-0.178312
ENSG00000173327	gene	0.885751	0.0152343	0.636411	MAP3K11	-0.175027
ENSG00000166377	gene	0.886565	0.0126608	0.605698	ATP9B	-0.173702
ENSG00000168028	gene	0.886781	0.018294	0.667092	RPSA	-0.173351
ENSG00000114054	gene	0.887694	0.0225529	0.700393	PCCB	-0.171865
ENSG00000178449	gene	0.8879	0.0395708	0.765723	COX14	-0.171532
ENSG00000106615	gene	0.889869	0.0127524	0.605698	RHEB	-0.168336
ENSG00000165912	gene	0.891304	0.0421999	0.767591	PACSIN3	-0.16601
ENSG00000100129	gene	0.8916	0.0296944	0.745622	EIF3L	-0.165531
ENSG00000064601	gene	0.892284	0.0350175	0.761794	CTSA	-0.164425
ENSG00000128311	gene	0.893523	0.0277652	0.727417	TST	-0.162424
ENSG00000104341	gene	0.894232	0.011976	0.599481	LAPTM4B	-0.161278
ENSG00000258749	gene	0.8946	0.0261301	0.702826	AL110504.1	-0.160686
ENSG00000124562	gene	0.895596	0.0169753	0.663077	SNRPC	-0.159079
ENSG00000278540	gene	0.896177	0.0471225	0.784917	ACACA	-0.158145
ENSG00000134684	gene	0.897286	0.0492918	0.788218	YARS1	-0.15636
ENSG00000135905	gene	0.898322	0.00753691	0.560474	DOCK10	-0.154695
ENSG00000173141	gene	0.898751	0.00914545	0.570482	MRPL57	-0.154007
ENSG00000165804	gene	0.899199	0.0497681	0.788218	ZNF219	-0.153288
ENSG00000131748	gene	0.899999	0.00984516	0.573339	STARD3	-0.152005
ENSG00000222041	gene	0.901265	0.0147588	0.630703	CYTOR	-0.149977
ENSG00000261093	gene	0.902635	0.0300567	0.746497	AC141586.3	-0.147786
ENSG00000171863	gene	0.902651	0.0426032	0.767591	RPS7	-0.147759
ENSG00000074755	gene	0.902679	0.0247228	0.702826	ZZEF1	-0.147716
ENSG00000125970	gene	0.903412	0.0318862	0.750136	RALY	-0.146545
ENSG00000198752	gene	0.90999	0.00813624	0.560474	CDC42BPB	-0.136078
ENSG00000105373	gene	0.912564	0.0327118	0.754654	NOP53	-0.132003
ENSG00000124614	gene	0.912873	0.0198777	0.682147	RPS10	-0.131514
ENSG00000168792	gene	0.9157	0.0111556	0.582432	ABHD15	-0.127053
ENSG00000148843	gene	0.916438	0.00989798	0.573339	PDCD11	-0.125891
ENSG00000100325	gene	0.916568	0.0497733	0.788218	ASCC2	-0.125686
ENSG00000141458	gene	0.916891	0.0401703	0.765723	NPC1	-0.125177
ENSG00000099822	gene	0.918418	0.0361442	0.765723	HCN2	-0.122777
ENSG00000140443	gene	0.921816	0.0255866	0.702826	IGF1R	-0.117449
ENSG00000112992	gene	0.923813	0.0416979	0.767591	NNT	-0.114327
ENSG00000117592	gene	0.923907	0.0378037	0.765723	PRDX6	-0.11418
ENSG00000254999	gene	0.924652	0.0315269	0.750136	BRK1	-0.113018
ENSG00000033011	gene	0.926933	0.00578865	0.546307	ALG1	-0.109462
ENSG00000171603	gene	0.927071	0.032986	0.754654	CLSTN1	-0.109248
ENSG00000174238	gene	0.92829	0.0463003	0.783815	PITPNA	-0.107353
ENSG00000175376	gene	0.929163	0.0437717	0.771136	EIF1AD	-0.105996
ENSG00000204568	gene	0.936172	0.0103303	0.575746	MRPS18B	-0.0951546
ENSG00000004059	gene	0.937696	0.00700049	0.560474	ARF5	-0.0928084
ENSG00000131389	gene	0.93816	0.0335673	0.754654	SLC6A6	-0.0920935
ENSG00000124587	gene	0.941149	0.0392032	0.765723	PEX6	-0.0875054
ENSG00000138744	gene	0.944829	0.0138818	0.621227	NAAA	-0.0818743
ENSG00000146918	gene	0.947591	0.0189525	0.673063	NCAPG2	-0.0776629
ENSG00000183255	gene	0.951472	0.0303181	0.749158	PTTG1IP	-0.0717667
ENSG00000282826	gene	0.966748	0.0284118	0.729502	FRG1CP	-0.0487876
ENSG00000186174	gene	0.966991	0.00342782	0.49362	BCL9L	-0.048426
ENSG00000205581	gene	1.03168	0.0231434	0.700393	HMGN1	0.0449923
ENSG00000101421	gene	1.04642	0.0233478	0.700393	CHMP4B	0.0654555
ENSG00000088298	gene	1.06605	0.0350486	0.761794	EDEM2	0.0922713
ENSG00000157483	gene	1.06611	0.0219534	0.700393	MYO1E	0.0923522
ENSG00000197451	gene	1.06797	0.0128387	0.605698	HNRNPAB	0.0948733
ENSG00000008083	gene	1.06999	0.0483831	0.785312	JARID2	0.0975997
ENSG00000091136	gene	1.07371	0.0234846	0.700393	LAMB1	0.102605
ENSG00000139211	gene	1.07661	0.00776708	0.560474	AMIGO2	0.106497
ENSG00000168610	gene	1.07916	0.0469487	0.784666	STAT3	0.109914
ENSG00000102119	gene	1.08287	0.0313501	0.749219	EMD	0.114862
ENSG00000138175	gene	1.08464	0.0421389	0.767591	ARL3	0.117216
ENSG00000146670	gene	1.08531	0.0309755	0.749158	CDCA5	0.118109
ENSG00000167721	gene	1.08674	0.010909	0.575746	TSR1	0.120008
ENSG00000276550	gene	1.08774	0.014808	0.630703	HERC2P2	0.121327
ENSG00000075151	gene	1.08873	0.0367235	0.765723	EIF4G3	0.12264
ENSG00000074410	gene	1.09184	0.0253054	0.702826	CA12	0.126759
ENSG00000120694	gene	1.09309	0.0369312	0.765723	HSPH1	0.128412
ENSG00000112701	gene	1.095	0.0307847	0.749158	SENP6	0.130924
ENSG00000166164	gene	1.09697	0.0481756	0.785312	BRD7	0.133519
ENSG00000105971	gene	1.09777	0.0350773	0.761794	CAV2	0.13457
ENSG00000084234	gene	1.09969	0.0106182	0.575746	APLP2	0.137101
ENSG00000171552	gene	1.10165	0.0392893	0.765723	BCL2L1	0.139668
ENSG00000168002	gene	1.10427	0.00881592	0.56648	POLR2G	0.143089
ENSG00000120875	gene	1.10595	0.044208	0.773521	DUSP4	0.145289
ENSG00000164687	gene	1.10887	0.0147596	0.630703	FABP5	0.149092
ENSG00000188042	gene	1.1107	0.00450808	0.510612	ARL4C	0.151472
ENSG00000088325	gene	1.11159	0.0402121	0.765723	TPX2	0.152622
ENSG00000143514	gene	1.11192	0.0319769	0.750136	TP53BP2	0.153049
ENSG00000065325	gene	1.11345	0.0213664	0.700393	GLP2R	0.15504
ENSG00000058085	gene	1.11719	0.0409337	0.765723	LAMC2	0.159879
ENSG00000179041	gene	1.1177	0.0329605	0.754654	RRS1	0.160529
ENSG00000004487	gene	1.12109	0.0118544	0.597348	KDM1A	0.164905
ENSG00000124214	gene	1.12113	0.0182517	0.667092	STAU1	0.16496
ENSG00000085982	gene	1.12119	0.0403377	0.765723	USP40	0.165026
ENSG00000072609	gene	1.12161	0.0142466	0.626652	CHFR	0.165568
ENSG00000168453	gene	1.12361	0.0410149	0.765723	HR	0.168142
ENSG00000160633	gene	1.12366	0.0484356	0.785312	SAFB	0.168205
ENSG00000174371	gene	1.12384	0.0385889	0.765723	EXO1	0.168439
ENSG00000115414	gene	1.12787	0.0429895	0.767591	FN1	0.1736
ENSG00000057935	gene	1.128	0.038302	0.765723	MTA3	0.173764
ENSG00000133131	gene	1.12802	0.0308276	0.749158	MORC4	0.173788
ENSG00000210127	gene	1.13027	0.017971	0.665808	MT-TA	0.17667
ENSG00000106541	gene	1.13132	0.0413253	0.76586	AGR2	0.178005
ENSG00000163513	gene	1.13202	0.0176095	0.663077	TGFBR2	0.178899
ENSG00000106591	gene	1.13234	0.00669895	0.560474	MRPL32	0.179307
ENSG00000153767	gene	1.13312	0.0469391	0.784666	GTF2E1	0.180298
ENSG00000165527	gene	1.13453	0.0105568	0.575746	ARF6	0.182096
ENSG00000172716	gene	1.1367	0.0194817	0.680528	SLFN11	0.184856
ENSG00000019186	gene	1.13671	0.0214498	0.700393	CYP24A1	0.184867
ENSG00000146833	gene	1.13688	0.0144954	0.628094	TRIM4	0.185082
ENSG00000099901	gene	1.13977	0.0220489	0.700393	RANBP1	0.188741
ENSG00000166454	gene	1.14135	0.00358793	0.49362	ATMIN	0.190738
ENSG00000183624	gene	1.14139	0.0210769	0.700393	HMCES	0.190795
ENSG00000155660	gene	1.14405	0.0394406	0.765723	PDIA4	0.194153
ENSG00000158019	gene	1.14517	0.0391506	0.765723	BABAM2	0.195562
ENSG00000119487	gene	1.14588	0.0247767	0.702826	MAPKAP1	0.196452
ENSG00000163013	gene	1.14779	0.00916437	0.570482	FBXO41	0.19886
ENSG00000119013	gene	1.14875	0.0399051	0.765723	NDUFB3	0.200062
ENSG00000107949	gene	1.1497	0.0358807	0.765723	BCCIP	0.201256
ENSG00000116062	gene	1.15223	0.0469345	0.784666	MSH6	0.20443
ENSG00000163545	gene	1.15248	0.0124108	0.605635	NUAK2	0.204736
ENSG00000166902	gene	1.15564	0.0183414	0.667092	MRPL16	0.208688
ENSG00000173482	gene	1.15608	0.00462711	0.510612	PTPRM	0.209246
ENSG00000124228	gene	1.15871	0.0337755	0.755747	DDX27	0.212519
ENSG00000166938	gene	1.1599	0.0464913	0.783815	DIS3L	0.213995
ENSG00000135392	gene	1.16064	0.04841	0.785312	DNAJC14	0.214923
ENSG00000166681	gene	1.16067	0.0403098	0.765723	BEX3	0.21496
ENSG00000166848	gene	1.16085	0.00281052	0.49362	TERF2IP	0.215185
ENSG00000080608	gene	1.16089	0.027874	0.727417	PUM3	0.215226
ENSG00000164902	gene	1.16147	0.0475142	0.785312	PHAX	0.215953
ENSG00000177963	gene	1.1627	0.0117193	0.597348	RIC8A	0.217479
ENSG00000126214	gene	1.16271	0.0371808	0.765723	KLC1	0.217496
ENSG00000155313	gene	1.16324	0.0425936	0.767591	USP25	0.218153
ENSG00000136026	gene	1.16333	0.0346343	0.761794	CKAP4	0.218263
ENSG00000175792	gene	1.16391	0.033649	0.754654	RUVBL1	0.218984
ENSG00000239697	gene	1.16432	0.0439287	0.771136	TNFSF12	0.21949
ENSG00000163347	gene	1.1646	0.0314007	0.749219	CLDN1	0.219839
ENSG00000131016	gene	1.16548	0.0142964	0.626652	AKAP12	0.220922
ENSG00000204262	gene	1.16606	0.0307324	0.749158	COL5A2	0.221647
ENSG00000146674	gene	1.16653	0.00959927	0.573339	IGFBP3	0.222219
ENSG00000118849	gene	1.16747	0.0231539	0.700393	RARRES1	0.22339
ENSG00000147601	gene	1.16781	0.0331503	0.754654	TERF1	0.223802
ENSG00000166347	gene	1.16878	0.0446654	0.776243	CYB5A	0.225001
ENSG00000221869	gene	1.1689	0.0353318	0.764159	CEBPD	0.225149
ENSG00000198959	gene	1.1692	0.045267	0.776243	TGM2	0.225521
ENSG00000104043	gene	1.17183	0.0196514	0.682147	ATP8B4	0.228764
ENSG00000130921	gene	1.17303	0.0479012	0.785312	C12orf65	0.230244
ENSG00000137819	gene	1.17525	0.0141351	0.626652	PAQR5	0.232963
ENSG00000125844	gene	1.17549	0.00764039	0.560474	RRBP1	0.233264
ENSG00000044574	gene	1.17675	0.0162848	0.658924	HSPA5	0.234804
ENSG00000237651	gene	1.1772	0.02009	0.682147	C2orf74	0.235356
ENSG00000110435	gene	1.17989	0.0251051	0.702826	PDHX	0.238649
ENSG00000111057	gene	1.18053	0.00579443	0.546307	KRT18	0.239433
ENSG00000090924	gene	1.18188	0.00734302	0.560474	PLEKHG2	0.241079
ENSG00000100564	gene	1.18295	0.00924654	0.571931	PIGH	0.242385
ENSG00000125731	gene	1.18296	0.0178183	0.663077	SH2D3A	0.242403
ENSG00000153147	gene	1.18328	0.0174026	0.663077	SMARCA5	0.242793
ENSG00000240694	gene	1.18663	0.0199036	0.682147	PNMA2	0.246874
ENSG00000066117	gene	1.18676	0.0309308	0.749158	SMARCD1	0.247026
ENSG00000180346	gene	1.18726	0.0262414	0.702826	TIGD2	0.247635
ENSG00000120438	gene	1.18793	0.0477615	0.785312	TCP1	0.248444
ENSG00000173933	gene	1.18826	0.0385229	0.765723	RBM4	0.248847
ENSG00000131467	gene	1.1887	0.0164893	0.661685	PSME3	0.249387
ENSG00000101017	gene	1.18932	0.0406846	0.765723	CD40	0.250135
ENSG00000153140	gene	1.19037	0.0232958	0.700393	CETN3	0.251415
ENSG00000182752	gene	1.19077	0.00550294	0.544332	PAPPA	0.251893
ENSG00000110871	gene	1.19121	0.0245341	0.702826	COQ5	0.25243
ENSG00000168439	gene	1.19246	0.00564828	0.546307	STIP1	0.253941
ENSG00000249915	gene	1.19364	0.00424392	0.505536	PDCD6	0.255368
ENSG00000110844	gene	1.19392	0.0254705	0.702826	PRPF40B	0.255709
ENSG00000172239	gene	1.19623	0.031213	0.749219	PAIP1	0.258498
ENSG00000179715	gene	1.19686	0.0248414	0.702826	PCED1B	0.259254
ENSG00000086232	gene	1.19711	0.010709	0.575746	EIF2AK1	0.259554
ENSG00000174953	gene	1.1982	0.0355753	0.765723	DHX36	0.26087
ENSG00000210082	gene	1.20093	0.0366485	0.765723	MT-RNR2	0.264148
ENSG00000204592	gene	1.20128	0.0187567	0.669657	HLA-E	0.264572
ENSG00000196290	gene	1.20271	0.0356627	0.765723	NIF3L1	0.266294
ENSG00000131470	gene	1.20417	0.0401671	0.765723	PSMC3IP	0.268036
ENSG00000147872	gene	1.20906	0.0402845	0.765723	PLIN2	0.273891
ENSG00000110811	gene	1.20965	0.00759328	0.560474	P3H3	0.274591
ENSG00000145632	gene	1.21037	0.0176912	0.663077	PLK2	0.275447
ENSG00000285926	gene	1.21148	0.0254647	0.702826	AC005082.2	0.276769
ENSG00000092010	gene	1.21581	0.0434735	0.767591	PSME1	0.281921
ENSG00000122126	gene	1.22084	0.00358343	0.49362	OCRL	0.28787
ENSG00000213707	gene	1.22147	0.00679011	0.560474	HMGB1P10	0.288623
ENSG00000180398	gene	1.22286	0.0207708	0.697943	MCFD2	0.290259
ENSG00000140525	gene	1.22358	0.0488413	0.787085	FANCI	0.291112
ENSG00000267125	gene	1.22402	0.00311723	0.49362	AC012615.3	0.29163
ENSG00000147408	gene	1.22436	0.0366583	0.765723	CSGALNACT1	0.292034
ENSG00000243667	gene	1.22439	0.010534	0.575746	WDR92	0.292063
ENSG00000134333	gene	1.22506	0.0395549	0.765723	LDHA	0.292854
ENSG00000111144	gene	1.22551	0.0334648	0.754654	LTA4H	0.293382
ENSG00000023608	gene	1.22563	0.0402968	0.765723	SNAPC1	0.293526
ENSG00000167925	gene	1.2261	0.0221455	0.700393	GHDC	0.294082
ENSG00000135521	gene	1.23262	0.0175307	0.663077	LTV1	0.301733
ENSG00000137200	gene	1.2349	0.0481204	0.785312	CMTR1	0.30439
ENSG00000138385	gene	1.23544	0.0373056	0.765723	SSB	0.305026
ENSG00000064199	gene	1.2361	0.000627211	0.273996	SPA17	0.305801
ENSG00000156467	gene	1.24074	0.0410814	0.765723	UQCRB	0.311201
ENSG00000166598	gene	1.24195	0.0282459	0.727576	HSP90B1	0.312608
ENSG00000126803	gene	1.24236	0.00797743	0.560474	HSPA2	0.313078
ENSG00000272851	gene	1.24462	0.046431	0.783815	AC096772.2	0.315701
ENSG00000242539	gene	1.24729	0.0377951	0.765723	AC007620.2	0.318795
ENSG00000137331	gene	1.2481	0.00341867	0.49362	IER3	0.319732
ENSG00000164985	gene	1.24938	0.0174274	0.663077	PSIP1	0.321217
ENSG00000118894	gene	1.25069	0.0462554	0.783815	EEF2KMT	0.322723
ENSG00000166266	gene	1.25472	0.00779966	0.560474	CUL5	0.327361
ENSG00000107984	gene	1.25479	0.04988	0.788218	DKK1	0.327444
ENSG00000143878	gene	1.25507	0.0231052	0.700393	RHOB	0.32777
ENSG00000185686	gene	1.25647	0.00432082	0.505536	PRAME	0.32938
ENSG00000013588	gene	1.25824	0.0496148	0.788218	GPRC5A	0.331406
ENSG00000211459	gene	1.26067	0.0432102	0.767591	MT-RNR1	0.334189
ENSG00000224411	gene	1.26068	0.0233899	0.700393	HSP90AA2P	0.334204
ENSG00000055044	gene	1.26215	0.0426243	0.767591	NOP58	0.335889
ENSG00000159579	gene	1.26225	0.00981451	0.573339	RSPRY1	0.336
ENSG00000100906	gene	1.26383	0.0394332	0.765723	NFKBIA	0.337807
ENSG00000154328	gene	1.26778	0.036159	0.765723	NEIL2	0.342309
ENSG00000132294	gene	1.27264	0.0177268	0.663077	EFR3A	0.347827
ENSG00000137776	gene	1.27317	0.0263442	0.702826	SLTM	0.348426
ENSG00000090339	gene	1.27442	0.0434739	0.767591	ICAM1	0.349838
ENSG00000285723	gene	1.27581	0.0466477	0.784666	AL034430.2	0.351413
ENSG00000213123	gene	1.27934	0.00200959	0.475979	TCTEX1D2	0.355396
ENSG00000214413	gene	1.28544	0.0285328	0.729502	BBIP1	0.362259
ENSG00000205323	gene	1.28549	0.0281648	0.727417	SARNP	0.362313
ENSG00000100473	gene	1.28761	0.00825327	0.560474	COCH	0.364695
ENSG00000198125	gene	1.28768	0.0256327	0.702826	MB	0.364774
ENSG00000110492	gene	1.28824	0.0389079	0.765723	MDK	0.365404
ENSG00000240489	gene	1.28972	0.00312518	0.49362	SETP14	0.367059
ENSG00000148335	gene	1.29062	0.00347515	0.49362	NTMT1	0.368069
ENSG00000107159	gene	1.29121	0.00479017	0.516859	CA9	0.36872
ENSG00000102038	gene	1.29253	0.0205537	0.69546	SMARCA1	0.370203
ENSG00000204525	gene	1.29492	0.0135696	0.620457	HLA-C	0.37286
ENSG00000167004	gene	1.29864	0.0181301	0.666898	PDIA3	0.376998
ENSG00000128185	gene	1.30319	0.0452036	0.776243	DGCR6L	0.382052
ENSG00000236618	gene	1.30353	0.0100368	0.573339	PITPNA-AS1	0.382427
ENSG00000089048	gene	1.30439	0.00394698	0.497781	ESF1	0.383381
ENSG00000165806	gene	1.30483	0.00145572	0.425554	CASP7	0.383865
ENSG00000129474	gene	1.30566	0.0224208	0.700393	AJUBA	0.384783
ENSG00000169045	gene	1.30686	0.0391213	0.765723	HNRNPH1	0.386103
ENSG00000178726	gene	1.30823	0.0348	0.761794	THBD	0.387618
ENSG00000157800	gene	1.31444	0.0229903	0.700393	SLC37A3	0.394454
ENSG00000155438	gene	1.3168	0.0200006	0.682147	NIFK	0.397038
ENSG00000271943	gene	1.31715	0.0423275	0.767591	AC098614.3	0.397422
ENSG00000182518	gene	1.31742	0.0280051	0.727417	FAM104B	0.397712
ENSG00000170421	gene	1.32481	0.0424418	0.767591	KRT8	0.405786
ENSG00000171606	gene	1.32582	0.00296387	0.49362	ZNF274	0.406889
ENSG00000078401	gene	1.327	0.00591744	0.55047	EDN1	0.408166
ENSG00000171564	gene	1.32701	0.0260151	0.702826	FGB	0.408176
ENSG00000174282	gene	1.32776	0.0480858	0.785312	ZBTB4	0.408992
ENSG00000150316	gene	1.32935	0.0388646	0.765723	CWC15	0.410716
ENSG00000226098	gene	1.33791	0.0489598	0.787167	SEC11B	0.419984
ENSG00000137522	gene	1.33842	0.0236519	0.700393	RNF121	0.42053
ENSG00000187244	gene	1.33985	0.00321004	0.49362	BCAM	0.422076
ENSG00000176907	gene	1.34118	0.0336488	0.754654	TCIM	0.423499
ENSG00000221821	gene	1.34252	0.00458316	0.510612	C6orf226	0.424946
ENSG00000267135	gene	1.34868	0.0122405	0.600343	AD000091.1	0.43155
ENSG00000168802	gene	1.35262	0.0275847	0.727417	CHTF8	0.435759
ENSG00000135365	gene	1.35301	0.0224241	0.700393	PHF21A	0.436172
ENSG00000145604	gene	1.35304	0.0128213	0.605698	SKP2	0.436208
ENSG00000088002	gene	1.35348	0.042016	0.767591	SULT2B1	0.436675
ENSG00000124641	gene	1.35807	0.00634221	0.560474	MED20	0.44156
ENSG00000272273	gene	1.3589	0.0483246	0.785312	IER3-AS1	0.442443
ENSG00000205670	gene	1.36106	0.0178214	0.663077	SMIM11A	0.444728
ENSG00000168394	gene	1.36278	0.0239772	0.700393	TAP1	0.446553
ENSG00000138207	gene	1.36307	0.0446515	0.776243	RBP4	0.44686
ENSG00000122687	gene	1.36333	0.0319798	0.750136	MRM2	0.447138
ENSG00000047457	gene	1.364	0.0243513	0.702826	CP	0.447847
ENSG00000011376	gene	1.36822	0.0275127	0.727417	LARS2	0.452296
ENSG00000181381	gene	1.36852	0.0153467	0.63689	DDX60L	0.452614
ENSG00000132109	gene	1.36893	0.0172312	0.663077	TRIM21	0.453053
ENSG00000196116	gene	1.37796	0.0198126	0.682147	TDRD7	0.462536
ENSG00000124201	gene	1.37896	0.0128275	0.605698	ZNFX1	0.463581
ENSG00000275529	gene	1.38245	0.0419863	0.767591	SNORD116-4	0.467228
ENSG00000262112	gene	1.3942	0.0276595	0.727417	AC015912.1	0.479439
ENSG00000125968	gene	1.39507	0.00573539	0.546307	ID1	0.480343
ENSG00000105928	gene	1.39889	0.0136579	0.620457	GSDME	0.484279
ENSG00000106077	gene	1.40122	0.0310124	0.749158	ABHD11	0.486685
ENSG00000109321	gene	1.42082	0.00314424	0.49362	AREG	0.506719
ENSG00000153048	gene	1.42207	0.0427827	0.767591	CARHSP1	0.507995
ENSG00000183283	gene	1.42754	0.0313061	0.749219	DAZAP2	0.513526
ENSG00000235734	gene	1.43029	0.0377536	0.765723	HMGN1P36	0.516305
ENSG00000130066	gene	1.43337	0.0102334	0.575746	SAT1	0.519415
ENSG00000147274	gene	1.43507	0.00641571	0.560474	RBMX	0.521126
ENSG00000121060	gene	1.43799	0.000648945	0.273996	TRIM25	0.524057
ENSG00000100911	gene	1.44454	0.00221483	0.487095	PSME2	0.530615
ENSG00000039068	gene	1.44794	0.000759653	0.29508	CDH1	0.534003
ENSG00000004799	gene	1.45151	0.0400408	0.765723	PDK4	0.53755
ENSG00000213740	gene	1.46434	0.000201246	0.139593	SERBP1P1	0.550254
ENSG00000226674	gene	1.47034	0.0488737	0.787085	TEX41	0.556152
ENSG00000225976	gene	1.47853	0.0228824	0.700393	CKS1BP2	0.564168
ENSG00000171560	gene	1.48566	0.0217976	0.700393	FGA	0.571102
ENSG00000109920	gene	1.48914	0.0137666	0.620457	FNBP4	0.574476
ENSG00000169429	gene	1.49224	0.0225486	0.700393	CXCL8	0.577483
ENSG00000099994	gene	1.50732	0.00473966	0.516859	SUSD2	0.591984
ENSG00000006432	gene	1.50865	0.035144	0.761794	MAP3K9	0.593259
ENSG00000163739	gene	1.54913	0.0076592	0.560474	CXCL1	0.631463
ENSG00000236671	gene	1.55167	0.000134698	0.118914	PRKG1-AS1	0.633823
ENSG00000108679	gene	1.55675	0.0171324	0.663077	LGALS3BP	0.638533
ENSG00000161133	gene	1.55681	0.028146	0.727417	USP41	0.638594
ENSG00000125730	gene	1.57024	0.0332598	0.754654	C3	0.650986
ENSG00000196136	gene	1.57076	0.0117686	0.597348	SERPINA3	0.651459
ENSG00000173193	gene	1.57179	0.0407277	0.765723	PARP14	0.652405
ENSG00000025708	gene	1.57746	0.00383906	0.497082	TYMP	0.657603
ENSG00000156587	gene	1.58103	0.0084747	0.56648	UBE2L6	0.660867
ENSG00000182484	gene	1.59019	0.013013	0.607546	WASH6P	0.669195
ENSG00000163734	gene	1.59358	0.0152239	0.636411	CXCL3	0.672275
ENSG00000130813	gene	1.59634	0.0432748	0.767591	SHFL	0.674769
ENSG00000138646	gene	1.60627	0.00803706	0.560474	HERC5	0.683713
ENSG00000140379	gene	1.61318	0.00371066	0.49362	BCL2A1	0.689911
ENSG00000163735	gene	1.61403	0.00811706	0.560474	CXCL5	0.690663
ENSG00000067066	gene	1.63046	0.0176676	0.663077	SP100	0.705277
ENSG00000241007	gene	1.64053	0.00361341	0.49362	SEPTIN7P6	0.714165
ENSG00000205413	gene	1.64346	0.0297977	0.745622	SAMD9	0.716737
ENSG00000152778	gene	1.67107	0.0306429	0.749158	IFIT5	0.740776
ENSG00000184979	gene	1.68152	0.0143257	0.626652	USP18	0.749763
ENSG00000287037	gene	1.71445	0.000800706	0.297935	AC097709.1	0.777743
ENSG00000115009	gene	1.76033	0.0137482	0.620457	CCL20	0.815847
ENSG00000075240	gene	1.77417	0.0407594	0.765723	GRAMD4	0.827145
ENSG00000126870	gene	1.78125	0.0448178	0.776243	WDR60	0.832887
ENSG00000250151	gene	1.78351	0.00169219	0.444132	ARPC4-TTLL3	0.834719
ENSG00000164323	gene	1.78525	0.0380866	0.765723	CFAP97	0.836123
ENSG00000210077	gene	1.78835	0.00523597	0.524191	MT-TV	0.838625
ENSG00000159403	gene	1.79578	0.0289891	0.735782	C1R	0.844611
ENSG00000108448	gene	1.81277	0.00693459	0.560474	TRIM16L	0.858193
ENSG00000081041	gene	1.82133	0.00019559	0.139593	CXCL2	0.86499
ENSG00000183426	gene	1.83675	0.0240172	0.700393	NPIPA1	0.877155
ENSG00000204991	gene	1.84251	0.0253461	0.702826	SPIRE2	0.881671
ENSG00000170581	gene	1.84796	0.0412625	0.76586	STAT2	0.885932
ENSG00000055332	gene	1.85243	0.0106841	0.575746	EIF2AK2	0.889419
ENSG00000210049	gene	1.85302	0.0449001	0.776243	MT-TF	0.889882
ENSG00000125772	gene	1.85672	0.0118719	0.597348	GPCPD1	0.892758
ENSG00000135899	gene	1.92735	0.00153377	0.425554	SP110	0.946621
ENSG00000002549	gene	1.94003	0.000695032	0.281227	LAP3	0.956076
ENSG00000068079	gene	1.95914	0.0108211	0.575746	IFI35	0.970218
ENSG00000106785	gene	1.96844	0.00104053	0.336819	TRIM14	0.977052
ENSG00000188313	gene	1.98126	0.00346815	0.49362	PLSCR1	0.986421
ENSG00000164167	gene	2.01643	0.0173709	0.663077	LSM6	1.0118
ENSG00000101347	gene	2.04049	0.0228693	0.700393	SAMHD1	1.02891
ENSG00000115325	gene	2.05602	0.0385769	0.765723	DOK1	1.03985
ENSG00000148803	gene	2.0672	0.0121849	0.600343	FUOM	1.04768
ENSG00000221914	gene	2.07711	0.00400303	0.498377	PPP2R2A	1.05458
ENSG00000258659	gene	2.09285	0.02592	0.702826	TRIM34	1.06547
ENSG00000258366	gene	2.10115	0.0388177	0.765723	RTEL1	1.07118
ENSG00000142089	gene	2.15778	0.00457446	0.510612	IFITM3	1.10955
ENSG00000257452	gene	2.18666	0.0022052	0.487095	AC004551.1	1.12873
ENSG00000061938	gene	2.21949	0.0307216	0.749158	TNK2	1.15023
ENSG00000167491	gene	2.22341	0.0324329	0.751763	GATAD2A	1.15278
ENSG00000042429	gene	2.30098	0.048483	0.785312	MED17	1.20225
ENSG00000107201	gene	2.33335	0.0118254	0.597348	DDX58	1.2224
ENSG00000089127	gene	2.3636	8.46528e-05	0.0921929	OAS1	1.24098
ENSG00000163840	gene	2.38965	0.00087474	0.298955	DTX3L	1.2568
ENSG00000115415	gene	2.4168	0.000257475	0.166689	STAT1	1.2731
ENSG00000115267	gene	2.47846	7.30275e-05	0.0921929	IFIH1	1.30944
ENSG00000137628	gene	2.48452	0.00176719	0.451609	DDX60	1.31297
ENSG00000285756	gene	2.49439	0.0495264	0.788218	BX890604.2	1.31869
ENSG00000111331	gene	2.5878	0.000390059	0.210437	OAS3	1.37173
ENSG00000130589	gene	2.66207	0.000314748	0.179795	HELZ2	1.41255
ENSG00000116138	gene	2.74993	0.00407544	0.50097	DNAJC16	1.45939
ENSG00000077238	gene	2.84722	0.00349981	0.49362	IL4R	1.50955
ENSG00000196312	gene	2.92349	0.0492315	0.788218	MFSD14C	1.54769
ENSG00000198598	gene	2.94065	0.0496044	0.788218	MMP17	1.55613
ENSG00000105696	gene	2.94078	0.00250914	0.49362	TMEM59L	1.5562
ENSG00000196150	gene	2.94909	0.0254496	0.702826	ZNF250	1.56027
ENSG00000119917	gene	2.9512	0.00224299	0.487095	IFIT3	1.5613
ENSG00000167733	gene	3.01393	0.0319004	0.750136	HSD11B1L	1.59164
ENSG00000213928	gene	3.05361	0.0034056	0.49362	IRF9	1.61051
ENSG00000273784	gene	3.18814	0.0145527	0.628094	AL137058.2	1.67271
ENSG00000285437	gene	3.41494	0.00259265	0.49362	POLR2J3	1.77186
ENSG00000186017	gene	3.43407	0.0258841	0.702826	ZNF566	1.77992
ENSG00000144395	gene	3.44221	0.00595195	0.55047	CCDC150	1.78333
ENSG00000196502	gene	3.44802	0.00964744	0.573339	SULT1A1	1.78577
ENSG00000228106	gene	3.47758	0.0173244	0.663077	AL392172.1	1.79808
ENSG00000157036	gene	3.54326	0.00187987	0.468087	EXOG	1.82508
ENSG00000117569	gene	3.59061	0.0321974	0.751763	PTBP2	1.84423
ENSG00000178904	gene	3.65975	0.00523565	0.524191	DPY19L3	1.87175
ENSG00000185885	gene	3.72707	0.0034011	0.49362	IFITM1	1.89804
ENSG00000175772	gene	3.87233	0.0189908	0.673063	LINC01106	1.9532
ENSG00000167323	gene	4.15108	0.0215582	0.700393	STIM1	2.05349
ENSG00000207118	gene	4.15134	0.00442352	0.510612	SNORD14D	2.05358
ENSG00000138642	gene	4.29519	0.00513504	0.524191	HERC6	2.10272
ENSG00000138246	gene	4.50437	0.00778908	0.560474	DNAJC13	2.17133
ENSG00000259171	gene	4.57713	0.00487367	0.52009	AL163636.3	2.19444
ENSG00000138496	gene	5.11465	0.000828364	0.297935	PARP9	2.35464
ENSG00000142530	gene	5.12713	0.00415356	0.50419	FAM71E1	2.35815
ENSG00000204822	gene	5.63599	0.00987853	0.573339	MRPL53	2.49467
ENSG00000165060	gene	6.0172	0.0410304	0.765723	FXN	2.58909
ENSG00000185507	gene	6.29966	0.00997686	0.573339	IRF7	2.65527
ENSG00000165949	gene	6.48269	3.55723e-05	0.0863606	IFI27	2.69659
ENSG00000185745	gene	7.75907	9.49366e-05	0.0921929	IFIT1	2.95588
ENSG00000201675	gene	8.69348	7.56732e-05	0.0921929	SNORD32A	3.11993
ENSG00000219626	gene	8.82904	0.00344249	0.49362	FAM228B	3.14226
ENSG00000276057	gene	9.03241	0.00431112	0.505536	AC004542.4	3.17511
ENSG00000187608	gene	12.1858	1.42232e-05	0.0679916	ISG15	3.60713
ENSG00000157601	gene	13.2049	1.74401e-05	0.0679916	MX1	3.723
ENSG00000126709	gene	22.8754	9.30515e-05	0.0921929	IFI6	4.51572

## Sheet: S3B
S3B: SARS-CoV-2(lung)_GO ENRICHMENT_WITH_UP_REGULATED_GENES
	ONTOLOGY	ID	Description	GeneRatio	BgRatio	pvalue	p.adjust	qvalue	geneID	Count
GO:0051607	BP	GO:0051607	defense response to virus	35/278	290/18800	6.60258e-22	1.50419e-18	1.28033e-18	BCL2L1/SLFN11/CD40/DHX36/SKP2/DDX60L/TRIM21/ZNFX1/TRIM25/SHFL/HERC5/IFIT5/STAT2/EIF2AK2/PLSCR1/SAMHD1/TRIM34/IFITM3/DDX58/OAS1/DTX3L/STAT1/IFIH1/DDX60/OAS3/IFIT3/IRF9/IFITM1/PARP9/IRF7/IFI27/IFIT1/ISG15/MX1/IFI6	35
GO:0140546	BP	GO:0140546	defense response to symbiont	35/278	291/18800	7.40979e-22	1.50419e-18	1.28033e-18	BCL2L1/SLFN11/CD40/DHX36/SKP2/DDX60L/TRIM21/ZNFX1/TRIM25/SHFL/HERC5/IFIT5/STAT2/EIF2AK2/PLSCR1/SAMHD1/TRIM34/IFITM3/DDX58/OAS1/DTX3L/STAT1/IFIH1/DDX60/OAS3/IFIT3/IRF9/IFITM1/PARP9/IRF7/IFI27/IFIT1/ISG15/MX1/IFI6	35
GO:0009615	BP	GO:0009615	response to virus	36/278	392/18800	1.5928e-18	2.15559e-15	1.83479e-15	BCL2L1/SLFN11/CD40/DHX36/SKP2/DDX60L/TRIM21/ZNFX1/GSDME/TRIM25/SHFL/HERC5/IFIT5/STAT2/EIF2AK2/PLSCR1/SAMHD1/TRIM34/IFITM3/DDX58/OAS1/DTX3L/STAT1/IFIH1/DDX60/OAS3/IFIT3/IRF9/IFITM1/PARP9/IRF7/IFI27/IFIT1/ISG15/MX1/IFI6	36
GO:0034340	BP	GO:0034340	response to type I interferon	15/278	64/18800	2.02041e-14	1.65831e-11	1.41152e-11	SHFL/SP100/USP18/STAT2/SAMHD1/IFITM3/OAS1/STAT1/OAS3/IFITM1/IRF7/IFI27/IFIT1/ISG15/MX1	15
GO:0048525	BP	GO:0048525	negative regulation of viral process	17/278	91/18800	2.04225e-14	1.65831e-11	1.41152e-11	TRIM21/ZNFX1/TRIM25/SHFL/IFIT5/EIF2AK2/TRIM14/PLSCR1/IFITM3/OAS1/STAT1/IFIH1/OAS3/IFITM1/IFIT1/ISG15/MX1	17
GO:1903900	BP	GO:1903900	regulation of viral life cycle	19/278	139/18800	2.20348e-13	1.46449e-10	1.24655e-10	STAU1/TRIM21/ZNFX1/TRIM25/CXCL8/SHFL/IFIT5/EIF2AK2/TRIM14/PLSCR1/TRIM34/IFITM3/OAS1/IFIH1/OAS3/IFITM1/IFIT1/ISG15/MX1	19
GO:0050792	BP	GO:0050792	regulation of viral process	20/278	159/18800	2.52499e-13	1.46449e-10	1.24655e-10	STAU1/TRIM21/ZNFX1/TRIM25/CXCL8/SHFL/IFIT5/EIF2AK2/TRIM14/PLSCR1/TRIM34/IFITM3/OAS1/STAT1/IFIH1/OAS3/IFITM1/IFIT1/ISG15/MX1	20
GO:0016032	BP	GO:0016032	viral process	30/278	418/18800	9.25495e-13	4.69689e-10	3.9979e-10	CHMP4B/EDEM2/CAV2/BCL2L1/STAU1/CLDN1/SSB/ICAM1/TRIM21/ZNFX1/TRIM25/CXCL8/SHFL/IFIT5/EIF2AK2/TRIM14/PLSCR1/TRIM34/IFITM3/OAS1/STAT1/IFIH1/OAS3/IFITM1/PARP9/IRF7/IFI27/IFIT1/ISG15/MX1	30
GO:0045071	BP	GO:0045071	negative regulation of viral genome replication	13/278	57/18800	1.67357e-12	7.54965e-10	6.42611e-10	ZNFX1/SHFL/IFIT5/EIF2AK2/PLSCR1/IFITM3/OAS1/IFIH1/OAS3/IFITM1/IFIT1/ISG15/MX1	13
GO:0071357	BP	GO:0071357	cellular response to type I interferon	13/278	58/18800	2.12882e-12	8.64299e-10	7.35674e-10	SP100/USP18/STAT2/SAMHD1/IFITM3/OAS1/STAT1/OAS3/IFITM1/IRF7/IFI27/IFIT1/ISG15	13
GO:0045069	BP	GO:0045069	regulation of viral genome replication	15/278	87/18800	2.46045e-12	9.08128e-10	7.7298e-10	STAU1/ZNFX1/CXCL8/SHFL/IFIT5/EIF2AK2/PLSCR1/IFITM3/OAS1/IFIH1/OAS3/IFITM1/IFIT1/ISG15/MX1	15
GO:0060337	BP	GO:0060337	type I interferon signaling pathway	12/278	56/18800	2.69982e-11	9.1344e-09	7.77502e-09	SP100/USP18/STAT2/SAMHD1/IFITM3/OAS1/STAT1/OAS3/IFITM1/IRF7/IFI27/ISG15	12
GO:0019058	BP	GO:0019058	viral life cycle	24/278	317/18800	6.52418e-11	2.03755e-08	1.73432e-08	CHMP4B/CAV2/STAU1/CLDN1/ICAM1/TRIM21/ZNFX1/TRIM25/CXCL8/SHFL/IFIT5/EIF2AK2/TRIM14/PLSCR1/TRIM34/IFITM3/OAS1/IFIH1/OAS3/IFITM1/IFI27/IFIT1/ISG15/MX1	24
GO:0019079	BP	GO:0019079	viral genome replication	16/278	134/18800	1.44836e-10	4.20023e-08	3.57515e-08	STAU1/ZNFX1/CXCL8/SHFL/IFIT5/EIF2AK2/PLSCR1/IFITM3/OAS1/IFIH1/OAS3/IFITM1/IFI27/IFIT1/ISG15/MX1	16
GO:0019221	BP	GO:0019221	cytokine-mediated signaling pathway	27/278	486/18800	4.02879e-09	1.09046e-06	9.28176e-07	STAT3/KRT18/NFKBIA/EDN1/CXCL8/CXCL1/PARP14/CXCL3/CXCL5/SP100/USP18/CCL20/CXCL2/STAT2/SAMHD1/DOK1/IFITM3/OAS1/STAT1/OAS3/IL4R/IFITM1/PARP9/IRF7/IFI27/ISG15/MX1	27
GO:0002831	BP	GO:0002831	regulation of response to biotic stimulus	21/278	351/18800	6.66014e-08	1.69001e-05	1.4385e-05	HLA-E/COCH/TRIM21/ZNFX1/PARP14/HERC5/USP18/STAT2/IFI35/PLSCR1/SAMHD1/DDX58/OAS1/DTX3L/STAT1/DDX60/OAS3/PARP9/IRF7/IFIT1/ISG15	21
GO:0051701	BP	GO:0051701	biological process involved in interaction with host	15/278	191/18800	1.69235e-07	4.04173e-05	3.44024e-05	CHMP4B/CAV2/BCL2L1/CLDN1/TCP1/ICAM1/TRIM21/TRIM25/CXCL8/TRIM14/PLSCR1/TRIM34/IFITM3/IFITM1/IFIT1	15
GO:0060339	BP	GO:0060339	negative regulation of type I interferon-mediated signaling pathway	6/278	20/18800	3.22607e-07	7.27659e-05	6.19368e-05	USP18/STAT2/SAMHD1/OAS1/OAS3/ISG15	6
GO:0034341	BP	GO:0034341	response to interferon-gamma	12/278	140/18800	1.17117e-06	0.000250261	0.000213017	CLDN1/CD40/EDN1/TRIM21/PARP14/SHFL/SP100/CCL20/IFITM3/STAT1/IFITM1/PARP9	12
GO:0045824	BP	GO:0045824	negative regulation of innate immune response	9/278	73/18800	1.26103e-06	0.000255989	0.000217892	HLA-E/TRIM21/PARP14/USP18/STAT2/SAMHD1/OAS1/OAS3/ISG15	9
GO:0044403	BP	GO:0044403	biological process involved in symbiotic interaction	17/278	286/18800	1.33962e-06	0.000258993	0.00022045	CHMP4B/CAV2/BCL2L1/FN1/CLDN1/TCP1/ICAM1/TRIM21/TRIM25/CXCL8/TRIM14/PLSCR1/TRIM34/IFITM3/IFITM1/IFI27/IFIT1	17
GO:0045088	BP	GO:0045088	regulation of innate immune response	15/278	231/18800	1.91212e-06	0.000352873	0.000300358	HLA-E/COCH/TRIM21/ZNFX1/PARP14/USP18/STAT2/IFI35/PLSCR1/SAMHD1/OAS1/OAS3/PARP9/IRF7/ISG15	15
GO:0032481	BP	GO:0032481	positive regulation of type I interferon production	8/278	58/18800	2.08877e-06	0.000368713	0.000313841	DHX36/DDX58/OAS1/STAT1/IFIH1/OAS3/IRF7/ISG15	8
GO:0060338	BP	GO:0060338	regulation of type I interferon-mediated signaling pathway	7/278	42/18800	2.48406e-06	0.00042022	0.000357683	USP18/STAT2/SAMHD1/OAS1/OAS3/IRF7/ISG15	7
GO:0035456	BP	GO:0035456	response to interferon-beta	6/278	32/18800	6.4974e-06	0.00105518	0.000898145	SHFL/PLSCR1/IFITM3/OAS1/STAT1/IFITM1	6
GO:0052372	BP	GO:0052372	modulation by symbiont of entry into host	7/278	50/18800	8.31399e-06	0.00129826	0.00110505	TRIM21/TRIM25/CXCL8/TRIM14/TRIM34/IFITM3/IFITM1	7
GO:0032727	BP	GO:0032727	positive regulation of interferon-alpha production	5/278	21/18800	1.14308e-05	0.00171885	0.00146305	DHX36/DDX58/STAT1/IFIH1/IRF7	5
GO:0052126	BP	GO:0052126	movement in host environment	12/278	177/18800	1.33561e-05	0.00187977	0.00160002	CHMP4B/CAV2/CLDN1/ICAM1/TRIM21/TRIM25/CXCL8/TRIM14/PLSCR1/TRIM34/IFITM3/IFITM1	12
GO:0060759	BP	GO:0060759	regulation of response to cytokine stimulus	12/278	178/18800	1.41357e-05	0.00187977	0.00160002	EDN1/PARP14/USP18/STAT2/SAMHD1/DDX58/OAS1/IFIH1/OAS3/PARP9/IRF7/ISG15	12
GO:0039530	BP	GO:0039530	MDA-5 signaling pathway	4/278	11/18800	1.4229e-05	0.00187977	0.00160002	IFIH1/DDX60/OAS3/IRF7	4
GO:0032479	BP	GO:0032479	regulation of type I interferon production	9/278	98/18800	1.48159e-05	0.00187977	0.00160002	DHX36/TRIM21/DDX58/OAS1/STAT1/IFIH1/OAS3/IRF7/ISG15	9
GO:0032606	BP	GO:0032606	type I interferon production	9/278	98/18800	1.48159e-05	0.00187977	0.00160002	DHX36/TRIM21/DDX58/OAS1/STAT1/IFIH1/OAS3/IRF7/ISG15	9
GO:0044409	BP	GO:0044409	entry into host	11/278	153/18800	1.77024e-05	0.00213726	0.00181919	CAV2/CLDN1/ICAM1/TRIM21/TRIM25/CXCL8/TRIM14/PLSCR1/TRIM34/IFITM3/IFITM1	11
GO:0043903	BP	GO:0043903	regulation of biological process involved in symbiotic interaction	7/278	56/18800	1.78982e-05	0.00213726	0.00181919	TRIM21/TRIM25/CXCL8/TRIM14/TRIM34/IFITM3/IFITM1	7
GO:0032728	BP	GO:0032728	positive regulation of interferon-beta production	6/278	39/18800	2.1448e-05	0.00248797	0.00211771	DDX58/OAS1/IFIH1/OAS3/IRF7/ISG15	6
GO:0097191	BP	GO:0097191	extrinsic apoptotic signaling pathway	13/278	221/18800	2.6644e-05	0.00300485	0.00255767	BCL2L1/BEX3/TNFSF12/KRT18/PSME3/ICAM1/PDIA3/FGB/FGA/BCL2A1/SP100/IFI27/IFI6	13
GO:0006403	BP	GO:0006403	RNA localization	12/278	196/18800	3.67901e-05	0.00386925	0.00329343	HNRNPAB/TGFBR2/PHAX/RUVBL1/TERF1/TCP1/CETN3/DHX36/SSB/NOP58/SARNP/NPIPA1	12
GO:0031347	BP	GO:0031347	regulation of defense response	24/278	648/18800	3.70036e-05	0.00386925	0.00329343	HLA-E/PLK2/NFKBIA/COCH/MDK/TRIM21/ZNFX1/C3/PARP14/HERC5/USP18/STAT2/IFI35/PLSCR1/SAMHD1/DDX58/OAS1/DTX3L/STAT1/OAS3/PARP9/IRF7/IFIT1/ISG15	24
GO:0098586	BP	GO:0098586	cellular response to virus	8/278	85/18800	3.71677e-05	0.00386925	0.00329343	GSDME/DDX58/OAS1/IFIH1/DDX60/OAS3/IRF7/IFI6	8
GO:0046596	BP	GO:0046596	regulation of viral entry into host cell	6/278	43/18800	3.81402e-05	0.00387123	0.00329511	TRIM21/TRIM25/TRIM14/TRIM34/IFITM3/IFITM1	6
GO:0032607	BP	GO:0032607	interferon-alpha production	5/278	27/18800	4.21716e-05	0.00407659	0.00346991	DHX36/DDX58/STAT1/IFIH1/IRF7	5
GO:0032647	BP	GO:0032647	regulation of interferon-alpha production	5/278	27/18800	4.21716e-05	0.00407659	0.00346991	DHX36/DDX58/STAT1/IFIH1/IRF7	5
GO:0002832	BP	GO:0002832	negative regulation of response to biotic stimulus	9/278	113/18800	4.63575e-05	0.00437701	0.00372562	HLA-E/TRIM21/PARP14/USP18/STAT2/SAMHD1/OAS1/OAS3/ISG15	9
GO:0032020	BP	GO:0032020	ISG15-protein conjugation	3/278	6/18800	6.19006e-05	0.00571173	0.00486171	UBE2L6/HERC5/ISG15	3
GO:0046718	BP	GO:0046718	viral entry into host cell	10/278	146/18800	6.43579e-05	0.00574684	0.00489159	CAV2/CLDN1/ICAM1/TRIM21/TRIM25/TRIM14/PLSCR1/TRIM34/IFITM3/IFITM1	10
GO:1904019	BP	GO:1904019	epithelial cell apoptotic process	9/278	118/18800	6.5112e-05	0.00574684	0.00489159	BCL2L1/TGFBR2/ARF6/KRT18/CD40/ICAM1/MDK/FGB/FGA	9
GO:0050777	BP	GO:0050777	negative regulation of immune response	11/278	179/18800	7.4954e-05	0.00647475	0.00551118	HLA-E/PLK2/TRIM21/PARP14/USP18/STAT2/SAMHD1/OAS1/OAS3/IL4R/ISG15	11
GO:0140374	BP	GO:0140374	antiviral innate immune response	4/278	17/18800	9.56759e-05	0.00809258	0.00688824	DDX58/OAS1/IFIT1/MX1	4
GO:0046719	BP	GO:0046719	regulation by virus of viral protein levels in host cell	3/278	7/18800	0.00010714	0.00869976	0.00740506	STAU1/STAT1/IFIT1	3
GO:0070106	BP	GO:0070106	interleukin-27-mediated signaling pathway	3/278	7/18800	0.00010714	0.00869976	0.00740506	OAS1/STAT1/MX1	3
GO:0039528	BP	GO:0039528	cytoplasmic pattern recognition receptor signaling pathway in response to virus	5/278	34/18800	0.000133568	0.010633	0.00905063	DDX58/IFIH1/DDX60/OAS3/IRF7	5
GO:0002888	BP	GO:0002888	positive regulation of myeloid leukocyte mediated immunity	4/278	19/18800	0.000152224	0.0118852	0.0101164	DHX36/HLA-E/C3/DDX58	4
GO:0030522	BP	GO:0030522	intracellular receptor signaling pathway	13/278	264/18800	0.000162541	0.0124513	0.0105983	STAT3/FABP5/KDM1A/SAFB/CYP24A1/PRAME/NFKBIA/SKP2/DDX58/IFIH1/DDX60/OAS3/IRF7	13
GO:0030593	BP	GO:0030593	neutrophil chemotaxis	8/278	106/18800	0.000178369	0.0133671	0.0113778	MDK/EDN1/CXCL8/CXCL1/CXCL3/CXCL5/CCL20/CXCL2	8
GO:0001959	BP	GO:0001959	regulation of cytokine-mediated signaling pathway	10/278	166/18800	0.000186604	0.0133671	0.0113778	EDN1/PARP14/USP18/STAT2/SAMHD1/OAS1/OAS3/PARP9/IRF7/ISG15	10
GO:0035455	BP	GO:0035455	response to interferon-alpha	4/278	20/18800	0.000188076	0.0133671	0.0113778	EIF2AK2/IFITM3/IFIT3/IFITM1	4
GO:0032608	BP	GO:0032608	interferon-beta production	6/278	57/18800	0.000190959	0.0133671	0.0113778	DDX58/OAS1/IFIH1/OAS3/IRF7/ISG15	6
GO:0032648	BP	GO:0032648	regulation of interferon-beta production	6/278	57/18800	0.000190959	0.0133671	0.0113778	DDX58/OAS1/IFIH1/OAS3/IRF7/ISG15	6
GO:0001798	BP	GO:0001798	positive regulation of type IIa hypersensitivity	2/278	2/18800	0.000217887	0.0147437	0.0125495	HLA-E/C3	2
GO:0002894	BP	GO:0002894	positive regulation of type II hypersensitivity	2/278	2/18800	0.000217887	0.0147437	0.0125495	HLA-E/C3	2
GO:0010564	BP	GO:0010564	regulation of cell cycle process	23/278	688/18800	0.000244222	0.0161258	0.0137259	CHMP4B/CDCA5/SENP6/BRD7/CAV2/BCL2L1/TPX2/CHFR/MTA3/SLFN11/RANBP1/BABAM2/TERF1/SMARCA5/PSME3/PLK2/PSME1/HSPA2/EDN1/TCIM/PSME2/SUSD2/PLSCR1	23
GO:1901342	BP	GO:1901342	regulation of vasculature development	15/278	351/18800	0.000246256	0.0161258	0.0137259	STAT3/TGFBR2/PTPRM/TNFSF12/CD40/PDCD6/PLK2/RHOB/MDK/ID1/CXCL8/C3/SP100/STAT1/STIM1	15
GO:0002753	BP	GO:0002753	cytoplasmic pattern recognition receptor signaling pathway	6/278	60/18800	0.000253882	0.0163613	0.0139264	NFKBIA/DDX58/IFIH1/DDX60/OAS3/IRF7	6
GO:0002221	BP	GO:0002221	pattern recognition receptor signaling pathway	10/278	176/18800	0.000299211	0.0189812	0.0161564	CD40/NFKBIA/GRAMD4/IFI35/DDX58/OAS1/IFIH1/DDX60/OAS3/IRF7	10
GO:0001960	BP	GO:0001960	negative regulation of cytokine-mediated signaling pathway	7/278	87/18800	0.000305549	0.0190851	0.0162448	PARP14/USP18/STAT2/SAMHD1/OAS1/OAS3/ISG15	7
GO:0070098	BP	GO:0070098	chemokine-mediated signaling pathway	7/278	89/18800	0.000351385	0.0216155	0.0183987	EDN1/CXCL8/CXCL1/CXCL3/CXCL5/CCL20/CXCL2	7
GO:0060760	BP	GO:0060760	positive regulation of response to cytokine stimulus	6/278	64/18800	0.000361926	0.0219316	0.0186678	EDN1/PARP14/DDX58/IFIH1/PARP9/IRF7	6
GO:0007249	BP	GO:0007249	I-kappaB kinase/NF-kappaB signaling	13/278	288/18800	0.000377726	0.0225525	0.0191962	TERF2IP/CD40/DHX36/PLK2/NFKBIA/AJUBA/EDN1/TRIM21/TRIM25/IFIT5/TRIM14/TRIM34/STAT1	13
GO:0045766	BP	GO:0045766	positive regulation of angiogenesis	10/278	183/18800	0.000407986	0.0236632	0.0201416	STAT3/TGFBR2/TNFSF12/CD40/PDCD6/RHOB/MDK/CXCL8/C3/STIM1	10
GO:1904018	BP	GO:1904018	positive regulation of vasculature development	10/278	183/18800	0.000407986	0.0236632	0.0201416	STAT3/TGFBR2/TNFSF12/CD40/PDCD6/RHOB/MDK/CXCL8/C3/STIM1	10
GO:0060761	BP	GO:0060761	negative regulation of response to cytokine stimulus	7/278	92/18800	0.000430308	0.0246064	0.0209444	PARP14/USP18/STAT2/SAMHD1/OAS1/OAS3/ISG15	7
GO:0060333	BP	GO:0060333	interferon-gamma-mediated signaling pathway	4/278	25/18800	0.000463308	0.025256	0.0214974	PARP14/SP100/STAT1/PARP9	4
GO:2001236	BP	GO:2001236	regulation of extrinsic apoptotic signaling pathway	9/278	153/18800	0.000463537	0.025256	0.0214974	BCL2L1/TNFSF12/PSME3/ICAM1/PDIA3/FGB/FGA/SP100/IFI6	9
GO:0019730	BP	GO:0019730	antimicrobial humoral response	8/278	122/18800	0.000465005	0.025256	0.0214974	HLA-E/FGB/FGA/CXCL8/CXCL1/CXCL3/CXCL5/CXCL2	8
GO:0034976	BP	GO:0034976	response to endoplasmic reticulum stress	12/278	257/18800	0.000466551	0.025256	0.0214974	EDEM2/BCL2L1/AGR2/PDIA4/USP25/HSPA5/HSP90B1/PDIA3/RNF121/TRIM25/CXCL8/EIF2AK2	12
GO:0034975	BP	GO:0034975	protein folding in endoplasmic reticulum	3/278	11/18800	0.000483365	0.0258218	0.021979	HSPA5/HSP90B1/PDIA3	3
GO:0043123	BP	GO:0043123	positive regulation of I-kappaB kinase/NF-kappaB signaling	10/278	188/18800	0.000504347	0.0265929	0.0226353	TERF2IP/CD40/DHX36/PLK2/AJUBA/TRIM21/TRIM25/IFIT5/TRIM14/TRIM34	10
GO:0097190	BP	GO:0097190	apoptotic signaling pathway	20/278	591/18800	0.000532087	0.0276958	0.0235741	BCL2L1/TP53BP2/KDM1A/MSH6/BEX3/TNFSF12/KRT18/PSME3/PDCD6/CUL5/ICAM1/PDIA3/FGB/GSDME/FGA/BCL2A1/SP100/FXN/IFI27/IFI6	20
GO:0051054	BP	GO:0051054	positive regulation of DNA metabolic process	12/278	263/18800	0.000572731	0.029434	0.0250536	HMCES/BABAM2/RUVBL1/SMARCA5/TCP1/CD40/DHX36/CHTF8/SPIRE2/RTEL1/DTX3L/PARP9	12
GO:1990868	BP	GO:1990868	response to chemokine	7/278	97/18800	0.000592763	0.0297113	0.0252897	EDN1/CXCL8/CXCL1/CXCL3/CXCL5/CCL20/CXCL2	7
GO:1990869	BP	GO:1990869	cellular response to chemokine	7/278	97/18800	0.000592763	0.0297113	0.0252897	EDN1/CXCL8/CXCL1/CXCL3/CXCL5/CCL20/CXCL2	7
GO:0071621	BP	GO:0071621	granulocyte chemotaxis	8/278	128/18800	0.00063999	0.0302056	0.0257104	MDK/EDN1/CXCL8/CXCL1/CXCL3/CXCL5/CCL20/CXCL2	8
GO:1990266	BP	GO:1990266	neutrophil migration	8/278	128/18800	0.00063999	0.0302056	0.0257104	MDK/EDN1/CXCL8/CXCL1/CXCL3/CXCL5/CCL20/CXCL2	8
GO:0001796	BP	GO:0001796	regulation of type IIa hypersensitivity	2/278	3/18800	0.000647264	0.0302056	0.0257104	HLA-E/C3	2
GO:0002892	BP	GO:0002892	regulation of type II hypersensitivity	2/278	3/18800	0.000647264	0.0302056	0.0257104	HLA-E/C3	2
GO:0071659	BP	GO:0071659	negative regulation of IP-10 production	2/278	3/18800	0.000647264	0.0302056	0.0257104	OAS1/OAS3	2
GO:1904533	BP	GO:1904533	regulation of telomeric loop disassembly	2/278	3/18800	0.000647264	0.0302056	0.0257104	TERF1/RTEL1	2
GO:0045765	BP	GO:0045765	regulation of angiogenesis	14/278	345/18800	0.000657829	0.0303498	0.0258332	STAT3/TGFBR2/PTPRM/TNFSF12/CD40/PDCD6/PLK2/RHOB/MDK/CXCL8/C3/SP100/STAT1/STIM1	14
GO:0051052	BP	GO:0051052	regulation of DNA metabolic process	17/278	472/18800	0.000699077	0.0318905	0.0271445	KDM1A/SLFN11/HMCES/BABAM2/MSH6/TERF2IP/RUVBL1/TERF1/SMARCA5/TCP1/CD40/DHX36/CHTF8/SPIRE2/RTEL1/DTX3L/PARP9	17
GO:0019080	BP	GO:0019080	viral gene expression	7/278	100/18800	0.000711472	0.0320953	0.0273189	EDEM2/SSB/TRIM21/SHFL/TRIM14/IFITM3/PARP9	7
GO:0043330	BP	GO:0043330	response to exogenous dsRNA	5/278	49/18800	0.000764138	0.0340923	0.0290187	DHX36/NFKBIA/DDX58/IFIH1/IFIT1	5
GO:0050688	BP	GO:0050688	regulation of defense response to virus	6/278	74/18800	0.000790792	0.034898	0.0297045	HERC5/DDX58/DTX3L/STAT1/PARP9/IFIT1	6
GO:0002474	BP	GO:0002474	antigen processing and presentation of peptide antigen via MHC class I	4/278	29/18800	0.000830417	0.0362339	0.0308416	HLA-E/HLA-C/PDIA3/TAP1	4
GO:1902041	BP	GO:1902041	regulation of extrinsic apoptotic signaling pathway via death domain receptors	5/278	50/18800	0.000838913	0.0362339	0.0308416	BCL2L1/ICAM1/FGB/FGA/SP100	5
GO:0032760	BP	GO:0032760	positive regulation of tumor necrosis factor production	7/278	103/18800	0.000848266	0.0362522	0.0308572	STAT3/AKAP12/HLA-E/DDX58/OAS1/IFIH1/OAS3	7
GO:0002639	BP	GO:0002639	positive regulation of immunoglobulin production	5/278	51/18800	0.000919006	0.0388663	0.0330822	HMCES/CD40/HLA-E/RBP4/IL4R	5
GO:0035563	BP	GO:0035563	positive regulation of chromatin binding	3/278	14/18800	0.00103183	0.043188	0.0367608	KDM1A/DTX3L/PARP9	3
GO:1903557	BP	GO:1903557	positive regulation of tumor necrosis factor superfamily cytokine production	7/278	107/18800	0.00106205	0.0436416	0.0371468	STAT3/AKAP12/HLA-E/DDX58/OAS1/IFIH1/OAS3	7
GO:0002230	BP	GO:0002230	positive regulation of defense response to virus by host	4/278	31/18800	0.00107492	0.0436416	0.0371468	DDX58/DTX3L/STAT1/PARP9	4
GO:1902042	BP	GO:1902042	negative regulation of extrinsic apoptotic signaling pathway via death domain receptors	4/278	31/18800	0.00107492	0.0436416	0.0371468	BCL2L1/ICAM1/FGB/FGA	4
GO:2000779	BP	GO:2000779	regulation of double-strand break repair	7/278	110/18800	0.00124851	0.0464678	0.0395525	KDM1A/TERF2IP/RUVBL1/SPIRE2/RTEL1/DTX3L/PARP9	7
GO:0033044	BP	GO:0033044	regulation of chromosome organization	10/278	212/18800	0.00126722	0.0464678	0.0395525	CDCA5/SENP6/CHFR/TERF2IP/RUVBL1/TERF1/SMARCA5/TCP1/DHX36/RTEL1	10
GO:0006446	BP	GO:0006446	regulation of translational initiation	6/278	81/18800	0.00127137	0.0464678	0.0395525	EIF4G3/POLR2G/RBM4/PAIP1/EIF2AK1/EIF2AK2	6
GO:0001325	BP	GO:0001325	formation of extrachromosomal circular DNA	3/278	15/18800	0.00127575	0.0464678	0.0395525	EXO1/TERF1/RTEL1	3
GO:0016446	BP	GO:0016446	somatic hypermutation of immunoglobulin genes	3/278	15/18800	0.00127575	0.0464678	0.0395525	EXO1/MSH6/SAMHD1	3
GO:0032897	BP	GO:0032897	negative regulation of viral transcription	3/278	15/18800	0.00127575	0.0464678	0.0395525	TRIM21/TRIM14/IFITM3	3
GO:0072378	BP	GO:0072378	blood coagulation, fibrin clot formation	3/278	15/18800	0.00127575	0.0464678	0.0395525	FN1/FGB/FGA	3
GO:0090656	BP	GO:0090656	t-circle formation	3/278	15/18800	0.00127575	0.0464678	0.0395525	EXO1/TERF1/RTEL1	3
GO:0090737	BP	GO:0090737	telomere maintenance via telomere trimming	3/278	15/18800	0.00127575	0.0464678	0.0395525	EXO1/TERF1/RTEL1	3
GO:0071612	BP	GO:0071612	IP-10 production	2/278	4/18800	0.00128187	0.0464678	0.0395525	OAS1/OAS3	2
GO:0071658	BP	GO:0071658	regulation of IP-10 production	2/278	4/18800	0.00128187	0.0464678	0.0395525	OAS1/OAS3	2
GO:1904580	BP	GO:1904580	regulation of intracellular mRNA localization	2/278	4/18800	0.00128187	0.0464678	0.0395525	HNRNPAB/DHX36	2
GO:0001706	BP	GO:0001706	endoderm formation	5/278	55/18800	0.00129725	0.0466092	0.0396728	LAMB1/DUSP4/FN1/COL5A2/DKK1	5
GO:0071347	BP	GO:0071347	cellular response to interleukin-1	7/278	111/18800	0.00131605	0.0468697	0.0398946	AKAP12/CD40/EDN1/FGB/RBMX/CXCL8/CCL20	7
GO:0043331	BP	GO:0043331	response to dsRNA	5/278	56/18800	0.00140747	0.0496899	0.042295	DHX36/NFKBIA/DDX58/IFIH1/IFIT1	5
GO:0008537	CC	GO:0008537	proteasome activator complex	3/288	3/19594	3.14295e-06	0.000513714	0.000433776	PSME3/PSME1/PSME2	3
GO:0070721	CC	GO:0070721	ISGF3 complex	3/288	3/19594	3.14295e-06	0.000513714	0.000433776	STAT2/STAT1/IRF9	3
GO:0036464	CC	GO:0036464	cytoplasmic ribonucleoprotein granule	15/288	243/19594	3.35031e-06	0.000513714	0.000433776	HNRNPAB/POLR2G/STAU1/CKAP4/RBM4/DHX36/SARNP/AJUBA/TRIM21/TDRD7/ZNFX1/CARHSP1/TRIM25/SHFL/LSM6	15
GO:0035770	CC	GO:0035770	ribonucleoprotein granule	15/288	261/19594	7.97205e-06	0.000916786	0.000774128	HNRNPAB/POLR2G/STAU1/CKAP4/RBM4/DHX36/SARNP/AJUBA/TRIM21/TDRD7/ZNFX1/CARHSP1/TRIM25/SHFL/LSM6	15
GO:0005788	CC	GO:0005788	endoplasmic reticulum lumen	15/288	311/19594	6.13856e-05	0.00564747	0.00476869	EDEM2/LAMB1/APLP2/FN1/PDIA4/CKAP4/COL5A2/IGFBP3/HSPA5/HSP90B1/PDIA3/EDN1/CP/FGA/C3	15
GO:0005577	CC	GO:0005577	fibrinogen complex	3/288	8/19594	0.000166624	0.0127745	0.0107867	FN1/FGB/FGA	3
GO:0005607	CC	GO:0005607	laminin-2 complex	2/288	2/19594	0.000215303	0.0141485	0.0119469	LAMB1/LAMC2	2
GO:0072562	CC	GO:0072562	blood microparticle	9/288	147/19594	0.000331829	0.0190801	0.0161111	FN1/HSPA2/FGB/CP/FGA/LGALS3BP/C3/SERPINA3/C1R	9
GO:0004386	MF	GO:0004386	helicase activity	14/282	155/18410	1.19279e-07	8.43302e-05	6.80518e-05	SLFN11/DDX27/RUVBL1/SMARCA5/DHX36/SMARCA1/CHTF8/DDX60L/ZNFX1/RTEL1/DDX58/IFIH1/DDX60/HELZ2	14
GO:0140640	MF	GO:0140640	catalytic activity, acting on a nucleic acid	27/282	583/18410	3.47061e-07	0.000122686	9.90036e-05	POLR2G/EXO1/SLFN11/MSH6/DDX27/DIS3L/RUVBL1/TERF1/SMARCA5/DHX36/CMTR1/NEIL2/SMARCA1/CHTF8/MED20/MRM2/LARS2/DDX60L/ZNFX1/SAMHD1/RTEL1/DDX58/IFIH1/DDX60/HELZ2/POLR2J3/EXOG	27
GO:0003725	MF	GO:0003725	double-stranded RNA binding	9/282	75/18410	2.12058e-06	0.000461317	0.000372268	STAU1/DHX36/DDX60L/EIF2AK2/DDX58/OAS1/IFIH1/DDX60/OAS3	9
GO:0140657	MF	GO:0140657	ATP-dependent activity	24/282	533/18410	2.61e-06	0.000461317	0.000372268	MYO1E/HSPH1/SLFN11/MSH6/DDX27/RUVBL1/ATP8B4/HSPA5/SMARCA5/TCP1/DHX36/HSP90B1/HSPA2/HSP90AA2P/SMARCA1/CHTF8/TAP1/DDX60L/ZNFX1/RTEL1/DDX58/IFIH1/DDX60/HELZ2	24
GO:0045236	MF	GO:0045236	CXCR chemokine receptor binding	5/282	18/18410	5.92229e-06	0.000837412	0.000675764	CXCL8/CXCL1/CXCL3/CXCL5/CXCL2	5
GO:0016887	MF	GO:0016887	ATP hydrolysis activity	17/282	325/18410	1.17748e-05	0.00138747	0.00111964	MYO1E/HSPH1/SLFN11/DDX27/RUVBL1/HSPA5/SMARCA5/TCP1/DHX36/HSP90B1/HSPA2/HSP90AA2P/DDX60L/RTEL1/DDX58/IFIH1/DDX60	17
GO:0003727	MF	GO:0003727	single-stranded RNA binding	8/282	87/18410	5.63089e-05	0.0056872	0.00458939	POLR2G/SSB/HNRNPH1/DDX60L/IFIT5/DDX58/IFIH1/DDX60	8
GO:0008009	MF	GO:0008009	chemokine activity	6/282	49/18410	9.85114e-05	0.00766878	0.00618846	CXCL8/CXCL1/CXCL3/CXCL5/CCL20/CXCL2	6
GO:0042379	MF	GO:0042379	chemokine receptor binding	7/282	71/18410	0.000105749	0.00766878	0.00618846	CXCL8/CXCL1/CXCL3/CXCL5/CCL20/CXCL2/STAT1	7
GO:0140098	MF	GO:0140098	catalytic activity, acting on RNA	17/282	388/18410	0.000108469	0.00766878	0.00618846	POLR2G/EXO1/DDX27/DIS3L/DHX36/CMTR1/MED20/MRM2/LARS2/DDX60L/SAMHD1/DDX58/IFIH1/DDX60/HELZ2/POLR2J3/EXOG	17
GO:0003724	MF	GO:0003724	RNA helicase activity	7/282	77/18410	0.000176871	0.011368	0.00917361	DDX27/DHX36/DDX60L/DDX58/IFIH1/DDX60/HELZ2	7
GO:0008186	MF	GO:0008186	ATP-dependent activity, acting on RNA	7/282	79/18410	0.000207732	0.0122389	0.00987638	DDX27/DHX36/DDX60L/DDX58/IFIH1/DDX60/HELZ2	7
GO:0017111	MF	GO:0017111	nucleoside-triphosphatase activity	23/282	663/18410	0.000238162	0.0129524	0.0104521	MYO1E/ARL3/TSR1/HSPH1/ARL4C/ARF6/SLFN11/DDX27/RUVBL1/HSPA5/SMARCA5/TCP1/DHX36/HSP90B1/HSPA2/RHOB/HSP90AA2P/DDX60L/RTEL1/DDX58/IFIH1/DDX60/MX1	23
GO:0044389	MF	GO:0044389	ubiquitin-like protein ligase binding	14/282	317/18410	0.000402909	0.0203469	0.0164193	USP25/HSPA5/TCP1/CD40/CUL5/NFKBIA/UBE2L6/STAT2/TNK2/DDX58/DTX3L/STAT1/PARP9/ISG15	14
GO:0016504	MF	GO:0016504	peptidase activator activity	5/282	43/18410	0.000486585	0.0229344	0.0185073	FN1/BEX3/PSME3/PSME1/PSME2	5
GO:0140097	MF	GO:0140097	catalytic activity, acting on DNA	11/282	222/18410	0.000652245	0.0288211	0.0232577	EXO1/MSH6/RUVBL1/TERF1/SMARCA5/DHX36/NEIL2/SMARCA1/CHTF8/RTEL1/EXOG	11
GO:0001730	MF	GO:0001730	2'-5'-oligoadenylate synthetase activity	2/282	3/18410	0.000694331	0.028876	0.023302	OAS1/OAS3	2
GO:0003713	MF	GO:0003713	transcription coactivator activity	12/282	266/18410	0.000859237	0.0337489	0.0272343	BRD7/KDM1A/MTA3/RUVBL1/SMARCD1/PSMC3IP/MED20/TRIM21/TRIM25/TRIM14/MED17/HELZ2	12
GO:0061133	MF	GO:0061133	endopeptidase activator activity	3/282	13/18410	0.000907611	0.0337727	0.0272535	PSME3/PSME1/PSME2	3
GO:0050839	MF	GO:0050839	cell adhesion molecule binding	19/282	557/18410	0.00100776	0.0350275	0.0282661	CHMP4B/LAMB1/EMD/FN1/RANBP1/PTPRM/RUVBL1/HSPA5/KRT18/LDHA/GPRC5A/ICAM1/FGB/BCAM/TRIM25/CDH1/FGA/STAT1/ISG15	19
GO:0008094	MF	GO:0008094	ATP-dependent activity, acting on DNA	7/282	103/18410	0.00104042	0.0350275	0.0282661	MSH6/RUVBL1/SMARCA5/DHX36/SMARCA1/CHTF8/RTEL1	7
GO:0004694	MF	GO:0004694	eukaryotic translation initiation factor 2alpha kinase activity	2/282	4/18410	0.0013746	0.0390907	0.031545	EIF2AK1/EIF2AK2	2
GO:0042296	MF	GO:0042296	ISG15 transferase activity	2/282	4/18410	0.0013746	0.0390907	0.031545	UBE2L6/HERC5	2
GO:0050294	MF	GO:0050294	steroid sulfotransferase activity	2/282	4/18410	0.0013746	0.0390907	0.031545	SULT2B1/SULT1A1	2
GO:0005154	MF	GO:0005154	epidermal growth factor receptor binding	4/282	32/18410	0.00138227	0.0390907	0.031545	AGR2/AREG/PLSCR1/TNK2	4
GO:0003682	MF	GO:0003682	chromatin binding	19/282	584/18410	0.00173784	0.0467375	0.0377157	HMGN1/JARID2/STAT3/CDCA5/KDM1A/HR/SAFB/EXO1/MTA3/MSH6/SMARCA5/SMARCD1/SARNP/SMARCA1/AJUBA/ZNF274/PHF21A/RBMX/STAT1	19
GO:0003712	MF	GO:0003712	transcription coregulator activity	17/282	497/18410	0.00178488	0.0467375	0.0377157	BRD7/KDM1A/HR/MTA3/RUVBL1/SMARCD1/PSMC3IP/PSIP1/AJUBA/MED20/TRIM21/TRIM25/PARP14/TRIM14/MED17/HELZ2/PARP9	17

## Sheet: S3C
S3C: SARS-CoV-2(lung)_KEGG ENRICHMENT_WITH_UP_REGULATED_GENES
KEGG Pathway ID	Description	GeneRatio	pvalue
hsa05160	Hepatitis C	16/149	2.19835e-08
hsa05169	Epstein-Barr virus infection	18/149	2.30349e-08
hsa05162	Measles	15/149	2.86471e-08
hsa05171	Coronavirus disease - COVID-19	17/149	9.73576e-07
hsa05167	Kaposi sarcoma-associated herpesvirus infection	15/149	2.26111e-06
hsa05164	Influenza A	14/149	2.55399e-06
hsa04064	NF-kappa B signaling pathway	11/149	2.68722e-06
hsa05134	Legionellosis	8/149	7.90076e-06
hsa04612	Antigen processing and presentation	9/149	1.09979e-05
hsa05417	Lipid and atherosclerosis	14/149	3.54636e-05
hsa04657	IL-17 signaling pathway	9/149	5.00652e-05
hsa04621	NOD-like receptor signaling pathway	12/149	0.000129051
hsa04668	TNF signaling pathway	9/149	0.000195772
hsa04622	RIG-I-like receptor signaling pathway	7/149	0.000268187
hsa04141	Protein processing in endoplasmic reticulum	11/149	0.000279323
hsa05203	Viral carcinogenesis	12/149	0.000337851
hsa04933	AGE-RAGE signaling pathway in diabetic complications	8/149	0.000459505
hsa05168	Herpes simplex virus 1 infection	20/149	0.000634494
hsa05145	Toxoplasmosis	8/149	0.000977094
hsa05323	Rheumatoid arthritis	7/149	0.00149564
hsa05146	Amoebiasis	7/149	0.00254488
hsa04062	Chemokine signaling pathway	10/149	0.00263547
hsa05161	Hepatitis B	9/149	0.00278505
hsa05416	Viral myocarditis	5/149	0.00461352

## Sheet: S3D
S3D: SARS-CoV-2 Unique List
id	feature	fc	pval	qval	gene_name	de
ENSG00000224631	gene	0.0336068	0.0400303	0.765723	RPS27AP16	-4.8951
ENSG00000277502	gene	0.164101	0.00367125	0.49362	AC007383.4	-2.60734
ENSG00000144401	gene	0.169918	0.0281369	0.727417	METTL21A	-2.55709
ENSG00000111664	gene	0.188022	0.00643225	0.560474	GNB3	-2.41103
ENSG00000148248	gene	0.254018	2.10045e-05	0.0679916	SURF4	-1.977
ENSG00000168904	gene	0.278264	0.0452138	0.776243	LRRC28	-1.84547
ENSG00000163904	gene	0.284213	0.018536	0.669155	SENP2	-1.81496
ENSG00000130517	gene	0.325011	0.000282542	0.171485	PGPEP1	-1.62144
ENSG00000113966	gene	0.34047	0.0108855	0.575746	ARL6	-1.5544
ENSG00000214274	gene	0.342405	0.000892769	0.298955	ANG	-1.54622
ENSG00000170113	gene	0.345683	0.0348566	0.761794	NIPA1	-1.53248
ENSG00000047188	gene	0.361424	0.0128563	0.605698	YTHDC2	-1.46824
ENSG00000130119	gene	0.404751	0.00661091	0.560474	GNL3L	-1.30489
ENSG00000255252	gene	0.422683	0.0279826	0.727417	AL078612.2	-1.24235
ENSG00000162244	gene	0.426391	0.0453228	0.776243	RPL29	-1.22975
ENSG00000101049	gene	0.440564	0.0024594	0.49362	SGK2	-1.18257
ENSG00000164073	gene	0.451875	0.000548567	0.253673	MFSD8	-1.146
ENSG00000178537	gene	0.455427	0.0364988	0.765723	SLC25A20	-1.13471
ENSG00000196455	gene	0.458482	0.0298679	0.745622	PIK3R4	-1.12506
ENSG00000277249	gene	0.462073	0.0299525	0.745818	MIR6784	-1.11381
ENSG00000165392	gene	0.46798	0.0323441	0.751763	WRN	-1.09548
ENSG00000258388	gene	0.480724	0.0290191	0.735782	PPT2-EGFL8	-1.05672
ENSG00000172250	gene	0.482675	0.0159753	0.657356	SERHL	-1.05088
ENSG00000157600	gene	0.489895	0.0351291	0.761794	TMEM164	-1.02946
ENSG00000123545	gene	0.49464	0.0108451	0.575746	NDUFAF4	-1.01555
ENSG00000112715	gene	0.507545	0.0347624	0.761794	VEGFA	-0.978392
ENSG00000157514	gene	0.533657	0.023108	0.700393	TSC22D3	-0.906016
ENSG00000262903	gene	0.547819	0.0297786	0.745622	AC027796.4	-0.868228
ENSG00000231245	gene	0.549783	0.0313227	0.749219	C1DP1	-0.863067
ENSG00000067221	gene	0.558273	0.0152697	0.636411	STOML1	-0.840957
ENSG00000175390	gene	0.578132	0.0467757	0.784666	EIF3F	-0.790528
ENSG00000124782	gene	0.582713	0.0405373	0.765723	RREB1	-0.779143
ENSG00000236969	gene	0.58952	0.0236335	0.700393	GGT8P	-0.762387
ENSG00000236792	gene	0.590306	0.0463677	0.783815	AL513175.2	-0.760466
ENSG00000005810	gene	0.601436	0.034667	0.761794	MYCBP2	-0.733517
ENSG00000139974	gene	0.610976	0.0239531	0.700393	SLC38A6	-0.710812
ENSG00000275180	gene	0.614761	0.00811417	0.560474	AC048341.2	-0.701902
ENSG00000134222	gene	0.620202	0.0323675	0.751763	PSRC1	-0.689191
ENSG00000226950	gene	0.631053	0.00683249	0.560474	DANCR	-0.664168
ENSG00000076864	gene	0.637704	0.0200848	0.682147	RAP1GAP	-0.64904
ENSG00000258474	gene	0.639222	0.049918	0.788218	LINC02313	-0.645611
ENSG00000085999	gene	0.644853	0.0433704	0.767591	RAD54L	-0.632959
ENSG00000255284	gene	0.650168	0.00666744	0.560474	AP006621.3	-0.621116
ENSG00000101473	gene	0.651589	0.00881458	0.56648	ACOT8	-0.617966
ENSG00000170477	gene	0.657524	0.00913685	0.570482	KRT4	-0.604884
ENSG00000162413	gene	0.658017	0.0355794	0.765723	KLHL21	-0.603803
ENSG00000109084	gene	0.667934	9.0942e-05	0.0921929	TMEM97	-0.582223
ENSG00000143776	gene	0.67459	0.00049806	0.241833	CDC42BPA	-0.567917
ENSG00000226608	gene	0.690578	0.0155505	0.642598	FTLP3	-0.534123
ENSG00000115350	gene	0.694195	0.0232944	0.700393	POLE4	-0.526588
ENSG00000262791	gene	0.696187	0.0430256	0.767591	AC130343.1	-0.522453
ENSG00000173171	gene	0.702109	0.0407959	0.765723	MTX1	-0.510234
ENSG00000040608	gene	0.715364	0.0187032	0.669657	RTN4R	-0.483251
ENSG00000265962	gene	0.716144	0.0245662	0.702826	GACAT2	-0.481678
ENSG00000172009	gene	0.718944	0.00522203	0.524191	THOP1	-0.476048
ENSG00000204934	gene	0.723776	0.0293167	0.739467	ATP6V0E2-AS1	-0.466385
ENSG00000171658	gene	0.724435	0.025583	0.702826	NMRAL2P	-0.465072
ENSG00000138002	gene	0.732089	0.00736261	0.560474	IFT172	-0.449909
ENSG00000144713	gene	0.73794	0.0391549	0.765723	RPL32	-0.438424
ENSG00000077684	gene	0.74042	0.0473252	0.785312	JADE1	-0.433585
ENSG00000099917	gene	0.743468	0.0235996	0.700393	MED15	-0.427657
ENSG00000268592	gene	0.748444	0.00820597	0.560474	AL355312.3	-0.418033
ENSG00000160200	gene	0.755251	0.0341863	0.761428	CBS	-0.404972
ENSG00000164898	gene	0.758907	0.0232345	0.700393	FMC1	-0.398006
ENSG00000175274	gene	0.768429	0.00389275	0.497402	TP53I11	-0.380015
ENSG00000204438	gene	0.769485	0.0216978	0.700393	GPANK1	-0.378035
ENSG00000179943	gene	0.772975	0.0430535	0.767591	FIZ1	-0.371507
ENSG00000066136	gene	0.77561	0.0241906	0.702826	NFYC	-0.366597
ENSG00000169660	gene	0.779077	0.00709077	0.560474	HEXD	-0.360162
ENSG00000157557	gene	0.78094	0.0422301	0.767591	ETS2	-0.356716
ENSG00000123080	gene	0.78214	0.0107553	0.575746	CDKN2C	-0.354502
ENSG00000165802	gene	0.783723	0.0470266	0.784666	NSMF	-0.351585
ENSG00000103089	gene	0.784086	0.0162765	0.658924	FA2H	-0.350915
ENSG00000122965	gene	0.786744	0.0251553	0.702826	RBM19	-0.346034
ENSG00000240449	gene	0.788304	0.0421574	0.767591	AC005586.1	-0.343176
ENSG00000183397	gene	0.791427	0.0343167	0.761794	C19orf71	-0.337473
ENSG00000117751	gene	0.795242	0.0124753	0.605698	PPP1R8	-0.330533
ENSG00000138674	gene	0.795455	0.0096599	0.573339	SEC31A	-0.330148
ENSG00000182600	gene	0.796868	0.00748869	0.560474	SNORC	-0.327587
ENSG00000104899	gene	0.797757	0.00999532	0.573339	AMH	-0.325979
ENSG00000178234	gene	0.802438	0.0454827	0.777609	GALNT11	-0.317539
ENSG00000243679	gene	0.802702	0.00827089	0.560474	AC018638.5	-0.317064
ENSG00000204072	gene	0.802871	0.022193	0.700393	ARMCX7P	-0.31676
ENSG00000157150	gene	0.80527	0.0451899	0.776243	TIMP4	-0.312455
ENSG00000228502	gene	0.809644	0.0392464	0.765723	EEF1A1P11	-0.30464
ENSG00000163472	gene	0.810247	0.0166158	0.663077	TMEM79	-0.303567
ENSG00000178464	gene	0.810924	0.0334002	0.754654	RPL10P16	-0.302361
ENSG00000116260	gene	0.813466	0.0248488	0.702826	QSOX1	-0.297845
ENSG00000258317	gene	0.8137	0.0177156	0.663077	AC034102.6	-0.297432
ENSG00000250182	gene	0.816582	0.0192257	0.674863	EEF1A1P13	-0.292331
ENSG00000161513	gene	0.817305	0.00876449	0.56648	FDXR	-0.291054
ENSG00000173137	gene	0.817889	0.00225716	0.487095	ADCK5	-0.290024
ENSG00000134324	gene	0.824157	0.0460173	0.782617	LPIN1	-0.279009
ENSG00000176978	gene	0.824317	0.0407242	0.765723	DPP7	-0.278729
ENSG00000054793	gene	0.824907	0.048495	0.785312	ATP9A	-0.277696
ENSG00000259488	gene	0.825347	0.0445396	0.776243	AC023355.2	-0.276928
ENSG00000081177	gene	0.826242	0.00324523	0.49362	EXD2	-0.275364
ENSG00000232573	gene	0.827897	0.0138007	0.620457	RPL3P4	-0.272477
ENSG00000230629	gene	0.828712	0.0367547	0.765723	RPS23P8	-0.271057
ENSG00000172301	gene	0.8295	0.0149299	0.633117	COPRS	-0.269686
ENSG00000100422	gene	0.830821	0.0221586	0.700393	CERK	-0.267391
ENSG00000173621	gene	0.831416	0.00803944	0.560474	LRFN4	-0.266357
ENSG00000115661	gene	0.834969	0.0431943	0.767591	STK16	-0.260206
ENSG00000147604	gene	0.838385	0.00361131	0.49362	RPL7	-0.254316
ENSG00000155254	gene	0.839046	0.0293077	0.739467	MARVELD1	-0.253178
ENSG00000109736	gene	0.840328	0.0112498	0.583167	MFSD10	-0.250976
ENSG00000099326	gene	0.841473	0.0480385	0.785312	MZF1	-0.249011
ENSG00000148303	gene	0.842917	0.0309823	0.749158	RPL7A	-0.246538
ENSG00000225190	gene	0.844426	0.0478747	0.785312	PLEKHM1	-0.243958
ENSG00000181274	gene	0.846372	0.00793319	0.560474	FRAT2	-0.240635
ENSG00000004660	gene	0.847464	0.00380325	0.497082	CAMKK1	-0.238776
ENSG00000244313	gene	0.849078	0.0261622	0.702826	AC024293.1	-0.236031
ENSG00000213672	gene	0.849215	0.02282	0.700393	NCKIPSD	-0.235799
ENSG00000244306	gene	0.849744	0.00948572	0.573339	AL589743.1	-0.234901
ENSG00000138942	gene	0.850439	0.00797639	0.560474	RNF185	-0.23372
ENSG00000246705	gene	0.851463	0.02191	0.700393	H2AJ	-0.231984
ENSG00000090674	gene	0.855107	0.0271485	0.722299	MCOLN1	-0.225823
ENSG00000214389	gene	0.855589	0.0357678	0.765723	RPS3AP26	-0.22501
ENSG00000008853	gene	0.858995	0.00116568	0.365158	RHOBTB2	-0.219278
ENSG00000051128	gene	0.860479	0.0431867	0.767591	HOMER3	-0.216788
ENSG00000087077	gene	0.861122	0.0131554	0.611253	TRIP6	-0.215711
ENSG00000051009	gene	0.862061	0.0389188	0.765723	FAM160A2	-0.214139
ENSG00000140682	gene	0.862701	0.0260152	0.702826	TGFB1I1	-0.213068
ENSG00000122966	gene	0.86425	0.0079664	0.560474	CIT	-0.210479
ENSG00000236756	gene	0.864619	0.0214991	0.700393	DNAJC9-AS1	-0.209864
ENSG00000259884	gene	0.865492	0.0393128	0.765723	NR4A1AS	-0.208407
ENSG00000172731	gene	0.866246	0.000170382	0.137882	LRRC20	-0.207151
ENSG00000176868	gene	0.870449	0.0339077	0.756961	AL358781.1	-0.200169
ENSG00000140538	gene	0.872088	0.0382066	0.765723	NTRK3	-0.197455
ENSG00000182551	gene	0.876233	0.0288777	0.735782	ADI1	-0.190614
ENSG00000148384	gene	0.876353	0.0281039	0.727417	INPP5E	-0.190416
ENSG00000197150	gene	0.879815	0.0411901	0.76586	ABCB8	-0.184728
ENSG00000167644	gene	0.879997	0.0173105	0.663077	C19orf33	-0.18443
ENSG00000233024	gene	0.882857	0.0144356	0.628094	NPIPA9	-0.179748
ENSG00000213626	gene	0.883281	0.0460106	0.782617	LBH	-0.179055
ENSG00000163162	gene	0.883442	0.00891645	0.56648	RNF149	-0.178793
ENSG00000284976	gene	0.883722	0.0497581	0.788218	BX255925.3	-0.178336
ENSG00000173327	gene	0.885751	0.0152343	0.636411	MAP3K11	-0.175027
ENSG00000166377	gene	0.886565	0.0126608	0.605698	ATP9B	-0.173702
ENSG00000178449	gene	0.8879	0.0395708	0.765723	COX14	-0.171532
ENSG00000165912	gene	0.891304	0.0421999	0.767591	PACSIN3	-0.16601
ENSG00000100129	gene	0.8916	0.0296944	0.745622	EIF3L	-0.165531
ENSG00000104341	gene	0.894232	0.011976	0.599481	LAPTM4B	-0.161278
ENSG00000278540	gene	0.896177	0.0471225	0.784917	ACACA	-0.158145
ENSG00000135905	gene	0.898322	0.00753691	0.560474	DOCK10	-0.154695
ENSG00000173141	gene	0.898751	0.00914545	0.570482	MRPL57	-0.154007
ENSG00000165804	gene	0.899199	0.0497681	0.788218	ZNF219	-0.153288
ENSG00000261093	gene	0.902635	0.0300567	0.746497	AC141586.3	-0.147786
ENSG00000074755	gene	0.902679	0.0247228	0.702826	ZZEF1	-0.147716
ENSG00000124614	gene	0.912873	0.0198777	0.682147	RPS10	-0.131514
ENSG00000148843	gene	0.916438	0.00989798	0.573339	PDCD11	-0.125891
ENSG00000141458	gene	0.916891	0.0401703	0.765723	NPC1	-0.125177
ENSG00000099822	gene	0.918418	0.0361442	0.765723	HCN2	-0.122777
ENSG00000112992	gene	0.923813	0.0416979	0.767591	NNT	-0.114327
ENSG00000033011	gene	0.926933	0.00578865	0.546307	ALG1	-0.109462
ENSG00000171603	gene	0.927071	0.032986	0.754654	CLSTN1	-0.109248
ENSG00000204568	gene	0.936172	0.0103303	0.575746	MRPS18B	-0.0951546
ENSG00000131389	gene	0.93816	0.0335673	0.754654	SLC6A6	-0.0920935
ENSG00000124587	gene	0.941149	0.0392032	0.765723	PEX6	-0.0875054
ENSG00000138744	gene	0.944829	0.0138818	0.621227	NAAA	-0.0818743
ENSG00000146918	gene	0.947591	0.0189525	0.673063	NCAPG2	-0.0776629
ENSG00000282826	gene	0.966748	0.0284118	0.729502	FRG1CP	-0.0487876
ENSG00000205581	gene	1.03168	0.0231434	0.700393	HMGN1	0.0449923
ENSG00000157483	gene	1.06611	0.0219534	0.700393	MYO1E	0.0923522
ENSG00000008083	gene	1.06999	0.0483831	0.785312	JARID2	0.0975997
ENSG00000091136	gene	1.07371	0.0234846	0.700393	LAMB1	0.102605
ENSG00000139211	gene	1.07661	0.00776708	0.560474	AMIGO2	0.106497
ENSG00000138175	gene	1.08464	0.0421389	0.767591	ARL3	0.117216
ENSG00000074410	gene	1.09184	0.0253054	0.702826	CA12	0.126759
ENSG00000120694	gene	1.09309	0.0369312	0.765723	HSPH1	0.128412
ENSG00000105971	gene	1.09777	0.0350773	0.761794	CAV2	0.13457
ENSG00000120875	gene	1.10595	0.044208	0.773521	DUSP4	0.145289
ENSG00000143514	gene	1.11192	0.0319769	0.750136	TP53BP2	0.153049
ENSG00000065325	gene	1.11345	0.0213664	0.700393	GLP2R	0.15504
ENSG00000058085	gene	1.11719	0.0409337	0.765723	LAMC2	0.159879
ENSG00000004487	gene	1.12109	0.0118544	0.597348	KDM1A	0.164905
ENSG00000085982	gene	1.12119	0.0403377	0.765723	USP40	0.165026
ENSG00000168453	gene	1.12361	0.0410149	0.765723	HR	0.168142
ENSG00000160633	gene	1.12366	0.0484356	0.785312	SAFB	0.168205
ENSG00000057935	gene	1.128	0.038302	0.765723	MTA3	0.173764
ENSG00000133131	gene	1.12802	0.0308276	0.749158	MORC4	0.173788
ENSG00000210127	gene	1.13027	0.017971	0.665808	MT-TA	0.17667
ENSG00000106541	gene	1.13132	0.0413253	0.76586	AGR2	0.178005
ENSG00000153767	gene	1.13312	0.0469391	0.784666	GTF2E1	0.180298
ENSG00000165527	gene	1.13453	0.0105568	0.575746	ARF6	0.182096
ENSG00000019186	gene	1.13671	0.0214498	0.700393	CYP24A1	0.184867
ENSG00000146833	gene	1.13688	0.0144954	0.628094	TRIM4	0.185082
ENSG00000099901	gene	1.13977	0.0220489	0.700393	RANBP1	0.188741
ENSG00000166454	gene	1.14135	0.00358793	0.49362	ATMIN	0.190738
ENSG00000183624	gene	1.14139	0.0210769	0.700393	HMCES	0.190795
ENSG00000155660	gene	1.14405	0.0394406	0.765723	PDIA4	0.194153
ENSG00000119487	gene	1.14588	0.0247767	0.702826	MAPKAP1	0.196452
ENSG00000163013	gene	1.14779	0.00916437	0.570482	FBXO41	0.19886
ENSG00000116062	gene	1.15223	0.0469345	0.784666	MSH6	0.20443
ENSG00000173482	gene	1.15608	0.00462711	0.510612	PTPRM	0.209246
ENSG00000166938	gene	1.1599	0.0464913	0.783815	DIS3L	0.213995
ENSG00000135392	gene	1.16064	0.04841	0.785312	DNAJC14	0.214923
ENSG00000166681	gene	1.16067	0.0403098	0.765723	BEX3	0.21496
ENSG00000166848	gene	1.16085	0.00281052	0.49362	TERF2IP	0.215185
ENSG00000126214	gene	1.16271	0.0371808	0.765723	KLC1	0.217496
ENSG00000136026	gene	1.16333	0.0346343	0.761794	CKAP4	0.218263
ENSG00000175792	gene	1.16391	0.033649	0.754654	RUVBL1	0.218984
ENSG00000239697	gene	1.16432	0.0439287	0.771136	TNFSF12	0.21949
ENSG00000163347	gene	1.1646	0.0314007	0.749219	CLDN1	0.219839
ENSG00000131016	gene	1.16548	0.0142964	0.626652	AKAP12	0.220922
ENSG00000204262	gene	1.16606	0.0307324	0.749158	COL5A2	0.221647
ENSG00000146674	gene	1.16653	0.00959927	0.573339	IGFBP3	0.222219
ENSG00000118849	gene	1.16747	0.0231539	0.700393	RARRES1	0.22339
ENSG00000147601	gene	1.16781	0.0331503	0.754654	TERF1	0.223802
ENSG00000166347	gene	1.16878	0.0446654	0.776243	CYB5A	0.225001
ENSG00000221869	gene	1.1689	0.0353318	0.764159	CEBPD	0.225149
ENSG00000198959	gene	1.1692	0.045267	0.776243	TGM2	0.225521
ENSG00000104043	gene	1.17183	0.0196514	0.682147	ATP8B4	0.228764
ENSG00000137819	gene	1.17525	0.0141351	0.626652	PAQR5	0.232963
ENSG00000125844	gene	1.17549	0.00764039	0.560474	RRBP1	0.233264
ENSG00000044574	gene	1.17675	0.0162848	0.658924	HSPA5	0.234804
ENSG00000237651	gene	1.1772	0.02009	0.682147	C2orf74	0.235356
ENSG00000110435	gene	1.17989	0.0251051	0.702826	PDHX	0.238649
ENSG00000111057	gene	1.18053	0.00579443	0.546307	KRT18	0.239433
ENSG00000090924	gene	1.18188	0.00734302	0.560474	PLEKHG2	0.241079
ENSG00000100564	gene	1.18295	0.00924654	0.571931	PIGH	0.242385
ENSG00000125731	gene	1.18296	0.0178183	0.663077	SH2D3A	0.242403
ENSG00000240694	gene	1.18663	0.0199036	0.682147	PNMA2	0.246874
ENSG00000120438	gene	1.18793	0.0477615	0.785312	TCP1	0.248444
ENSG00000131467	gene	1.1887	0.0164893	0.661685	PSME3	0.249387
ENSG00000101017	gene	1.18932	0.0406846	0.765723	CD40	0.250135
ENSG00000249915	gene	1.19364	0.00424392	0.505536	PDCD6	0.255368
ENSG00000110844	gene	1.19392	0.0254705	0.702826	PRPF40B	0.255709
ENSG00000172239	gene	1.19623	0.031213	0.749219	PAIP1	0.258498
ENSG00000179715	gene	1.19686	0.0248414	0.702826	PCED1B	0.259254
ENSG00000174953	gene	1.1982	0.0355753	0.765723	DHX36	0.26087
ENSG00000210082	gene	1.20093	0.0366485	0.765723	MT-RNR2	0.264148
ENSG00000196290	gene	1.20271	0.0356627	0.765723	NIF3L1	0.266294
ENSG00000285926	gene	1.21148	0.0254647	0.702826	AC005082.2	0.276769
ENSG00000213707	gene	1.22147	0.00679011	0.560474	HMGB1P10	0.288623
ENSG00000140525	gene	1.22358	0.0488413	0.787085	FANCI	0.291112
ENSG00000243667	gene	1.22439	0.010534	0.575746	WDR92	0.292063
ENSG00000167925	gene	1.2261	0.0221455	0.700393	GHDC	0.294082
ENSG00000138385	gene	1.23544	0.0373056	0.765723	SSB	0.305026
ENSG00000064199	gene	1.2361	0.000627211	0.273996	SPA17	0.305801
ENSG00000156467	gene	1.24074	0.0410814	0.765723	UQCRB	0.311201
ENSG00000166598	gene	1.24195	0.0282459	0.727576	HSP90B1	0.312608
ENSG00000126803	gene	1.24236	0.00797743	0.560474	HSPA2	0.313078
ENSG00000118894	gene	1.25069	0.0462554	0.783815	EEF2KMT	0.322723
ENSG00000185686	gene	1.25647	0.00432082	0.505536	PRAME	0.32938
ENSG00000013588	gene	1.25824	0.0496148	0.788218	GPRC5A	0.331406
ENSG00000224411	gene	1.26068	0.0233899	0.700393	HSP90AA2P	0.334204
ENSG00000154328	gene	1.26778	0.036159	0.765723	NEIL2	0.342309
ENSG00000137776	gene	1.27317	0.0263442	0.702826	SLTM	0.348426
ENSG00000214413	gene	1.28544	0.0285328	0.729502	BBIP1	0.362259
ENSG00000205323	gene	1.28549	0.0281648	0.727417	SARNP	0.362313
ENSG00000100473	gene	1.28761	0.00825327	0.560474	COCH	0.364695
ENSG00000198125	gene	1.28768	0.0256327	0.702826	MB	0.364774
ENSG00000240489	gene	1.28972	0.00312518	0.49362	SETP14	0.367059
ENSG00000128185	gene	1.30319	0.0452036	0.776243	DGCR6L	0.382052
ENSG00000236618	gene	1.30353	0.0100368	0.573339	PITPNA-AS1	0.382427
ENSG00000129474	gene	1.30566	0.0224208	0.700393	AJUBA	0.384783
ENSG00000178726	gene	1.30823	0.0348	0.761794	THBD	0.387618
ENSG00000157800	gene	1.31444	0.0229903	0.700393	SLC37A3	0.394454
ENSG00000182518	gene	1.31742	0.0280051	0.727417	FAM104B	0.397712
ENSG00000170421	gene	1.32481	0.0424418	0.767591	KRT8	0.405786
ENSG00000171606	gene	1.32582	0.00296387	0.49362	ZNF274	0.406889
ENSG00000078401	gene	1.327	0.00591744	0.55047	EDN1	0.408166
ENSG00000171564	gene	1.32701	0.0260151	0.702826	FGB	0.408176
ENSG00000226098	gene	1.33791	0.0489598	0.787167	SEC11B	0.419984
ENSG00000137522	gene	1.33842	0.0236519	0.700393	RNF121	0.42053
ENSG00000187244	gene	1.33985	0.00321004	0.49362	BCAM	0.422076
ENSG00000221821	gene	1.34252	0.00458316	0.510612	C6orf226	0.424946
ENSG00000267135	gene	1.34868	0.0122405	0.600343	AD000091.1	0.43155
ENSG00000145604	gene	1.35304	0.0128213	0.605698	SKP2	0.436208
ENSG00000088002	gene	1.35348	0.042016	0.767591	SULT2B1	0.436675
ENSG00000124641	gene	1.35807	0.00634221	0.560474	MED20	0.44156
ENSG00000272273	gene	1.3589	0.0483246	0.785312	IER3-AS1	0.442443
ENSG00000205670	gene	1.36106	0.0178214	0.663077	SMIM11A	0.444728
ENSG00000138207	gene	1.36307	0.0446515	0.776243	RBP4	0.44686
ENSG00000047457	gene	1.364	0.0243513	0.702826	CP	0.447847
ENSG00000011376	gene	1.36822	0.0275127	0.727417	LARS2	0.452296
ENSG00000181381	gene	1.36852	0.0153467	0.63689	DDX60L	0.452614
ENSG00000196116	gene	1.37796	0.0198126	0.682147	TDRD7	0.462536
ENSG00000124201	gene	1.37896	0.0128275	0.605698	ZNFX1	0.463581
ENSG00000275529	gene	1.38245	0.0419863	0.767591	SNORD116-4	0.467228
ENSG00000262112	gene	1.3942	0.0276595	0.727417	AC015912.1	0.479439
ENSG00000125968	gene	1.39507	0.00573539	0.546307	ID1	0.480343
ENSG00000105928	gene	1.39889	0.0136579	0.620457	GSDME	0.484279
ENSG00000183283	gene	1.42754	0.0313061	0.749219	DAZAP2	0.513526
ENSG00000235734	gene	1.43029	0.0377536	0.765723	HMGN1P36	0.516305
ENSG00000130066	gene	1.43337	0.0102334	0.575746	SAT1	0.519415
ENSG00000039068	gene	1.44794	0.000759653	0.29508	CDH1	0.534003
ENSG00000004799	gene	1.45151	0.0400408	0.765723	PDK4	0.53755
ENSG00000213740	gene	1.46434	0.000201246	0.139593	SERBP1P1	0.550254
ENSG00000226674	gene	1.47034	0.0488737	0.787085	TEX41	0.556152
ENSG00000225976	gene	1.47853	0.0228824	0.700393	CKS1BP2	0.564168
ENSG00000171560	gene	1.48566	0.0217976	0.700393	FGA	0.571102
ENSG00000109920	gene	1.48914	0.0137666	0.620457	FNBP4	0.574476
ENSG00000099994	gene	1.50732	0.00473966	0.516859	SUSD2	0.591984
ENSG00000006432	gene	1.50865	0.035144	0.761794	MAP3K9	0.593259
ENSG00000125730	gene	1.57024	0.0332598	0.754654	C3	0.650986
ENSG00000196136	gene	1.57076	0.0117686	0.597348	SERPINA3	0.651459
ENSG00000025708	gene	1.57746	0.00383906	0.497082	TYMP	0.657603
ENSG00000182484	gene	1.59019	0.013013	0.607546	WASH6P	0.669195
ENSG00000138646	gene	1.60627	0.00803706	0.560474	HERC5	0.683713
ENSG00000140379	gene	1.61318	0.00371066	0.49362	BCL2A1	0.689911
ENSG00000241007	gene	1.64053	0.00361341	0.49362	SEPTIN7P6	0.714165
ENSG00000205413	gene	1.64346	0.0297977	0.745622	SAMD9	0.716737
ENSG00000287037	gene	1.71445	0.000800706	0.297935	AC097709.1	0.777743
ENSG00000115009	gene	1.76033	0.0137482	0.620457	CCL20	0.815847
ENSG00000126870	gene	1.78125	0.0448178	0.776243	WDR60	0.832887
ENSG00000250151	gene	1.78351	0.00169219	0.444132	ARPC4-TTLL3	0.834719
ENSG00000210077	gene	1.78835	0.00523597	0.524191	MT-TV	0.838625
ENSG00000108448	gene	1.81277	0.00693459	0.560474	TRIM16L	0.858193
ENSG00000183426	gene	1.83675	0.0240172	0.700393	NPIPA1	0.877155
ENSG00000204991	gene	1.84251	0.0253461	0.702826	SPIRE2	0.881671
ENSG00000055332	gene	1.85243	0.0106841	0.575746	EIF2AK2	0.889419
ENSG00000210049	gene	1.85302	0.0449001	0.776243	MT-TF	0.889882
ENSG00000106785	gene	1.96844	0.00104053	0.336819	TRIM14	0.977052
ENSG00000148803	gene	2.0672	0.0121849	0.600343	FUOM	1.04768
ENSG00000221914	gene	2.07711	0.00400303	0.498377	PPP2R2A	1.05458
ENSG00000258659	gene	2.09285	0.02592	0.702826	TRIM34	1.06547
ENSG00000258366	gene	2.10115	0.0388177	0.765723	RTEL1	1.07118
ENSG00000257452	gene	2.18666	0.0022052	0.487095	AC004551.1	1.12873
ENSG00000061938	gene	2.21949	0.0307216	0.749158	TNK2	1.15023
ENSG00000167491	gene	2.22341	0.0324329	0.751763	GATAD2A	1.15278
ENSG00000042429	gene	2.30098	0.048483	0.785312	MED17	1.20225
ENSG00000285756	gene	2.49439	0.0495264	0.788218	BX890604.2	1.31869
ENSG00000196312	gene	2.92349	0.0492315	0.788218	MFSD14C	1.54769
ENSG00000198598	gene	2.94065	0.0496044	0.788218	MMP17	1.55613
ENSG00000196150	gene	2.94909	0.0254496	0.702826	ZNF250	1.56027
ENSG00000167733	gene	3.01393	0.0319004	0.750136	HSD11B1L	1.59164
ENSG00000273784	gene	3.18814	0.0145527	0.628094	AL137058.2	1.67271
ENSG00000285437	gene	3.41494	0.00259265	0.49362	POLR2J3	1.77186
ENSG00000186017	gene	3.43407	0.0258841	0.702826	ZNF566	1.77992
ENSG00000144395	gene	3.44221	0.00595195	0.55047	CCDC150	1.78333
ENSG00000228106	gene	3.47758	0.0173244	0.663077	AL392172.1	1.79808
ENSG00000157036	gene	3.54326	0.00187987	0.468087	EXOG	1.82508
ENSG00000178904	gene	3.65975	0.00523565	0.524191	DPY19L3	1.87175
ENSG00000175772	gene	3.87233	0.0189908	0.673063	LINC01106	1.9532
ENSG00000207118	gene	4.15134	0.00442352	0.510612	SNORD14D	2.05358
ENSG00000138642	gene	4.29519	0.00513504	0.524191	HERC6	2.10272
ENSG00000259171	gene	4.57713	0.00487367	0.52009	AL163636.3	2.19444
ENSG00000142530	gene	5.12713	0.00415356	0.50419	FAM71E1	2.35815
ENSG00000165060	gene	6.0172	0.0410304	0.765723	FXN	2.58909
ENSG00000185507	gene	6.29966	0.00997686	0.573339	IRF7	2.65527
ENSG00000201675	gene	8.69348	7.56732e-05	0.0921929	SNORD32A	3.11993
ENSG00000219626	gene	8.82904	0.00344249	0.49362	FAM228B	3.14226
ENSG00000276057	gene	9.03241	0.00431112	0.505536	AC004542.4	3.17511
