# Supplementary material for: CompCorona: A web application for comparative transcriptome analyses of coronaviruses reveals SARS-CoV-2-specific host response
Source: Turk J Biol. 2023 Dec 15;47(6):393–405. doi: 10.55730/1300-0152.2673 (PMC11045204; doi:10.55730/1300-0152.2673)
Supplement: Supplementary file 4 [file tjb-47-06-393_1_Table_S4.xlsx]

## Sheet: S4A
S4A: SARS-CoV-2(blood) DEGs
id	feature	fc	pval	qval	gene_name	de
ENSG00000105205	gene	0.0402772	5.29794e-05	0.129441	CLC	-4.63389
ENSG00000124942	gene	0.0445241	0.00115204	0.224332	AHNAK	-4.48927
ENSG00000169429	gene	0.0708813	0.0393411	0.283184	CXCL8	-3.81845
ENSG00000240247	gene	0.113877	0.029201	0.270832	DEFA1B	-3.13446
ENSG00000134184	gene	0.120959	0.00221851	0.23125	GSTM1	-3.04741
ENSG00000140287	gene	0.173318	0.0279583	0.268594	HDC	-2.52851
ENSG00000239839	gene	0.17965	0.0352882	0.27745	DEFA3	-2.47674
ENSG00000111796	gene	0.194678	0.0106071	0.245007	KLRB1	-2.36084
ENSG00000137441	gene	0.200677	0.034673	0.27606	FGFBP2	-2.31706
ENSG00000233392	gene	0.202686	0.0012327	0.224332	AC104809.2	-2.30268
ENSG00000232869	gene	0.203136	0.0391924	0.283069	TRBV29-1	-2.29948
ENSG00000030419	gene	0.206036	0.000157757	0.143227	IKZF2	-2.27903
ENSG00000185697	gene	0.208011	0.00680112	0.239195	MYBL1	-2.26527
ENSG00000163751	gene	0.210415	0.0132145	0.252112	CPA3	-2.24869
ENSG00000007402	gene	0.216406	0.0126414	0.249535	CACNA2D2	-2.20818
ENSG00000211829	gene	0.21848	0.0135664	0.252327	TRDC	-2.19443
ENSG00000107485	gene	0.222175	0.0235721	0.263452	GATA3	-2.17023
ENSG00000160888	gene	0.226329	0.0124662	0.249535	IER2	-2.14351
ENSG00000222852	gene	0.229396	0.0151156	0.252327	AC022413.1	-2.12409
ENSG00000182809	gene	0.229593	0.0137031	0.252327	CRIP2	-2.12285
ENSG00000067840	gene	0.231574	0.00717918	0.239195	PDZD4	-2.11046
ENSG00000139187	gene	0.238836	0.00136755	0.224332	KLRG1	-2.06591
ENSG00000007264	gene	0.241831	0.0228783	0.260623	MATK	-2.04793
ENSG00000174652	gene	0.2461	0.00192018	0.230577	ZNF266	-2.02268
ENSG00000111537	gene	0.247154	0.0068228	0.239195	IFNG	-2.01652
ENSG00000171101	gene	0.247505	0.00502384	0.239195	SIGLEC17P	-2.01447
ENSG00000273824	gene	0.256556	0.0266916	0.267344	AC008033.3	-1.96266
ENSG00000158321	gene	0.261346	0.0113548	0.249535	AUTS2	-1.93597
ENSG00000256720	gene	0.262997	0.00654893	0.239195	BTG1P1	-1.92688
ENSG00000233411	gene	0.263145	0.0239543	0.263475	AL359962.1	-1.92607
ENSG00000275302	gene	0.264395	0.0238005	0.263452	CCL4	-1.91923
ENSG00000129757	gene	0.266435	0.00201225	0.230577	CDKN1C	-1.90815
ENSG00000078596	gene	0.26893	0.0312319	0.271804	ITM2A	-1.8947
ENSG00000077984	gene	0.270413	0.00752283	0.239195	CST7	-1.88676
ENSG00000200831	gene	0.272218	0.046628	0.294695	SNORD36B	-1.87717
ENSG00000251301	gene	0.272644	0.0190197	0.254047	LINC02384	-1.87491
ENSG00000069702	gene	0.272681	0.0110684	0.249392	TGFBR3	-1.87472
ENSG00000107317	gene	0.274049	0.0124003	0.249535	PTGDS	-1.8675
ENSG00000211792	gene	0.275241	0.0341431	0.275251	TRAV14DV4	-1.86123
ENSG00000256937	gene	0.277763	0.0246001	0.264837	KRT17P8	-1.84807
ENSG00000162383	gene	0.279169	0.0073627	0.239195	SLC1A7	-1.84079
ENSG00000007350	gene	0.282827	0.0355255	0.277679	TKTL1	-1.82201
ENSG00000272256	gene	0.28507	0.0322309	0.272856	AC044849.1	-1.81061
ENSG00000182871	gene	0.286679	0.0219808	0.25813	COL18A1	-1.80249
ENSG00000181036	gene	0.288417	0.00560342	0.239195	FCRL6	-1.79377
ENSG00000188042	gene	0.291872	0.0233966	0.263452	ARL4C	-1.77659
ENSG00000255441	gene	0.292114	0.0128205	0.249535	AC008750.2	-1.7754
ENSG00000287070	gene	0.292363	0.0238751	0.263452	AL499604.2	-1.77417
ENSG00000268154	gene	0.295418	0.0352007	0.277447	AL451085.1	-1.75917
ENSG00000283551	gene	0.296502	0.00981343	0.242573	SNORD98	-1.75388
ENSG00000020633	gene	0.296644	0.0225706	0.260021	RUNX3	-1.75319
ENSG00000142173	gene	0.296893	0.0266751	0.267344	COL6A2	-1.75199
ENSG00000159674	gene	0.297749	0.029601	0.271738	SPON2	-1.74783
ENSG00000271503	gene	0.298365	0.0338879	0.275251	CCL5	-1.74485
ENSG00000158050	gene	0.299017	0.0274945	0.267489	DUSP2	-1.7417
ENSG00000198574	gene	0.299345	0.0106097	0.245007	SH2D1B	-1.74012
ENSG00000115523	gene	0.299875	0.042101	0.28802	GNLY	-1.73757
ENSG00000105374	gene	0.30225	0.0487052	0.298042	NKG7	-1.72619
ENSG00000180739	gene	0.302345	0.0170901	0.252327	S1PR5	-1.72573
ENSG00000090006	gene	0.303124	0.0137591	0.252327	LTBP4	-1.72202
ENSG00000143842	gene	0.303356	0.0271158	0.267344	SOX13	-1.72092
ENSG00000233609	gene	0.303377	0.0172293	0.252327	RPL10P19	-1.72082
ENSG00000198467	gene	0.303496	0.045205	0.292286	TPM2	-1.72025
ENSG00000211689	gene	0.304072	0.043837	0.292071	TRGC1	-1.71752
ENSG00000168824	gene	0.304415	0.0169726	0.252327	NSG1	-1.71589
ENSG00000149792	gene	0.305755	0.00906936	0.242573	MRPL49	-1.70955
ENSG00000273160	gene	0.30817	0.0082112	0.242573	AL359962.2	-1.6982
ENSG00000174171	gene	0.311804	0.00410789	0.239195	AC020659.1	-1.68129
ENSG00000142102	gene	0.313249	0.0311317	0.271804	PGGHG	-1.67462
ENSG00000100453	gene	0.313717	0.0374808	0.281299	GZMB	-1.67246
ENSG00000235532	gene	0.314478	0.0315608	0.272283	LINC00402	-1.66897
ENSG00000172819	gene	0.32063	0.0459267	0.292991	RARG	-1.64102
ENSG00000155265	gene	0.320666	0.00871475	0.242573	GOLGA7B	-1.64086
ENSG00000100385	gene	0.321579	0.0276435	0.267527	IL2RB	-1.63676
ENSG00000198821	gene	0.323962	0.0100528	0.242573	CD247	-1.6261
ENSG00000135362	gene	0.325271	0.0345472	0.27606	PRR5L	-1.62029
ENSG00000207313	gene	0.325583	0.0384445	0.282234	SNORA2B	-1.6189
ENSG00000213809	gene	0.326459	0.0265717	0.267344	KLRK1	-1.61502
ENSG00000172508	gene	0.326652	0.0226765	0.260623	CARNS1	-1.61417
ENSG00000167633	gene	0.329013	0.00962311	0.242573	KIR3DL1	-1.60378
ENSG00000150637	gene	0.329625	0.0122759	0.249535	CD226	-1.6011
ENSG00000221957	gene	0.329926	0.0183563	0.25251	KIR2DS4	-1.59978
ENSG00000186174	gene	0.330344	0.0490527	0.299175	BCL9L	-1.59796
ENSG00000168229	gene	0.332086	0.0102928	0.24408	PTGDR	-1.59037
ENSG00000246526	gene	0.333818	0.0139722	0.252327	LINC002481	-1.58286
ENSG00000159733	gene	0.335599	0.00257796	0.237726	ZFYVE28	-1.57519
ENSG00000126822	gene	0.337204	0.0216334	0.25646	PLEKHG3	-1.56831
ENSG00000254760	gene	0.339982	0.0338995	0.275251	AC008750.1	-1.55647
ENSG00000288587	gene	0.340248	0.023873	0.263452	AL645933.5	-1.55534
ENSG00000185198	gene	0.340713	0.00916956	0.242573	PRSS57	-1.55337
ENSG00000133067	gene	0.341791	0.00733551	0.239195	LGR6	-1.54881
ENSG00000101096	gene	0.34687	0.0489966	0.299108	NFATC2	-1.52753
ENSG00000138378	gene	0.347641	0.031958	0.272283	STAT4	-1.52433
ENSG00000277147	gene	0.349085	0.00475999	0.239195	LINC00869	-1.51835
ENSG00000127528	gene	0.349209	0.014737	0.252327	KLF2	-1.51784
ENSG00000168685	gene	0.349345	0.0234037	0.263452	IL7R	-1.51728
ENSG00000073350	gene	0.354608	0.015656	0.252327	LLGL2	-1.4957
ENSG00000027869	gene	0.35538	0.0388873	0.282708	SH2D2A	-1.49257
ENSG00000164047	gene	0.356079	0.00925888	0.242573	CAMP	-1.48973
ENSG00000125498	gene	0.357078	0.00134434	0.224332	KIR2DL1	-1.48569
ENSG00000210176	gene	0.358091	0.0297067	0.271738	MT-TH	-1.4816
ENSG00000141682	gene	0.358532	0.0262236	0.266238	PMAIP1	-1.47982
ENSG00000095951	gene	0.359348	0.0280699	0.268594	HIVEP1	-1.47655
ENSG00000197353	gene	0.360073	0.0319218	0.272283	LYPD2	-1.47364
ENSG00000136111	gene	0.361126	0.0149682	0.252327	TBC1D4	-1.46943
ENSG00000163346	gene	0.365315	0.0211104	0.256239	PBXIP1	-1.45279
ENSG00000211784	gene	0.365752	0.00528863	0.239195	TRAV10	-1.45106
ENSG00000149534	gene	0.366206	0.0395307	0.284051	MS4A2	-1.44927
ENSG00000258732	gene	0.366927	0.000836915	0.208351	AC025884.1	-1.44644
ENSG00000143970	gene	0.367992	0.00184131	0.226772	ASXL2	-1.44225
ENSG00000137501	gene	0.371554	0.0152721	0.252327	SYTL2	-1.42836
ENSG00000189241	gene	0.37224	0.00477114	0.239195	TSPYL1	-1.4257
ENSG00000141232	gene	0.3734	0.0333995	0.274927	TOB1	-1.42121
ENSG00000160318	gene	0.374458	0.0108517	0.24614	CLDND2	-1.41712
ENSG00000185905	gene	0.375107	0.0065094	0.239195	C16orf54	-1.41463
ENSG00000171596	gene	0.375546	0.00609033	0.239195	NMUR1	-1.41294
ENSG00000120832	gene	0.379677	0.000728212	0.205763	MTERF2	-1.39716
ENSG00000063180	gene	0.379748	0.0271709	0.267344	CA11	-1.39688
ENSG00000185187	gene	0.384051	0.0336978	0.275251	SIGIRR	-1.38063
ENSG00000167094	gene	0.384071	0.04973	0.299175	TTC16	-1.38055
ENSG00000279491	gene	0.384214	0.00300657	0.237726	AP003733.3	-1.38002
ENSG00000211825	gene	0.386293	0.00279559	0.237726	TRDJ1	-1.37223
ENSG00000163564	gene	0.386729	0.0114968	0.249535	PYHIN1	-1.37061
ENSG00000118922	gene	0.386999	0.0379383	0.282234	KLF12	-1.3696
ENSG00000162066	gene	0.387524	0.00409085	0.239195	AMDHD2	-1.36764
ENSG00000139537	gene	0.38753	0.0465629	0.294465	CCDC65	-1.36762
ENSG00000107938	gene	0.387656	0.002781	0.237726	EDRF1	-1.36715
ENSG00000273038	gene	0.387871	0.0166157	0.252327	AL365203.2	-1.36635
ENSG00000167232	gene	0.388017	0.0462357	0.294036	ZNF91	-1.36581
ENSG00000162496	gene	0.388166	0.0449099	0.292286	DHRS3	-1.36525
ENSG00000182774	gene	0.388403	0.00369301	0.239195	RPS17	-1.36437
ENSG00000243772	gene	0.388824	0.0145266	0.252327	KIR2DL3	-1.36281
ENSG00000196735	gene	0.389151	0.0021102	0.23125	HLA-DQA1	-1.3616
ENSG00000139266	gene	0.390689	0.0494977	0.299175	MARCHF9	-1.35591
ENSG00000237248	gene	0.391318	0.0434477	0.291373	LINC00987	-1.35359
ENSG00000114126	gene	0.391795	0.00285224	0.237726	TFDP2	-1.35183
ENSG00000275023	gene	0.392677	0.0396195	0.284051	MLLT6	-1.34859
ENSG00000138311	gene	0.393977	0.019832	0.254492	ZNF365	-1.34382
ENSG00000175130	gene	0.394756	0.0290187	0.270832	MARCKSL1	-1.34097
ENSG00000131089	gene	0.397133	0.000166244	0.143227	ARHGEF9	-1.33231
ENSG00000259834	gene	0.397388	0.0237919	0.263452	AL365361.1	-1.33138
ENSG00000109956	gene	0.397783	0.00972404	0.242573	B3GAT1	-1.32994
ENSG00000134827	gene	0.397844	0.0308619	0.271804	TCN1	-1.32973
ENSG00000231508	gene	0.398395	0.00498071	0.239195	RPL34P20	-1.32773
ENSG00000227598	gene	0.399342	0.0352939	0.27745	Z94721.1	-1.3243
ENSG00000124203	gene	0.399433	0.0181775	0.252327	ZNF831	-1.32397
ENSG00000276853	gene	0.400122	0.0180159	0.252327	AC026124.2	-1.32149
ENSG00000203747	gene	0.401767	0.026941	0.267344	FCGR3A	-1.31557
ENSG00000257242	gene	0.402608	0.00497111	0.239195	LINC01619	-1.31255
ENSG00000253043	gene	0.405238	0.0492614	0.299175	RNU7-181P	-1.30316
ENSG00000206885	gene	0.405726	0.00533353	0.239195	SNORA75	-1.30142
ENSG00000139116	gene	0.407464	0.0275659	0.267527	KIF21A	-1.29526
ENSG00000174501	gene	0.407573	0.0046666	0.239195	ANKRD36C	-1.29487
ENSG00000073861	gene	0.407872	0.0380613	0.282234	TBX21	-1.29381
ENSG00000197119	gene	0.409166	0.00308436	0.237726	SLC25A29	-1.28924
ENSG00000164483	gene	0.41111	0.0119025	0.249535	SAMD3	-1.28241
ENSG00000198934	gene	0.411116	0.00955829	0.242573	MAGEE1	-1.28238
ENSG00000083844	gene	0.411137	0.0261108	0.266238	ZNF264	-1.28231
ENSG00000178573	gene	0.411632	0.0434219	0.291373	MAF	-1.28057
ENSG00000101665	gene	0.412508	0.019609	0.254492	SMAD7	-1.27751
ENSG00000076248	gene	0.415613	0.00851907	0.242573	UNG	-1.26669
ENSG00000100027	gene	0.41719	0.000111185	0.141858	YPEL1	-1.26122
ENSG00000271869	gene	0.417396	0.0014768	0.224332	AC026979.2	-1.26051
ENSG00000169884	gene	0.419144	0.00999716	0.242573	WNT10B	-1.25448
ENSG00000276136	gene	0.419255	0.0174625	0.252327	AC016957.2	-1.2541
ENSG00000182173	gene	0.419869	0.0465509	0.294465	TSEN54	-1.25199
ENSG00000005379	gene	0.421181	5.94664e-05	0.129441	TSPOAP1	-1.24749
ENSG00000162545	gene	0.422282	0.0404872	0.286069	CAMK2N1	-1.24372
ENSG00000235333	gene	0.422291	0.0409659	0.286069	PVRIG2P	-1.24369
ENSG00000269403	gene	0.424735	0.0341372	0.275251	AC008750.8	-1.23537
ENSG00000197579	gene	0.425154	0.00289586	0.237726	TOPORS	-1.23394
ENSG00000022267	gene	0.425737	0.00689	0.239195	FHL1	-1.23197
ENSG00000255776	gene	0.426911	0.0147137	0.252327	VDAC2P2	-1.22799
ENSG00000184428	gene	0.427048	0.0228743	0.260623	TOP1MT	-1.22753
ENSG00000179588	gene	0.428885	0.0331219	0.274069	ZFPM1	-1.22134
ENSG00000236790	gene	0.429078	0.012584	0.249535	LINC00299	-1.22069
ENSG00000010818	gene	0.429305	0.0382924	0.282234	HIVEP2	-1.21993
ENSG00000274767	gene	0.429555	0.0303541	0.271804	AC243829.1	-1.21908
ENSG00000202058	gene	0.430977	0.0301236	0.271804	RN7SKP80	-1.21432
ENSG00000183542	gene	0.431053	0.0396581	0.284051	KLRC4	-1.21406
ENSG00000232434	gene	0.43117	0.0103987	0.24408	AJM1	-1.21367
ENSG00000101298	gene	0.431275	0.0359583	0.279532	SNPH	-1.21332
ENSG00000104936	gene	0.431425	0.0422727	0.288197	DMPK	-1.21282
ENSG00000167536	gene	0.432074	0.0271763	0.267344	DHRS13	-1.21065
ENSG00000189190	gene	0.43696	0.00958388	0.242573	ZNF600	-1.19443
ENSG00000274104	gene	0.437075	0.0365777	0.280909	AC020910.5	-1.19405
ENSG00000074935	gene	0.438951	0.0383338	0.282234	TUBE1	-1.18787
ENSG00000198492	gene	0.439283	0.00263726	0.237726	YTHDF2	-1.18678
ENSG00000164674	gene	0.439925	0.00717589	0.239195	SYTL3	-1.18467
ENSG00000116852	gene	0.44119	0.0205321	0.256091	KIF21B	-1.18053
ENSG00000133818	gene	0.442605	0.0224297	0.258981	RRAS2	-1.17591
ENSG00000101445	gene	0.443373	0.0244979	0.264837	PPP1R16B	-1.17341
ENSG00000157985	gene	0.444538	0.023822	0.263452	AGAP1	-1.16962
ENSG00000144749	gene	0.444759	0.00579854	0.239195	LRIG1	-1.1689
ENSG00000256427	gene	0.444903	0.033467	0.275163	AC010175.1	-1.16844
ENSG00000043143	gene	0.446953	0.0408971	0.286069	JADE2	-1.16181
ENSG00000185800	gene	0.44714	0.0184461	0.253404	DMWD	-1.1612
ENSG00000112511	gene	0.447606	0.0331057	0.274069	PHF1	-1.1597
ENSG00000234614	gene	0.447956	0.00648466	0.239195	C2CD4D-AS1	-1.15857
ENSG00000100099	gene	0.450861	0.0450484	0.292286	HPS4	-1.14924
ENSG00000116667	gene	0.451486	0.00811559	0.242573	C1orf21	-1.14725
ENSG00000196139	gene	0.451968	0.00154324	0.224332	AKR1C3	-1.14571
ENSG00000187118	gene	0.45281	0.0372846	0.281095	CMC1	-1.14302
ENSG00000126705	gene	0.453731	0.0052892	0.239195	AHDC1	-1.14009
ENSG00000170962	gene	0.45388	0.0094902	0.242573	PDGFD	-1.13962
ENSG00000109062	gene	0.45483	0.0292139	0.270832	SLC9A3R1	-1.1366
ENSG00000221643	gene	0.455453	0.026178	0.266238	SNORA77	-1.13463
ENSG00000151692	gene	0.455515	0.033836	0.275251	RNF144A	-1.13443
ENSG00000131018	gene	0.455561	0.0364723	0.280614	SYNE1	-1.13428
ENSG00000010404	gene	0.45635	0.0341139	0.275251	IDS	-1.13179
ENSG00000100307	gene	0.456491	0.00356266	0.239195	CBX7	-1.13134
ENSG00000220205	gene	0.45687	0.0151528	0.252327	VAMP2	-1.13015
ENSG00000076662	gene	0.45733	0.0192331	0.254108	ICAM3	-1.12869
ENSG00000111674	gene	0.458585	0.0359087	0.279532	ENO2	-1.12474
ENSG00000279884	gene	0.459603	0.049756	0.299175	AC010894.5	-1.12154
ENSG00000212464	gene	0.4609	0.0404466	0.286069	SNORA12	-1.11747
ENSG00000280137	gene	0.461073	0.0249369	0.265413	AC116348.6	-1.11693
ENSG00000163110	gene	0.461487	0.0177633	0.252327	PDLIM5	-1.11564
ENSG00000226067	gene	0.461648	0.00567716	0.239195	LINC00623	-1.11513
ENSG00000252620	gene	0.46179	0.0189049	0.254047	RNU6ATAC24P	-1.11469
ENSG00000211870	gene	0.463859	0.0456306	0.292583	TRAJ19	-1.10824
ENSG00000015676	gene	0.464307	0.0479142	0.29688	NUDCD3	-1.10685
ENSG00000116106	gene	0.464766	0.0203865	0.256091	EPHA4	-1.10542
ENSG00000143185	gene	0.467653	0.0462952	0.294107	XCL2	-1.09649
ENSG00000244701	gene	0.468012	0.0230607	0.261282	AC004918.1	-1.09538
ENSG00000226287	gene	0.469142	0.0205901	0.256091	TMEM191A	-1.0919
ENSG00000152620	gene	0.469443	0.0163434	0.252327	NADK2	-1.09098
ENSG00000259658	gene	0.469557	0.0402581	0.286069	AC027559.1	-1.09063
ENSG00000182463	gene	0.469608	0.0337528	0.275251	TSHZ2	-1.09047
ENSG00000272282	gene	0.469984	0.00397466	0.239195	LINC02084	-1.08932
ENSG00000146278	gene	0.472159	0.0115905	0.249535	PNRC1	-1.08266
ENSG00000184939	gene	0.4724	0.009741	0.242573	ZFP90	-1.08192
ENSG00000203497	gene	0.473017	0.0379289	0.282234	PDCD4-AS1	-1.08004
ENSG00000006555	gene	0.474387	0.0139298	0.252327	TTC22	-1.07586
ENSG00000199024	gene	0.475046	0.038981	0.282786	MIR103A2	-1.07386
ENSG00000095397	gene	0.475114	0.031155	0.271804	WHRN	-1.07365
ENSG00000139725	gene	0.476004	0.0407317	0.286069	RHOF	-1.07095
ENSG00000256742	gene	0.476028	0.0118088	0.249535	KDM2B-DT	-1.07088
ENSG00000141562	gene	0.476137	0.0258392	0.266059	NARF	-1.07055
ENSG00000008405	gene	0.476317	0.000352621	0.197263	CRY1	-1.07001
ENSG00000273445	gene	0.476324	0.0355106	0.277679	AC133644.2	-1.06998
ENSG00000257093	gene	0.47637	0.0235717	0.263452	DENND11	-1.06985
ENSG00000138767	gene	0.477166	0.00508177	0.239195	CNOT6L	-1.06744
ENSG00000244119	gene	0.478193	0.0481773	0.29688	PDCL3P4	-1.06433
ENSG00000159110	gene	0.47834	0.0322888	0.272856	IFNAR2	-1.06389
ENSG00000265206	gene	0.478483	0.00319953	0.238753	AC004687.1	-1.06346
ENSG00000284627	gene	0.478516	0.045282	0.292286	AC079781.4	-1.06336
ENSG00000105732	gene	0.479808	0.00150648	0.224332	ZNF574	-1.05947
ENSG00000253200	gene	0.480826	0.0408205	0.286069	AC037459.2	-1.05641
ENSG00000087074	gene	0.481345	0.02421	0.26458	PPP1R15A	-1.05486
ENSG00000145390	gene	0.481801	0.0130195	0.250264	USP53	-1.05349
ENSG00000168758	gene	0.48187	0.00677673	0.239195	SEMA4C	-1.05329
ENSG00000124659	gene	0.482138	0.0215646	0.256239	TBCC	-1.05248
ENSG00000211868	gene	0.482619	0.0476009	0.29688	TRAJ21	-1.05104
ENSG00000056558	gene	0.483273	0.0370234	0.281022	TRAF1	-1.04909
ENSG00000244115	gene	0.483637	0.0074966	0.239195	DNAJC25-GNG10	-1.048
ENSG00000168763	gene	0.484025	0.00923701	0.242573	CNNM3	-1.04685
ENSG00000198885	gene	0.486208	0.0197661	0.254492	ITPRIPL1	-1.04035
ENSG00000211858	gene	0.486588	0.0187743	0.254047	TRAJ31	-1.03923
ENSG00000106351	gene	0.487476	0.0140992	0.252327	AGFG2	-1.0366
ENSG00000054267	gene	0.487706	0.0138011	0.252327	ARID4B	-1.03592
ENSG00000155158	gene	0.489951	0.0207765	0.256091	TTC39B	-1.02929
ENSG00000174718	gene	0.490239	0.0283486	0.269111	RESF1	-1.02844
ENSG00000185920	gene	0.490607	0.00500127	0.239195	PTCH1	-1.02736
ENSG00000089775	gene	0.491136	0.0250397	0.265635	ZBTB25	-1.02581
ENSG00000174282	gene	0.491835	0.0312016	0.271804	ZBTB4	-1.02375
ENSG00000175066	gene	0.492121	0.0140635	0.252327	GK5	-1.02292
ENSG00000243477	gene	0.492611	0.0137698	0.252327	NAA80	-1.02148
ENSG00000207280	gene	0.492951	0.0150296	0.252327	SNORD20	-1.02048
ENSG00000124155	gene	0.493431	0.0135823	0.252327	PIGT	-1.01908
ENSG00000112983	gene	0.493473	0.0139643	0.252327	BRD8	-1.01896
ENSG00000166428	gene	0.493483	0.0272593	0.267344	PLD4	-1.01893
ENSG00000197183	gene	0.494511	0.0140499	0.252327	NOL4L	-1.01592
ENSG00000162676	gene	0.494839	0.00771306	0.239195	GFI1	-1.01497
ENSG00000200534	gene	0.495461	0.00685525	0.239195	SNORA33	-1.01316
ENSG00000059122	gene	0.495513	0.0456632	0.292583	FLYWCH1	-1.013
ENSG00000163508	gene	0.496097	0.0198716	0.254492	EOMES	-1.01131
ENSG00000141582	gene	0.496287	0.00133226	0.224332	CBX4	-1.01075
ENSG00000114861	gene	0.496903	0.0387887	0.282582	FOXP1	-1.00896
ENSG00000273555	gene	0.497333	0.0221458	0.25813	MIR6812	-1.00772
ENSG00000146433	gene	0.497587	0.00228018	0.232738	TMEM181	-1.00698
ENSG00000278661	gene	0.497614	0.0136634	0.252327	TRAJ37	-1.0069
ENSG00000215914	gene	0.498069	0.00325136	0.238753	MMP23A	-1.00558
ENSG00000123444	gene	0.498346	0.0452502	0.292286	KBTBD4	-1.00478
ENSG00000259976	gene	0.498648	0.0484305	0.297073	AC093010.3	-1.00391
ENSG00000125457	gene	0.499149	0.0262115	0.266238	MIF4GD	-1.00246
ENSG00000211695	gene	0.500432	0.0447898	0.292286	TRGV9	-0.998753
ENSG00000272449	gene	0.500502	0.0186927	0.254047	AL139246.5	-0.998551
ENSG00000088179	gene	0.502545	0.0239711	0.263475	PTPN4	-0.992676
ENSG00000189430	gene	0.502642	0.0391597	0.283069	NCR1	-0.992398
ENSG00000054654	gene	0.503461	0.0269285	0.267344	SYNE2	-0.990049
ENSG00000212607	gene	0.50422	0.0272847	0.267344	SNORA3B	-0.987874
ENSG00000166133	gene	0.504397	0.00913532	0.242573	RPUSD2	-0.987367
ENSG00000164897	gene	0.504402	0.0137185	0.252327	TMUB1	-0.987354
ENSG00000179981	gene	0.505334	0.0282844	0.269058	TSHZ1	-0.984692
ENSG00000196968	gene	0.505561	0.0159134	0.252327	FUT11	-0.984042
ENSG00000127993	gene	0.505696	0.029373	0.271125	RBM48	-0.983659
ENSG00000109184	gene	0.505938	0.0409312	0.286069	DCUN1D4	-0.982968
ENSG00000169508	gene	0.50631	0.00824563	0.242573	GPR183	-0.981908
ENSG00000107679	gene	0.50728	0.0182549	0.252327	PLEKHA1	-0.979146
ENSG00000280202	gene	0.50731	0.0409059	0.286069	AC005831.1	-0.979059
ENSG00000198783	gene	0.507511	0.014324	0.252327	ZNF830	-0.978489
ENSG00000173653	gene	0.507827	0.00156252	0.224332	RCE1	-0.97759
ENSG00000266305	gene	0.508005	0.0496114	0.299175	MIR4518	-0.977086
ENSG00000011275	gene	0.509475	0.0408915	0.286069	RNF216	-0.972916
ENSG00000160307	gene	0.50997	0.0441392	0.292286	S100B	-0.971517
ENSG00000130827	gene	0.511856	0.0351325	0.277401	PLXNA3	-0.966191
ENSG00000157933	gene	0.511964	0.019127	0.254047	SKI	-0.965887
ENSG00000198455	gene	0.512315	0.0135069	0.252327	ZXDB	-0.964898
ENSG00000196511	gene	0.513247	0.0322033	0.272856	TPK1	-0.962274
ENSG00000171823	gene	0.513559	0.0384201	0.282234	FBXL14	-0.961397
ENSG00000159618	gene	0.513832	0.00897077	0.242573	ADGRG5	-0.960632
ENSG00000131242	gene	0.51387	0.0069085	0.239195	RAB11FIP4	-0.960525
ENSG00000079616	gene	0.514255	0.0496129	0.299175	KIF22	-0.959446
ENSG00000167766	gene	0.514388	0.0128267	0.249535	ZNF83	-0.959071
ENSG00000108848	gene	0.514532	0.0479265	0.29688	LUC7L3	-0.958666
ENSG00000285730	gene	0.515229	0.0413173	0.28611	Z94721.3	-0.956713
ENSG00000131931	gene	0.516255	0.013447	0.252327	THAP1	-0.953843
ENSG00000006025	gene	0.516399	0.0127435	0.249535	OSBPL7	-0.953442
ENSG00000126524	gene	0.516743	0.040314	0.286069	SBDS	-0.952481
ENSG00000206989	gene	0.517784	0.0321757	0.272856	SNORD63	-0.949577
ENSG00000107331	gene	0.518019	0.0102038	0.24408	ABCA2	-0.948923
ENSG00000261490	gene	0.518283	0.0374805	0.281299	AC005674.2	-0.948187
ENSG00000170468	gene	0.518799	0.0409222	0.286069	RIOX1	-0.946753
ENSG00000163219	gene	0.518941	0.000530589	0.200582	ARHGAP25	-0.946356
ENSG00000083168	gene	0.520351	0.0256013	0.265635	KAT6A	-0.942444
ENSG00000168876	gene	0.5216	0.000745883	0.205763	ANKRD49	-0.938984
ENSG00000196449	gene	0.52176	0.000699011	0.205763	YRDC	-0.938541
ENSG00000165943	gene	0.522356	0.0322926	0.272856	MOAP1	-0.936893
ENSG00000075234	gene	0.523237	0.000300151	0.180214	TTC38	-0.934463
ENSG00000276769	gene	0.523326	0.0269251	0.267344	MIR6752	-0.934219
ENSG00000165506	gene	0.523596	0.0119574	0.249535	DNAAF2	-0.933475
ENSG00000278034	gene	0.524299	0.0371489	0.281095	MIR6731	-0.93154
ENSG00000175040	gene	0.524382	0.0496686	0.299175	CHST2	-0.931311
ENSG00000207445	gene	0.524735	0.036033	0.2799	SNORD15B	-0.930339
ENSG00000130518	gene	0.524895	0.0347515	0.276133	IQCN	-0.929898
ENSG00000284964	gene	0.525232	0.0262942	0.266238	AC242842.2	-0.928974
ENSG00000111615	gene	0.525919	0.00723427	0.239195	KRR1	-0.927089
ENSG00000267481	gene	0.527056	0.0143694	0.252327	AC011477.1	-0.923972
ENSG00000206888	gene	0.52733	0.0440851	0.292286	RNU6-48P	-0.923223
ENSG00000162910	gene	0.52787	0.0161387	0.252327	MRPL55	-0.921746
ENSG00000137504	gene	0.528391	0.0160788	0.252327	CREBZF	-0.920322
ENSG00000113360	gene	0.529022	0.0479124	0.29688	DROSHA	-0.918599
ENSG00000243279	gene	0.529692	0.0303598	0.271804	PRAF2	-0.916775
ENSG00000173200	gene	0.530227	0.0158113	0.252327	PARP15	-0.915319
ENSG00000282173	gene	0.530885	0.0335462	0.275246	TRBJ1-5	-0.91353
ENSG00000139624	gene	0.531163	0.0208619	0.256091	CERS5	-0.912772
ENSG00000235558	gene	0.532883	0.0342349	0.275251	AC146949.1	-0.908111
ENSG00000090104	gene	0.533141	0.049693	0.299175	RGS1	-0.90741
ENSG00000279570	gene	0.533312	0.035442	0.277679	AC099804.1	-0.906949
ENSG00000139182	gene	0.534417	0.0198111	0.254492	CLSTN3	-0.903963
ENSG00000231177	gene	0.534973	0.0191264	0.254047	LINC00852	-0.902461
ENSG00000160285	gene	0.535448	0.0262023	0.266238	LSS	-0.901183
ENSG00000175505	gene	0.535575	0.0424684	0.288599	CLCF1	-0.90084
ENSG00000172795	gene	0.537633	0.00745291	0.239195	DCP2	-0.895306
ENSG00000065413	gene	0.538149	0.0413925	0.286242	ANKRD44	-0.893923
ENSG00000272221	gene	0.538412	0.000591361	0.205763	AL645933.3	-0.893217
ENSG00000085563	gene	0.538495	0.00359131	0.239195	ABCB1	-0.892996
ENSG00000283994	gene	0.53966	0.0123799	0.249535	AC092652.2	-0.889877
ENSG00000105939	gene	0.53991	0.0124416	0.249535	ZC3HAV1	-0.889209
ENSG00000169598	gene	0.541114	0.0327583	0.274069	DFFB	-0.885994
ENSG00000068028	gene	0.54124	0.00194363	0.230577	RASSF1	-0.885659
ENSG00000160226	gene	0.541897	0.00637803	0.239195	CFAP410	-0.883911
ENSG00000145725	gene	0.543185	0.0438681	0.292071	PPIP5K2	-0.880484
ENSG00000178764	gene	0.543593	0.0170685	0.252327	ZHX2	-0.879402
ENSG00000022976	gene	0.545901	0.0253486	0.265635	ZNF839	-0.873288
ENSG00000135976	gene	0.547258	0.0194565	0.254108	ANKRD36	-0.869706
ENSG00000183049	gene	0.547506	0.0214882	0.256239	CAMK1D	-0.869054
ENSG00000100852	gene	0.547997	0.0244719	0.264837	ARHGAP5	-0.867759
ENSG00000272501	gene	0.549581	0.00661091	0.239195	AL662844.4	-0.863595
ENSG00000032219	gene	0.550036	0.0145138	0.252327	ARID4A	-0.862403
ENSG00000108669	gene	0.550869	0.0163944	0.252327	CYTH1	-0.860219
ENSG00000128590	gene	0.551026	0.0230335	0.261282	DNAJB9	-0.859807
ENSG00000111860	gene	0.551886	0.0438522	0.292071	CEP85L	-0.857558
ENSG00000156475	gene	0.553059	0.0403559	0.286069	PPP2R2B	-0.854494
ENSG00000104964	gene	0.553288	0.0327455	0.274069	TLE5	-0.853898
ENSG00000124496	gene	0.554265	0.0130017	0.250264	TRERF1	-0.851353
ENSG00000137171	gene	0.556633	0.0374058	0.281149	KLC4	-0.845201
ENSG00000278420	gene	0.557066	0.011693	0.249535	MIR6819	-0.844081
ENSG00000226981	gene	0.55725	0.0149601	0.252327	ABHD17AP6	-0.843605
ENSG00000150907	gene	0.557589	0.0384628	0.282234	FOXO1	-0.842726
ENSG00000048649	gene	0.557797	0.0252715	0.265635	RSF1	-0.842187
ENSG00000186891	gene	0.560096	0.0423311	0.288197	TNFRSF18	-0.836254
ENSG00000198960	gene	0.560612	0.0325575	0.274069	ARMCX6	-0.834925
ENSG00000166997	gene	0.561725	0.0163909	0.252327	CNPY4	-0.832063
ENSG00000177432	gene	0.562155	0.00767509	0.239195	NAP1L5	-0.830959
ENSG00000280433	gene	0.562764	0.00162398	0.224332	FP565260.6	-0.829397
ENSG00000230148	gene	0.563628	0.0170465	0.252327	HOXB-AS1	-0.827185
ENSG00000127084	gene	0.563898	0.00496528	0.239195	FGD3	-0.826493
ENSG00000178913	gene	0.564825	0.00544764	0.239195	TAF7	-0.824124
ENSG00000211827	gene	0.56498	0.0366859	0.280909	TRDJ2	-0.823729
ENSG00000146285	gene	0.565345	0.0445695	0.292286	SCML4	-0.822798
ENSG00000165322	gene	0.565677	0.0330407	0.274069	ARHGAP12	-0.821949
ENSG00000198846	gene	0.566656	0.0211505	0.256239	TOX	-0.819454
ENSG00000276045	gene	0.567553	0.039546	0.284051	ORAI1	-0.817174
ENSG00000059758	gene	0.567575	0.000178726	0.143227	CDK17	-0.817117
ENSG00000135766	gene	0.567631	0.0170511	0.252327	EGLN1	-0.816974
ENSG00000078304	gene	0.567642	0.00741721	0.239195	PPP2R5C	-0.816947
ENSG00000135439	gene	0.56948	0.0460913	0.293383	AGAP2	-0.812282
ENSG00000038219	gene	0.569913	0.00308847	0.237726	BOD1L1	-0.811187
ENSG00000273096	gene	0.571388	0.0209831	0.256239	AL021707.8	-0.807457
ENSG00000106415	gene	0.571658	0.0242642	0.264599	GLCCI1	-0.806776
ENSG00000272106	gene	0.571794	0.013901	0.252327	AL691432.2	-0.806433
ENSG00000274561	gene	0.572509	0.00439627	0.239195	AC005332.3	-0.80463
ENSG00000281026	gene	0.57368	0.0233502	0.263452	N4BP2L2-IT2	-0.801682
ENSG00000101745	gene	0.574305	0.00849358	0.242573	ANKRD12	-0.80011
ENSG00000135469	gene	0.575262	0.0353106	0.27745	COQ10A	-0.797709
ENSG00000161405	gene	0.575715	0.0354896	0.277679	IKZF3	-0.796573
ENSG00000184203	gene	0.576174	0.0196525	0.254492	PPP1R2	-0.795423
ENSG00000158710	gene	0.576237	0.0422334	0.288197	TAGLN2	-0.795265
ENSG00000175376	gene	0.576621	0.00445753	0.239195	EIF1AD	-0.794304
ENSG00000202533	gene	0.576709	0.0181236	0.252327	AC116366.1	-0.794084
ENSG00000010810	gene	0.577035	0.00832827	0.242573	FYN	-0.793269
ENSG00000110400	gene	0.577687	0.0472848	0.295914	NECTIN1	-0.79164
ENSG00000115977	gene	0.577789	0.0245934	0.264837	AAK1	-0.791386
ENSG00000114423	gene	0.577905	0.0364823	0.280614	CBLB	-0.791097
ENSG00000177272	gene	0.578754	0.0480442	0.29688	KCNA3	-0.788977
ENSG00000072858	gene	0.578921	0.0317053	0.272283	SIDT1	-0.788562
ENSG00000122223	gene	0.579225	0.0437981	0.292071	CD244	-0.787804
ENSG00000165169	gene	0.58036	0.0291476	0.270832	DYNLT3	-0.784979
ENSG00000113838	gene	0.580362	0.0352478	0.27745	TBCCD1	-0.784976
ENSG00000136878	gene	0.581126	0.031214	0.271804	USP20	-0.783076
ENSG00000269352	gene	0.581619	0.0177654	0.252327	PTOV1-AS2	-0.781853
ENSG00000187091	gene	0.582596	0.00532653	0.239195	PLCD1	-0.779432
ENSG00000197037	gene	0.583666	0.0457799	0.292596	ZSCAN25	-0.776786
ENSG00000230747	gene	0.583945	0.0440423	0.292286	AC021188.1	-0.776095
ENSG00000108515	gene	0.584054	0.00574436	0.239195	ENO3	-0.775826
ENSG00000279838	gene	0.58563	0.0385557	0.282234	AL356273.6	-0.771939
ENSG00000071243	gene	0.585998	0.020831	0.256091	ING3	-0.771031
ENSG00000067955	gene	0.586785	0.0404202	0.286069	CBFB	-0.769095
ENSG00000113369	gene	0.588689	0.00620087	0.239195	ARRDC3	-0.764421
ENSG00000171703	gene	0.589081	0.0191319	0.254047	TCEA2	-0.763461
ENSG00000276103	gene	0.58947	0.0158852	0.252327	AL356356.2	-0.762509
ENSG00000196776	gene	0.589478	0.0165628	0.252327	CD47	-0.762491
ENSG00000168283	gene	0.590053	0.00263352	0.237726	BMI1	-0.761083
ENSG00000118007	gene	0.590847	0.0148662	0.252327	STAG1	-0.759143
ENSG00000176903	gene	0.591586	0.020433	0.256091	PNMA1	-0.75734
ENSG00000099992	gene	0.591871	0.0307196	0.271804	TBC1D10A	-0.756645
ENSG00000082074	gene	0.591959	0.0443807	0.292286	FYB1	-0.756431
ENSG00000165355	gene	0.593071	0.00860023	0.242573	FBXO33	-0.753724
ENSG00000233929	gene	0.59314	0.0264854	0.267131	MT1XP1	-0.753555
ENSG00000204642	gene	0.593452	0.0268193	0.267344	HLA-F	-0.752797
ENSG00000005483	gene	0.594617	0.00742076	0.239195	KMT2E	-0.749966
ENSG00000221500	gene	0.597013	0.00565448	0.239195	SNORD100	-0.744165
ENSG00000225828	gene	0.59755	0.0116636	0.249535	FAM229A	-0.742869
ENSG00000249978	gene	0.598362	0.0237002	0.263452	TRGV7	-0.740911
ENSG00000241217	gene	0.598529	0.016709	0.252327	RN7SL809P	-0.740507
ENSG00000274272	gene	0.599276	0.0291293	0.270832	AC069281.2	-0.738708
ENSG00000231663	gene	0.599805	0.0364691	0.280614	COA6-AS1	-0.737434
ENSG00000205189	gene	0.60023	0.044546	0.292286	ZBTB10	-0.736413
ENSG00000169057	gene	0.600251	0.01	0.242573	MECP2	-0.736362
ENSG00000246922	gene	0.601275	0.0299308	0.271804	UBAP1L	-0.733902
ENSG00000148660	gene	0.6016	0.0138162	0.252327	CAMK2G	-0.733124
ENSG00000167508	gene	0.601829	0.0379927	0.282234	MVD	-0.732575
ENSG00000100354	gene	0.602196	0.011173	0.249535	TNRC6B	-0.731694
ENSG00000160917	gene	0.602474	0.0241797	0.26458	CPSF4	-0.731029
ENSG00000243811	gene	0.605601	0.040963	0.286069	APOBEC3D	-0.723561
ENSG00000207697	gene	0.605809	0.034704	0.27609	MIR573	-0.723066
ENSG00000263465	gene	0.60635	0.0196276	0.254492	SRSF8	-0.721777
ENSG00000163848	gene	0.608081	0.00370931	0.239195	ZNF148	-0.717665
ENSG00000184990	gene	0.608593	0.0354616	0.277679	SIVA1	-0.71645
ENSG00000173812	gene	0.609646	0.0305828	0.271804	EIF1	-0.713956
ENSG00000162739	gene	0.610137	0.0445614	0.292286	SLAMF6	-0.712796
ENSG00000102445	gene	0.611228	0.0423173	0.288197	RUBCNL	-0.710217
ENSG00000113441	gene	0.611425	0.0271015	0.267344	LNPEP	-0.709753
ENSG00000157216	gene	0.611838	0.0412539	0.286069	SSBP3	-0.708778
ENSG00000081019	gene	0.611921	0.0282562	0.26904	RSBN1	-0.708582
ENSG00000086619	gene	0.61212	0.0143973	0.252327	ERO1B	-0.708115
ENSG00000074370	gene	0.612557	0.0398008	0.284089	ATP2A3	-0.707085
ENSG00000055917	gene	0.613851	0.00948771	0.242573	PUM2	-0.704039
ENSG00000149091	gene	0.614277	0.0413085	0.28611	DGKZ	-0.703039
ENSG00000105204	gene	0.614547	0.0154747	0.252327	DYRK1B	-0.702404
ENSG00000270157	gene	0.61473	0.0245252	0.264837	AC004918.5	-0.701976
ENSG00000066654	gene	0.614866	0.0194683	0.254108	THUMPD1	-0.701657
ENSG00000110367	gene	0.61496	0.00245827	0.237726	DDX6	-0.701435
ENSG00000131378	gene	0.615318	0.0159913	0.252327	RFTN1	-0.700597
ENSG00000188636	gene	0.617226	0.0378948	0.282234	RTL6	-0.696129
ENSG00000273148	gene	0.61738	0.0268151	0.267344	LINC00653	-0.695769
ENSG00000197622	gene	0.61746	0.0373454	0.281095	CDC42SE1	-0.695582
ENSG00000263712	gene	0.617651	0.0107863	0.24614	MIR4639	-0.695136
ENSG00000120948	gene	0.617809	0.0174913	0.252327	TARDBP	-0.694766
ENSG00000126804	gene	0.618153	0.00639067	0.239195	ZBTB1	-0.693965
ENSG00000233327	gene	0.618155	0.0309202	0.271804	USP32P2	-0.693959
ENSG00000152061	gene	0.619182	0.00609297	0.239195	RABGAP1L	-0.691565
ENSG00000170881	gene	0.619276	0.0117827	0.249535	RNF139	-0.691346
ENSG00000133275	gene	0.619479	0.00845043	0.242573	CSNK1G2	-0.690873
ENSG00000129353	gene	0.619598	0.0397778	0.284089	SLC44A2	-0.690597
ENSG00000072786	gene	0.620496	0.0055342	0.239195	STK10	-0.688505
ENSG00000185414	gene	0.620782	0.0386373	0.282234	MRPL30	-0.687842
ENSG00000160613	gene	0.620893	0.0242641	0.264599	PCSK7	-0.687584
ENSG00000150347	gene	0.621238	0.0242106	0.26458	ARID5B	-0.686783
ENSG00000270580	gene	0.6215	0.0151297	0.252327	AC139256.3	-0.686174
ENSG00000277476	gene	0.622322	0.0155902	0.252327	AC005332.5	-0.684267
ENSG00000135749	gene	0.622563	0.000967375	0.224332	PCNX2	-0.683708
ENSG00000116903	gene	0.624359	0.0206085	0.256091	EXOC8	-0.679552
ENSG00000178607	gene	0.624502	0.028814	0.270317	ERN1	-0.679222
ENSG00000015133	gene	0.626424	0.0247467	0.264837	CCDC88C	-0.674788
ENSG00000103126	gene	0.626721	0.0276511	0.267527	AXIN1	-0.674105
ENSG00000273333	gene	0.627258	0.0103713	0.24408	AL662884.1	-0.672869
ENSG00000111276	gene	0.62832	0.0305467	0.271804	CDKN1B	-0.670429
ENSG00000281103	gene	0.629368	0.00395066	0.239195	TRG-AS1	-0.668025
ENSG00000139718	gene	0.629381	0.0160717	0.252327	SETD1B	-0.667994
ENSG00000239280	gene	0.630623	0.00463584	0.239195	AC108693.1	-0.66515
ENSG00000114503	gene	0.630988	0.00540143	0.239195	NCBP2	-0.664315
ENSG00000101474	gene	0.631773	0.0411944	0.286069	APMAP	-0.662522
ENSG00000275764	gene	0.632019	0.0283691	0.269111	AC092747.4	-0.661959
ENSG00000145743	gene	0.633167	0.0227786	0.260623	FBXL17	-0.659342
ENSG00000113851	gene	0.633611	0.041998	0.2877	CRBN	-0.65833
ENSG00000156804	gene	0.633769	0.00203311	0.230577	FBXO32	-0.657971
ENSG00000160741	gene	0.634238	0.0262548	0.266238	CRTC2	-0.656904
ENSG00000155903	gene	0.634386	0.0207486	0.256091	RASA2	-0.656568
ENSG00000107771	gene	0.635978	0.0259758	0.266238	CCSER2	-0.652951
ENSG00000152778	gene	0.636623	0.0172467	0.252327	IFIT5	-0.651488
ENSG00000089820	gene	0.638358	0.0400585	0.285529	ARHGAP4	-0.647563
ENSG00000278328	gene	0.639076	0.00309763	0.237726	MIR6802	-0.64594
ENSG00000242294	gene	0.639666	0.013457	0.252327	STAG3L5P	-0.64461
ENSG00000127445	gene	0.64265	0.00535862	0.239195	PIN1	-0.637894
ENSG00000116752	gene	0.643549	0.0363019	0.280614	BCAS2	-0.635877
ENSG00000213918	gene	0.645614	0.00943273	0.242573	DNASE1	-0.631256
ENSG00000162434	gene	0.645874	0.00660779	0.239195	JAK1	-0.630676
ENSG00000166925	gene	0.646492	0.0264169	0.266967	TSC22D4	-0.629295
ENSG00000198205	gene	0.646495	0.0362408	0.280614	ZXDA	-0.62929
ENSG00000147119	gene	0.646527	0.00704308	0.239195	CHST7	-0.629217
ENSG00000166170	gene	0.646901	0.0437173	0.292071	BAG5	-0.628383
ENSG00000133639	gene	0.646969	0.0303579	0.271804	BTG1	-0.628231
ENSG00000198146	gene	0.647171	0.033099	0.274069	ZNF770	-0.627781
ENSG00000197976	gene	0.647736	0.00282973	0.237726	AKAP17A	-0.626522
ENSG00000166046	gene	0.65021	0.0429611	0.290208	TCP11L2	-0.621021
ENSG00000257027	gene	0.650634	0.0151277	0.252327	AC010186.3	-0.620081
ENSG00000240303	gene	0.652125	0.0193122	0.254108	ACAD11	-0.61678
ENSG00000087087	gene	0.652219	0.0237037	0.263452	SRRT	-0.616573
ENSG00000253719	gene	0.652835	0.0483907	0.297008	ATXN7L3B	-0.615209
ENSG00000136044	gene	0.653476	0.0297633	0.271738	APPL2	-0.613795
ENSG00000113734	gene	0.653974	0.0367407	0.280909	BNIP1	-0.612695
ENSG00000185811	gene	0.653988	0.0255949	0.265635	IKZF1	-0.612664
ENSG00000134884	gene	0.654377	0.0273284	0.267344	ARGLU1	-0.611805
ENSG00000181035	gene	0.654487	0.0414528	0.286271	SLC25A42	-0.611563
ENSG00000171456	gene	0.655364	0.0362329	0.280614	ASXL1	-0.609631
ENSG00000175662	gene	0.655687	0.0494363	0.299175	TOM1L2	-0.60892
ENSG00000187257	gene	0.655971	0.0319194	0.272283	RSBN1L	-0.608295
ENSG00000164031	gene	0.656578	0.0268858	0.267344	DNAJB14	-0.606962
ENSG00000139112	gene	0.656802	0.0364726	0.280614	GABARAPL1	-0.60647
ENSG00000168792	gene	0.65715	0.0228649	0.260623	ABHD15	-0.605705
ENSG00000188994	gene	0.65725	0.00496897	0.239195	ZNF292	-0.605487
ENSG00000115935	gene	0.657524	0.00269161	0.237726	WIPF1	-0.604885
ENSG00000179454	gene	0.659569	0.0019389	0.230577	KLHL28	-0.600404
ENSG00000154473	gene	0.660266	0.0452084	0.292286	BUB3	-0.59888
ENSG00000139620	gene	0.660667	0.00224294	0.23125	KANSL2	-0.598005
ENSG00000123575	gene	0.661533	0.0166761	0.252327	FAM199X	-0.596114
ENSG00000158122	gene	0.662519	0.0477187	0.29688	PRXL2C	-0.593966
ENSG00000089094	gene	0.663101	0.0147528	0.252327	KDM2B	-0.592699
ENSG00000160856	gene	0.663194	0.0176478	0.252327	FCRL3	-0.592498
ENSG00000198879	gene	0.663494	0.0249144	0.265413	SFMBT2	-0.591845
ENSG00000100124	gene	0.666333	0.00724878	0.239195	ANKRD54	-0.585684
ENSG00000167699	gene	0.666499	0.0205943	0.256091	GLOD4	-0.585325
ENSG00000151239	gene	0.66742	0.0437089	0.292071	TWF1	-0.583332
ENSG00000115942	gene	0.667668	0.0297127	0.271738	ORC2	-0.582796
ENSG00000158006	gene	0.668556	0.000932648	0.224332	PAFAH2	-0.580879
ENSG00000135250	gene	0.668675	0.00222511	0.23125	SRPK2	-0.580624
ENSG00000165494	gene	0.668705	0.0343212	0.275251	PCF11	-0.580558
ENSG00000275066	gene	0.669689	0.0145803	0.252327	SYNRG	-0.578438
ENSG00000261349	gene	0.670444	0.0158608	0.252327	AL031432.2	-0.576811
ENSG00000272888	gene	0.670689	0.00512512	0.239195	LINC01578	-0.576285
ENSG00000270062	gene	0.670879	0.00858617	0.242573	AL606834.2	-0.575875
ENSG00000146830	gene	0.671012	0.0127028	0.249535	GIGYF1	-0.57559
ENSG00000266041	gene	0.671668	0.00347409	0.239195	MIR4690	-0.574179
ENSG00000177889	gene	0.672639	0.00454873	0.239195	UBE2N	-0.572096
ENSG00000122545	gene	0.673777	0.0492827	0.299175	SEPTIN7	-0.569657
ENSG00000125910	gene	0.674212	0.0442491	0.292286	S1PR4	-0.568725
ENSG00000174109	gene	0.674706	0.0261492	0.266238	C16orf91	-0.567669
ENSG00000136273	gene	0.675688	0.0382418	0.282234	HUS1	-0.56557
ENSG00000077458	gene	0.678058	0.00272393	0.237726	FAM76B	-0.560518
ENSG00000154767	gene	0.678623	0.0367389	0.280909	XPC	-0.559317
ENSG00000197323	gene	0.678631	0.000125671	0.142525	TRIM33	-0.5593
ENSG00000085978	gene	0.679233	0.0469492	0.29509	ATG16L1	-0.558021
ENSG00000143751	gene	0.680496	0.0194263	0.254108	SDE2	-0.555341
ENSG00000158109	gene	0.680796	0.000473626	0.197263	TPRG1L	-0.554706
ENSG00000123124	gene	0.681971	0.0486384	0.297991	WWP1	-0.552217
ENSG00000278864	gene	0.682353	0.012897	0.249998	AC055811.4	-0.551411
ENSG00000152217	gene	0.682881	0.0180344	0.252327	SETBP1	-0.550293
ENSG00000179101	gene	0.683713	0.0308506	0.271804	H3P47	-0.548537
ENSG00000186866	gene	0.684171	0.0161315	0.252327	POFUT2	-0.547571
ENSG00000226232	gene	0.684351	0.0307712	0.271804	NPIPB14P	-0.547191
ENSG00000173933	gene	0.685276	0.013401	0.252327	RBM4	-0.545243
ENSG00000106948	gene	0.685829	0.00926016	0.242573	AKNA	-0.544079
ENSG00000154874	gene	0.687933	0.011269	0.249535	CCDC144B	-0.539661
ENSG00000145439	gene	0.688828	0.0207054	0.256091	CBR4	-0.537785
ENSG00000068308	gene	0.689244	0.0255736	0.265635	OTUD5	-0.536914
ENSG00000136807	gene	0.689767	0.00684982	0.239195	CDK9	-0.535818
ENSG00000116525	gene	0.689777	0.00660133	0.239195	TRIM62	-0.535797
ENSG00000056586	gene	0.690014	0.0333543	0.274927	RC3H2	-0.535303
ENSG00000115365	gene	0.69004	0.0414514	0.286271	LANCL1	-0.535249
ENSG00000237550	gene	0.690669	0.0465262	0.294465	AC243919.1	-0.533933
ENSG00000088970	gene	0.691635	0.0326202	0.274069	KIZ	-0.531917
ENSG00000158711	gene	0.691817	0.0443229	0.292286	ELK4	-0.531537
ENSG00000165813	gene	0.691855	0.0200382	0.255982	CCDC186	-0.531458
ENSG00000047346	gene	0.692617	0.0247754	0.264837	FAM214A	-0.52987
ENSG00000174106	gene	0.693184	0.0213941	0.256239	LEMD3	-0.528689
ENSG00000104946	gene	0.693499	0.0256334	0.265635	TBC1D17	-0.528033
ENSG00000136213	gene	0.695122	0.0478882	0.29688	CHST12	-0.524663
ENSG00000135974	gene	0.695606	0.00506395	0.239195	C2orf49	-0.523658
ENSG00000122257	gene	0.696256	0.040924	0.286069	RBBP6	-0.52231
ENSG00000160305	gene	0.697538	0.0220615	0.25813	DIP2A	-0.519655
ENSG00000108854	gene	0.697631	0.0134681	0.252327	SMURF2	-0.519464
ENSG00000167967	gene	0.698045	0.0259139	0.2661	E4F1	-0.518607
ENSG00000282977	gene	0.698216	0.0100426	0.242573	PCBP2-OT1	-0.518254
ENSG00000204592	gene	0.698739	0.00893668	0.242573	HLA-E	-0.517174
ENSG00000163125	gene	0.699309	0.0258578	0.266059	RPRD2	-0.515999
ENSG00000213186	gene	0.699707	0.00905538	0.242573	TRIM59	-0.515176
ENSG00000183864	gene	0.699795	0.000182419	0.143227	TOB2	-0.514995
ENSG00000166949	gene	0.701098	0.0102127	0.24408	SMAD3	-0.512312
ENSG00000232303	gene	0.701106	0.00712312	0.239195	DFFBP1	-0.512296
ENSG00000119878	gene	0.702045	0.0130476	0.250332	CRIPT	-0.510364
ENSG00000168066	gene	0.702109	0.00840613	0.242573	SF1	-0.510232
ENSG00000197969	gene	0.702462	0.0438951	0.292071	VPS13A	-0.509509
ENSG00000279253	gene	0.70296	0.00210726	0.23125	AL121753.2	-0.508486
ENSG00000084093	gene	0.702999	0.0176563	0.252327	REST	-0.508406
ENSG00000165410	gene	0.703179	0.0201918	0.256091	CFL2	-0.508036
ENSG00000184677	gene	0.703901	0.0496964	0.299175	ZBTB40	-0.506556
ENSG00000255185	gene	0.704438	0.0042258	0.239195	PDXDC2P	-0.505456
ENSG00000083812	gene	0.705681	0.0267791	0.267344	ZNF324	-0.502911
ENSG00000132356	gene	0.706476	8.66159e-05	0.129441	PRKAA1	-0.501288
ENSG00000269958	gene	0.706651	0.0364177	0.280614	AL049840.6	-0.50093
ENSG00000164463	gene	0.708131	0.0126529	0.249535	CREBRF	-0.497911
ENSG00000235919	gene	0.708836	0.0291699	0.270832	ASH1L-AS1	-0.496477
ENSG00000164758	gene	0.709438	0.0422541	0.288197	MED30	-0.495252
ENSG00000151233	gene	0.709482	0.0107286	0.24614	GXYLT1	-0.495162
ENSG00000186501	gene	0.710027	0.0204118	0.256091	TMEM222	-0.494055
ENSG00000122512	gene	0.710526	0.0197507	0.254492	PMS2	-0.493041
ENSG00000141446	gene	0.711269	0.0386546	0.282234	ESCO1	-0.491534
ENSG00000025293	gene	0.711333	0.0337623	0.275251	PHF20	-0.491402
ENSG00000118058	gene	0.711385	0.0386246	0.282234	KMT2A	-0.491298
ENSG00000173889	gene	0.71185	0.0104634	0.24408	PHC3	-0.490356
ENSG00000122042	gene	0.712417	0.00765358	0.239195	UBL3	-0.489207
ENSG00000112406	gene	0.712617	0.0306646	0.271804	HECA	-0.488802
ENSG00000158717	gene	0.713082	0.0300079	0.271804	RNF166	-0.48786
ENSG00000117133	gene	0.713922	0.0216941	0.256882	RPF1	-0.486161
ENSG00000111670	gene	0.714803	0.0220277	0.25813	GNPTAB	-0.484382
ENSG00000163807	gene	0.716074	0.0149153	0.252327	KIAA1143	-0.48182
ENSG00000177733	gene	0.716088	0.0448283	0.292286	HNRNPA0	-0.481791
ENSG00000011258	gene	0.722057	0.0451849	0.292286	MBTD1	-0.469816
ENSG00000008710	gene	0.722146	0.0309305	0.271804	PKD1	-0.469637
ENSG00000115421	gene	0.722959	0.033115	0.274069	PAPOLG	-0.468014
ENSG00000182670	gene	0.723442	0.0330739	0.274069	TTC3	-0.46705
ENSG00000141699	gene	0.724407	0.0281041	0.268594	RETREG3	-0.465127
ENSG00000108106	gene	0.725276	0.0392142	0.283069	UBE2S	-0.463398
ENSG00000169914	gene	0.725544	0.0415105	0.286441	OTUD3	-0.462865
ENSG00000101442	gene	0.728364	0.0105856	0.245007	ACTR5	-0.457269
ENSG00000092871	gene	0.729157	0.0388872	0.282708	RFFL	-0.455698
ENSG00000177463	gene	0.729382	0.00330291	0.239098	NR2C2	-0.455253
ENSG00000177981	gene	0.729563	0.0266767	0.267344	ASB8	-0.454896
ENSG00000124177	gene	0.729702	0.027083	0.267344	CHD6	-0.454621
ENSG00000068796	gene	0.732651	0.0250617	0.265635	KIF2A	-0.448802
ENSG00000151414	gene	0.732944	0.0387297	0.282486	NEK7	-0.448226
ENSG00000285793	gene	0.734562	0.0253562	0.265635	AC125232.2	-0.445044
ENSG00000179562	gene	0.734638	0.00589598	0.239195	GCC1	-0.444894
ENSG00000123505	gene	0.734757	0.00774523	0.239195	AMD1	-0.444661
ENSG00000100813	gene	0.735139	0.0133449	0.252327	ACIN1	-0.443912
ENSG00000141646	gene	0.736572	0.0248309	0.264837	SMAD4	-0.441102
ENSG00000244754	gene	0.736652	0.0426272	0.289293	N4BP2L2	-0.440944
ENSG00000173039	gene	0.736947	0.0265906	0.267344	RELA	-0.440368
ENSG00000103111	gene	0.737367	0.0214256	0.256239	MON1B	-0.439545
ENSG00000133624	gene	0.738966	0.0397859	0.284089	ZNF767P	-0.43642
ENSG00000167208	gene	0.739582	0.0412393	0.286069	SNX20	-0.435219
ENSG00000264364	gene	0.741605	0.00604382	0.239195	DYNLL2	-0.431277
ENSG00000248333	gene	0.74338	0.0441485	0.292286	CDK11B	-0.427828
ENSG00000198648	gene	0.743772	0.0394371	0.283675	STK39	-0.427068
ENSG00000287837	gene	0.744475	0.0225163	0.259688	AL590064.1	-0.425705
ENSG00000068745	gene	0.745207	0.0386186	0.282234	IP6K2	-0.424287
ENSG00000129911	gene	0.745994	0.018559	0.254047	KLF16	-0.422765
ENSG00000168807	gene	0.749602	0.0205091	0.256091	SNTB2	-0.415804
ENSG00000123933	gene	0.750662	0.00987626	0.242573	MXD4	-0.413764
ENSG00000113141	gene	0.750749	0.0459496	0.292991	IK	-0.413597
ENSG00000169612	gene	0.75119	0.0494099	0.299175	RAMAC	-0.41275
ENSG00000141503	gene	0.752835	0.0346284	0.27606	MINK1	-0.409595
ENSG00000113391	gene	0.753474	0.0124955	0.249535	FAM172A	-0.408369
ENSG00000188647	gene	0.754891	0.0210967	0.256239	PTAR1	-0.405659
ENSG00000272578	gene	0.756952	0.0455223	0.292583	AP000347.1	-0.401725
ENSG00000136536	gene	0.757619	0.0312795	0.271804	MARCHF7	-0.400456
ENSG00000179611	gene	0.75864	0.0432041	0.291079	DGKZP1	-0.398512
ENSG00000065883	gene	0.759059	0.0265779	0.267344	CDK13	-0.397715
ENSG00000058063	gene	0.75935	0.00546378	0.239195	ATP11B	-0.397164
ENSG00000168071	gene	0.759389	0.0253007	0.265635	CCDC88B	-0.397089
ENSG00000185246	gene	0.760021	0.00733501	0.239195	PRPF39	-0.395889
ENSG00000163257	gene	0.760191	0.0317806	0.272283	DCAF16	-0.395566
ENSG00000039650	gene	0.761958	0.0317297	0.272283	PNKP	-0.392216
ENSG00000250959	gene	0.763732	0.0179455	0.252327	GLUD1P3	-0.388862
ENSG00000079432	gene	0.764692	0.0411891	0.286069	CIC	-0.38705
ENSG00000064666	gene	0.765616	0.0186702	0.254047	CNN2	-0.385307
ENSG00000131748	gene	0.765707	0.0121537	0.249535	STARD3	-0.385136
ENSG00000058272	gene	0.765863	0.0168257	0.252327	PPP1R12A	-0.384843
ENSG00000134748	gene	0.766065	0.0412554	0.286069	PRPF38A	-0.384461
ENSG00000129315	gene	0.766722	0.0177809	0.252327	CCNT1	-0.383224
ENSG00000146834	gene	0.76678	0.0185523	0.254047	MEPCE	-0.383116
ENSG00000100811	gene	0.767211	0.0346538	0.27606	YY1	-0.382305
ENSG00000132522	gene	0.767218	0.0253747	0.265635	GPS2	-0.382291
ENSG00000134186	gene	0.767512	0.00630531	0.239195	PRPF38B	-0.381739
ENSG00000137075	gene	0.767922	0.00931019	0.242573	RNF38	-0.380968
ENSG00000135899	gene	0.768371	0.000265201	0.180214	SP110	-0.380125
ENSG00000177239	gene	0.769807	0.0136075	0.252327	MAN1B1	-0.377431
ENSG00000132017	gene	0.77012	0.0451889	0.292286	DCAF15	-0.376844
ENSG00000129933	gene	0.770295	0.0273329	0.267344	MAU2	-0.376517
ENSG00000170571	gene	0.770352	0.0316321	0.272283	EMB	-0.37641
ENSG00000077235	gene	0.771103	0.0232534	0.262843	GTF3C1	-0.375005
ENSG00000178974	gene	0.771172	0.0369192	0.281022	FBXO34	-0.374876
ENSG00000151502	gene	0.771645	0.028037	0.268594	VPS26B	-0.373992
ENSG00000279423	gene	0.773263	0.0189194	0.254047	AL445363.3	-0.37097
ENSG00000143614	gene	0.773795	0.0217627	0.257387	GATAD2B	-0.369977
ENSG00000198945	gene	0.773959	0.0339716	0.275251	L3MBTL3	-0.369672
ENSG00000145041	gene	0.777467	0.0370693	0.281095	DCAF1	-0.363146
ENSG00000197136	gene	0.777609	0.0168621	0.252327	PCNX3	-0.362882
ENSG00000065613	gene	0.777682	0.0192332	0.254108	SLK	-0.362748
ENSG00000174373	gene	0.779066	0.0382349	0.282234	RALGAPA1	-0.360182
ENSG00000131051	gene	0.780946	0.00626969	0.239195	RBM39	-0.356705
ENSG00000005812	gene	0.781209	0.00114085	0.224332	FBXL3	-0.35622
ENSG00000110851	gene	0.781688	0.0168826	0.252327	PRDM4	-0.355336
ENSG00000119707	gene	0.782748	0.0383369	0.282234	RBM25	-0.35338
ENSG00000204070	gene	0.784705	0.00804692	0.242573	SYS1	-0.349777
ENSG00000110047	gene	0.7857	0.0329616	0.274069	EHD1	-0.34795
ENSG00000104859	gene	0.787158	0.0166735	0.252327	CLASRP	-0.345274
ENSG00000151332	gene	0.787672	0.00465245	0.239195	MBIP	-0.344333
ENSG00000132286	gene	0.790461	0.0443185	0.292286	TIMM10B	-0.339234
ENSG00000073614	gene	0.791465	0.0101506	0.24408	KDM5A	-0.337402
ENSG00000138757	gene	0.791589	0.0116757	0.249535	G3BP2	-0.337177
ENSG00000177189	gene	0.791857	0.00681208	0.239195	RPS6KA3	-0.336689
ENSG00000277072	gene	0.792703	0.0444162	0.292286	STAG3L2	-0.335147
ENSG00000175768	gene	0.792925	0.00514981	0.239195	TOMM5	-0.334744
ENSG00000061936	gene	0.794275	0.0313478	0.272027	SFSWAP	-0.332289
ENSG00000144560	gene	0.794937	0.00415014	0.239195	VGLL4	-0.331087
ENSG00000148331	gene	0.79548	0.0189359	0.254047	ASB6	-0.330103
ENSG00000141424	gene	0.795741	0.0182527	0.252327	SLC39A6	-0.329629
ENSG00000178074	gene	0.797247	0.0147855	0.252327	C2orf69	-0.326901
ENSG00000242247	gene	0.799757	0.0125758	0.249535	ARFGAP3	-0.322367
ENSG00000111913	gene	0.801395	0.0497524	0.299175	RIPOR2	-0.319414
ENSG00000113593	gene	0.802631	0.0210405	0.256239	PPWD1	-0.317191
ENSG00000139613	gene	0.804246	0.0396906	0.284051	SMARCC2	-0.314291
ENSG00000116198	gene	0.804342	0.00592892	0.239195	CEP104	-0.314119
ENSG00000204590	gene	0.805379	0.0447358	0.292286	GNL1	-0.31226
ENSG00000087338	gene	0.805822	0.02768	0.267527	GMCL1	-0.311467
ENSG00000175895	gene	0.805848	0.0229715	0.261239	PLEKHF2	-0.31142
ENSG00000107897	gene	0.805986	0.0410516	0.286069	ACBD5	-0.311173
ENSG00000112200	gene	0.806387	0.0215082	0.256239	ZNF451	-0.310456
ENSG00000166860	gene	0.807074	0.0329189	0.274069	ZBTB39	-0.309226
ENSG00000145734	gene	0.809235	0.00993457	0.242573	BDP1	-0.305369
ENSG00000075975	gene	0.810424	0.0160113	0.252327	MKRN2	-0.303252
ENSG00000017797	gene	0.810644	0.0160282	0.252327	RALBP1	-0.30286
ENSG00000150316	gene	0.811183	0.0461043	0.293383	CWC15	-0.3019
ENSG00000108064	gene	0.81156	0.0278121	0.26781	TFAM	-0.30123
ENSG00000148229	gene	0.811705	0.0467798	0.29509	POLE3	-0.300973
ENSG00000133703	gene	0.812302	0.00952478	0.242573	KRAS	-0.299913
ENSG00000115966	gene	0.81323	0.00267511	0.237726	ATF2	-0.298264
ENSG00000144747	gene	0.813395	0.00218001	0.23125	TMF1	-0.297972
ENSG00000084463	gene	0.81355	0.0498124	0.299175	WBP11	-0.297697
ENSG00000010244	gene	0.814621	0.0128307	0.249535	ZNF207	-0.295798
ENSG00000095787	gene	0.816039	0.0469118	0.29509	WAC	-0.293291
ENSG00000054118	gene	0.818473	0.0476862	0.29688	THRAP3	-0.288993
ENSG00000272391	gene	0.819118	0.00247085	0.237726	POM121C	-0.287856
ENSG00000147548	gene	0.820371	0.033865	0.275251	NSD3	-0.285651
ENSG00000105254	gene	0.822081	0.0314315	0.272113	TBCB	-0.282647
ENSG00000185344	gene	0.822325	0.0170604	0.252327	ATP6V0A2	-0.282219
ENSG00000198026	gene	0.823194	0.0341579	0.275251	ZNF335	-0.280696
ENSG00000128731	gene	0.823387	0.0207428	0.256091	HERC2	-0.280357
ENSG00000121879	gene	0.829261	0.0484736	0.297159	PIK3CA	-0.270101
ENSG00000178567	gene	0.829956	0.0124921	0.249535	EPM2AIP1	-0.268893
ENSG00000100142	gene	0.833867	0.00710208	0.239195	POLR2F	-0.262111
ENSG00000164548	gene	0.834419	0.0443337	0.292286	TRA2A	-0.261155
ENSG00000131370	gene	0.834593	0.0209938	0.256239	SH3BP5	-0.260855
ENSG00000110344	gene	0.835179	0.0228517	0.260623	UBE4A	-0.259843
ENSG00000038358	gene	0.835751	0.038013	0.282234	EDC4	-0.258855
ENSG00000164754	gene	0.836129	0.0495974	0.299175	RAD21	-0.258203
ENSG00000113387	gene	0.838527	0.0104213	0.24408	SUB1	-0.254071
ENSG00000031003	gene	0.842214	0.0300935	0.271804	FAM13B	-0.247741
ENSG00000112701	gene	0.843236	0.0144024	0.252327	SENP6	-0.245992
ENSG00000076984	gene	0.843796	0.0419705	0.2877	MAP2K7	-0.245034
ENSG00000187742	gene	0.844148	0.0429374	0.290208	SECISBP2	-0.244432
ENSG00000119396	gene	0.845118	0.00440156	0.239195	RAB14	-0.242775
ENSG00000166501	gene	0.845949	0.0480583	0.29688	PRKCB	-0.241357
ENSG00000166164	gene	0.848128	0.00840164	0.242573	BRD7	-0.237646
ENSG00000257704	gene	0.849055	0.029458	0.271125	INAFM1	-0.23607
ENSG00000126005	gene	0.849791	0.00273444	0.237726	MMP24OS	-0.234821
ENSG00000173020	gene	0.854374	0.0198708	0.254492	GRK2	-0.22706
ENSG00000112079	gene	0.860313	0.0103	0.24408	STK38	-0.217067
ENSG00000185000	gene	0.863689	0.0310021	0.271804	DGAT1	-0.211416
ENSG00000213079	gene	0.866622	0.0234298	0.263452	SCAF8	-0.206526
ENSG00000133059	gene	0.868456	0.0164318	0.252327	DSTYK	-0.203475
ENSG00000167110	gene	0.870738	0.0313893	0.272027	GOLGA2	-0.19969
ENSG00000110075	gene	0.872447	0.025241	0.265635	PPP6R3	-0.196861
ENSG00000161021	gene	0.872874	0.0341129	0.275251	MAML1	-0.196155
ENSG00000110514	gene	0.873785	0.0479604	0.29688	MADD	-0.19465
ENSG00000186432	gene	0.876101	0.03594	0.279532	KPNA4	-0.19083
ENSG00000197724	gene	0.882981	0.0173496	0.252327	PHF2	-0.179546
ENSG00000128989	gene	0.8836	0.0451749	0.292286	ARPP19	-0.178534
ENSG00000159459	gene	0.884345	0.0464593	0.294465	UBR1	-0.177318
ENSG00000204469	gene	0.886813	0.00427522	0.239195	PRRC2A	-0.173298
ENSG00000112685	gene	0.886847	0.0235846	0.263452	EXOC2	-0.173242
ENSG00000072609	gene	0.892693	0.00917612	0.242573	CHFR	-0.163763
ENSG00000139218	gene	0.893004	0.00125748	0.224332	SCAF11	-0.163262
ENSG00000135999	gene	0.894269	0.0117188	0.249535	EPC2	-0.16122
ENSG00000083312	gene	0.899715	0.0168164	0.252327	TNPO1	-0.15246
ENSG00000113300	gene	0.951921	0.0453995	0.292286	CNOT6	-0.0710856
ENSG00000181472	gene	1.04905	0.0285984	0.269542	ZBTB2	0.0690849
ENSG00000257103	gene	1.05976	0.0429519	0.290208	LSM14A	0.0837329
ENSG00000131408	gene	1.06345	0.00557573	0.239195	NR1H2	0.0887566
ENSG00000112893	gene	1.08702	0.0214758	0.256239	MAN2A1	0.120379
ENSG00000182944	gene	1.11566	0.0252013	0.265635	EWSR1	0.157898
ENSG00000213676	gene	1.1251	0.00576844	0.239195	ATF6B	0.170049
ENSG00000117362	gene	1.12628	0.0450935	0.292286	APH1A	0.171569
ENSG00000144589	gene	1.12718	0.00883707	0.242573	STK11IP	0.172715
ENSG00000244038	gene	1.13294	0.0366226	0.280909	DDOST	0.180071
ENSG00000111237	gene	1.13796	0.0410005	0.286069	VPS29	0.186449
ENSG00000155313	gene	1.14222	0.0220479	0.25813	USP25	0.191841
ENSG00000167004	gene	1.15693	0.00735159	0.239195	PDIA3	0.210296
ENSG00000156030	gene	1.15738	0.00291942	0.237726	ELMSAN1	0.210862
ENSG00000119392	gene	1.15809	0.000651697	0.205763	GLE1	0.21175
ENSG00000172531	gene	1.16567	0.00671586	0.239195	PPP1CA	0.22116
ENSG00000169718	gene	1.16891	0.0389631	0.282786	DUS1L	0.225166
ENSG00000106682	gene	1.17051	0.0253166	0.265635	EIF4H	0.227134
ENSG00000124570	gene	1.18142	0.0453902	0.292286	SERPINB6	0.240521
ENSG00000116906	gene	1.18812	0.0468071	0.29509	GNPAT	0.248676
ENSG00000144791	gene	1.18928	0.0384539	0.282234	LIMD1	0.250089
ENSG00000182934	gene	1.19379	0.019468	0.254108	SRPRA	0.255554
ENSG00000091640	gene	1.20432	0.0186076	0.254047	SPAG7	0.268223
ENSG00000138964	gene	1.20639	0.0342441	0.275251	PARVG	0.270693
ENSG00000108010	gene	1.20903	0.0350517	0.277401	GLRX3	0.273856
ENSG00000009335	gene	1.21063	0.0153603	0.252327	UBE3C	0.275758
ENSG00000090581	gene	1.211	0.0218227	0.257387	GNPTG	0.276202
ENSG00000114125	gene	1.21131	0.0287026	0.270016	RNF7	0.276572
ENSG00000183597	gene	1.21264	0.0312765	0.271804	TANGO2	0.278148
ENSG00000164889	gene	1.21481	0.0303644	0.271804	SLC4A2	0.280728
ENSG00000149262	gene	1.21742	0.0356932	0.278746	INTS4	0.283826
ENSG00000196943	gene	1.22051	0.0212938	0.256239	NOP9	0.287481
ENSG00000155876	gene	1.22419	0.0150098	0.252327	RRAGA	0.291828
ENSG00000134684	gene	1.2258	0.00648874	0.239195	YARS1	0.293725
ENSG00000197312	gene	1.22587	0.0147054	0.252327	DDI2	0.293807
ENSG00000088812	gene	1.22622	0.0436794	0.292071	ATRN	0.294218
ENSG00000112473	gene	1.23279	0.014169	0.252327	SLC39A7	0.301928
ENSG00000131626	gene	1.23608	0.0247047	0.264837	PPFIA1	0.305774
ENSG00000130985	gene	1.23739	0.0393062	0.283132	UBA1	0.307305
ENSG00000270060	gene	1.23992	0.00081603	0.208351	AC090589.3	0.310251
ENSG00000172409	gene	1.24319	0.045348	0.292286	CLP1	0.314043
ENSG00000109854	gene	1.24372	0.0334822	0.275163	HTATIP2	0.314667
ENSG00000003056	gene	1.24698	0.0169681	0.252327	M6PR	0.318441
ENSG00000148290	gene	1.24917	0.00708323	0.239195	SURF1	0.320974
ENSG00000168002	gene	1.24967	0.00452497	0.239195	POLR2G	0.321543
ENSG00000165732	gene	1.25184	0.0357416	0.27891	DDX21	0.324055
ENSG00000052841	gene	1.25239	0.0314751	0.272259	TTC17	0.324679
ENSG00000108528	gene	1.25342	0.00968152	0.242573	SLC25A11	0.325871
ENSG00000132341	gene	1.25474	0.0290675	0.270832	RAN	0.327383
ENSG00000120860	gene	1.26174	0.00666453	0.239195	WASHC3	0.335419
ENSG00000234127	gene	1.26395	0.0470952	0.29509	TRIM26	0.337937
ENSG00000122692	gene	1.26457	0.0131355	0.251545	SMU1	0.338642
ENSG00000102158	gene	1.26513	0.0163757	0.252327	MAGT1	0.339286
ENSG00000135829	gene	1.26615	0.020277	0.256091	DHX9	0.340449
ENSG00000134153	gene	1.26671	0.0492311	0.299175	EMC7	0.341091
ENSG00000134255	gene	1.26864	0.0293552	0.271125	CEPT1	0.343277
ENSG00000069345	gene	1.26866	0.00991554	0.242573	DNAJA2	0.34331
ENSG00000141985	gene	1.26909	0.0349087	0.276641	SH3GL1	0.343792
ENSG00000135441	gene	1.26997	0.0278117	0.26781	BLOC1S1	0.344799
ENSG00000126107	gene	1.27417	0.00920606	0.242573	HECTD3	0.349557
ENSG00000156471	gene	1.2753	0.0406754	0.286069	PTDSS1	0.350833
ENSG00000218283	gene	1.2767	0.0389229	0.282766	MORF4L1P1	0.352416
ENSG00000137207	gene	1.27677	0.0454164	0.292286	YIPF3	0.352496
ENSG00000168827	gene	1.27694	0.0234387	0.263452	GFM1	0.352691
ENSG00000126062	gene	1.27718	0.0016799	0.225616	TMEM115	0.352956
ENSG00000205339	gene	1.27929	0.0390822	0.283069	IPO7	0.355341
ENSG00000075240	gene	1.28219	0.0499527	0.299175	GRAMD4	0.358607
ENSG00000174780	gene	1.2833	0.0208746	0.256091	SRP72	0.359858
ENSG00000179051	gene	1.28369	0.0384708	0.282234	RCC2	0.360294
ENSG00000173517	gene	1.2839	0.0134862	0.252327	PEAK1	0.360531
ENSG00000105726	gene	1.28485	8.87715e-05	0.129441	ATP13A1	0.361599
ENSG00000067829	gene	1.28679	0.00853624	0.242573	IDH3G	0.363773
ENSG00000104331	gene	1.28932	0.0478316	0.29688	IMPAD1	0.366606
ENSG00000115993	gene	1.29321	0.00957482	0.242573	TRAK2	0.370956
ENSG00000184983	gene	1.29754	0.0182994	0.252408	NDUFA6	0.37578
ENSG00000095485	gene	1.30249	0.040605	0.286069	CWF19L1	0.381273
ENSG00000116786	gene	1.3044	0.0186206	0.254047	PLEKHM2	0.383386
ENSG00000159579	gene	1.30545	0.0289283	0.270643	RSPRY1	0.384545
ENSG00000143252	gene	1.30709	0.0401226	0.285786	SDHC	0.386355
ENSG00000130706	gene	1.30724	0.00775128	0.239195	ADRM1	0.386524
ENSG00000099337	gene	1.31013	0.0420682	0.287988	KCNK6	0.389711
ENSG00000140455	gene	1.31181	0.0180113	0.252327	USP3	0.391562
ENSG00000104671	gene	1.31293	0.00305285	0.237726	DCTN6	0.392785
ENSG00000176623	gene	1.31295	0.01298	0.250264	RMDN1	0.392816
ENSG00000056097	gene	1.31369	0.0212299	0.256239	ZFR	0.393623
ENSG00000204439	gene	1.31459	0.0480192	0.29688	C6orf47	0.394618
ENSG00000105677	gene	1.31576	0.0411268	0.286069	TMEM147	0.395895
ENSG00000131653	gene	1.31639	0.0103488	0.24408	TRAF7	0.396584
ENSG00000172869	gene	1.31648	0.0219473	0.258083	DMXL1	0.39668
ENSG00000137364	gene	1.31749	0.0477726	0.29688	TPMT	0.397788
ENSG00000115446	gene	1.32658	0.0342187	0.275251	UNC50	0.407714
ENSG00000099817	gene	1.32877	0.0148923	0.252327	POLR2E	0.410092
ENSG00000263528	gene	1.32907	0.0161723	0.252327	IKBKE	0.410414
ENSG00000075142	gene	1.33248	0.0483428	0.296994	SRI	0.41411
ENSG00000196961	gene	1.33891	0.0385627	0.282234	AP2A1	0.421062
ENSG00000140497	gene	1.33924	0.0156177	0.252327	SCAMP2	0.421412
ENSG00000184924	gene	1.34135	0.00727107	0.239195	PTRHD1	0.423687
ENSG00000134330	gene	1.34221	0.00552696	0.239195	IAH1	0.424612
ENSG00000120029	gene	1.34316	0.0273708	0.267344	ARMH3	0.425632
ENSG00000107902	gene	1.34392	0.0202949	0.256091	LHPP	0.42645
ENSG00000138629	gene	1.34696	0.0197694	0.254492	UBL7	0.42971
ENSG00000169919	gene	1.3471	0.0321216	0.272856	GUSB	0.42986
ENSG00000130640	gene	1.34724	0.00105022	0.224332	TUBGCP2	0.430012
ENSG00000131043	gene	1.3494	0.00223894	0.23125	AAR2	0.432314
ENSG00000057252	gene	1.34954	0.0118202	0.249535	SOAT1	0.432473
ENSG00000072121	gene	1.35074	0.0191141	0.254047	ZFYVE26	0.433755
ENSG00000141627	gene	1.35245	0.00457626	0.239195	DYM	0.435572
ENSG00000062485	gene	1.35251	0.0263042	0.266238	CS	0.435638
ENSG00000173436	gene	1.35345	0.0318176	0.272283	MICOS10	0.43664
ENSG00000065600	gene	1.35364	0.00178969	0.225856	PACC1	0.43684
ENSG00000147443	gene	1.35447	0.0386561	0.282234	DOK2	0.437726
ENSG00000183258	gene	1.35628	0.0149956	0.252327	DDX41	0.439652
ENSG00000178127	gene	1.35665	0.0319564	0.272283	NDUFV2	0.440049
ENSG00000176101	gene	1.35675	0.0340556	0.275251	SSNA1	0.440157
ENSG00000100418	gene	1.3569	0.046888	0.29509	DESI1	0.44031
ENSG00000162430	gene	1.35828	0.0152297	0.252327	SELENON	0.441786
ENSG00000128272	gene	1.3595	0.0419808	0.2877	ATF4	0.44308
ENSG00000122008	gene	1.36787	0.0254907	0.265635	POLK	0.451931
ENSG00000087088	gene	1.36835	0.00826512	0.242573	BAX	0.452438
ENSG00000144591	gene	1.37065	0.0369405	0.281022	GMPPA	0.454859
ENSG00000170802	gene	1.37188	0.0207087	0.256091	FOXN2	0.456157
ENSG00000130479	gene	1.37448	0.0127049	0.249535	MAP1S	0.458885
ENSG00000171953	gene	1.3765	0.027357	0.267344	ATPAF2	0.461009
ENSG00000156599	gene	1.37735	0.00153065	0.224332	ZDHHC5	0.461896
ENSG00000184900	gene	1.37953	0.00620662	0.239195	SUMO3	0.464178
ENSG00000008018	gene	1.37975	0.0026276	0.237726	PSMB1	0.464405
ENSG00000147164	gene	1.38233	0.0463044	0.294107	SNX12	0.467107
ENSG00000136436	gene	1.38408	0.000448344	0.197263	CALCOCO2	0.468929
ENSG00000243147	gene	1.38412	0.0416363	0.286762	MRPL33	0.468966
ENSG00000140740	gene	1.38496	0.0171783	0.252327	UQCRC2	0.469841
ENSG00000007202	gene	1.38561	0.0458893	0.292991	KIAA0100	0.470516
ENSG00000082212	gene	1.39339	0.0418176	0.287503	ME2	0.478601
ENSG00000124214	gene	1.39606	0.00861813	0.242573	STAU1	0.481361
ENSG00000185009	gene	1.39897	0.0486938	0.298042	AP3M1	0.484364
ENSG00000117448	gene	1.39921	0.0187984	0.254047	AKR1A1	0.484609
ENSG00000132570	gene	1.39964	0.0406376	0.286069	PCBD2	0.485058
ENSG00000170542	gene	1.40246	0.00519399	0.239195	SERPINB9	0.487964
ENSG00000129219	gene	1.40265	0.0182619	0.252327	PLD2	0.48815
ENSG00000048544	gene	1.40335	0.00999215	0.242573	MRPS10	0.488871
ENSG00000135148	gene	1.40431	0.0063579	0.239195	TRAFD1	0.489863
ENSG00000132305	gene	1.40562	0.0481714	0.29688	IMMT	0.491209
ENSG00000006756	gene	1.4066	0.0351825	0.277447	ARSD	0.492208
ENSG00000139719	gene	1.40666	0.0127065	0.249535	VPS33A	0.492277
ENSG00000065427	gene	1.40814	0.0181555	0.252327	KARS1	0.49379
ENSG00000115234	gene	1.4099	0.0312167	0.271804	SNX17	0.495597
ENSG00000128789	gene	1.41084	0.0191867	0.254108	PSMG2	0.496552
ENSG00000135018	gene	1.41273	0.0431318	0.290784	UBQLN1	0.498488
ENSG00000185627	gene	1.41279	0.0250102	0.265635	PSMD13	0.498545
ENSG00000006007	gene	1.41366	0.00812653	0.242573	GDE1	0.499433
ENSG00000188342	gene	1.41447	0.0108948	0.246315	GTF2F2	0.500261
ENSG00000141741	gene	1.41549	0.0169148	0.252327	MIEN1	0.501301
ENSG00000114648	gene	1.4177	0.0451754	0.292286	KLHL18	0.503555
ENSG00000171202	gene	1.41926	0.00907646	0.242573	TMEM126A	0.505139
ENSG00000087111	gene	1.42034	0.00363227	0.239195	PIGS	0.50624
ENSG00000104812	gene	1.42103	0.0372642	0.281095	GYS1	0.506932
ENSG00000183011	gene	1.4215	0.0029808	0.237726	NAA38	0.507412
ENSG00000100632	gene	1.42328	0.00184404	0.226772	ERH	0.509219
ENSG00000067560	gene	1.4257	0.045128	0.292286	RHOA	0.511671
ENSG00000104695	gene	1.42725	0.0221385	0.25813	PPP2CB	0.513236
ENSG00000128626	gene	1.42867	0.0193604	0.254108	MRPS12	0.51467
ENSG00000130638	gene	1.42895	0.00170695	0.225856	ATXN10	0.514958
ENSG00000065491	gene	1.42898	0.0405242	0.286069	TBC1D22B	0.514983
ENSG00000163374	gene	1.42968	0.017274	0.252327	YY1AP1	0.515695
ENSG00000107443	gene	1.42991	0.00614278	0.239195	CCNJ	0.515919
ENSG00000103249	gene	1.42996	0.0434137	0.291373	CLCN7	0.515976
ENSG00000111775	gene	1.43112	0.0180601	0.252327	COX6A1	0.517144
ENSG00000100949	gene	1.43275	0.02984	0.271804	RABGGTA	0.518782
ENSG00000183401	gene	1.43522	0.0457535	0.292596	CCDC159	0.521276
ENSG00000152234	gene	1.43534	0.0339372	0.275251	ATP5F1A	0.521392
ENSG00000037474	gene	1.43598	0.034555	0.27606	NSUN2	0.522037
ENSG00000096080	gene	1.43912	0.0298525	0.271804	MRPS18A	0.52519
ENSG00000018189	gene	1.43961	0.0230808	0.261282	RUFY3	0.525678
ENSG00000042445	gene	1.44158	0.0222692	0.258544	RETSAT	0.527647
ENSG00000285025	gene	1.44629	0.00506347	0.239195	AL022312.1	0.532357
ENSG00000169696	gene	1.44636	0.0421785	0.288197	ASPSCR1	0.532427
ENSG00000184967	gene	1.44638	0.0138354	0.252327	NOC4L	0.532448
ENSG00000146386	gene	1.44658	0.0396171	0.284051	ABRACL	0.532644
ENSG00000204463	gene	1.44713	0.0464882	0.294465	BAG6	0.533197
ENSG00000105953	gene	1.4488	0.0144471	0.252327	OGDH	0.534861
ENSG00000254986	gene	1.44929	0.0453337	0.292286	DPP3	0.535346
ENSG00000147475	gene	1.44966	0.00912817	0.242573	ERLIN2	0.535711
ENSG00000117758	gene	1.45111	0.0499736	0.299175	STX12	0.537156
ENSG00000118705	gene	1.45409	0.0346732	0.27606	RPN2	0.54012
ENSG00000198356	gene	1.45437	0.0300698	0.271804	GET3	0.540392
ENSG00000169231	gene	1.45482	0.00882162	0.242573	THBS3	0.540837
ENSG00000103932	gene	1.45539	0.0222088	0.258184	RPAP1	0.541404
ENSG00000103043	gene	1.45633	0.00459051	0.239195	VAC14	0.542337
ENSG00000167613	gene	1.45681	0.0424075	0.288377	LAIR1	0.542814
ENSG00000173418	gene	1.45774	0.030094	0.271804	NAA20	0.543736
ENSG00000247596	gene	1.45915	0.0118541	0.249535	TWF2	0.545129
ENSG00000135930	gene	1.46018	0.0319399	0.272283	EIF4E2	0.546147
ENSG00000116898	gene	1.46301	0.0115954	0.249535	MRPS15	0.548942
ENSG00000112699	gene	1.46339	0.0227377	0.260623	GMDS	0.549313
ENSG00000136522	gene	1.46345	0.036846	0.281022	MRPL47	0.549371
ENSG00000060491	gene	1.46397	0.00861471	0.242573	OGFR	0.549881
ENSG00000129084	gene	1.46499	0.00293509	0.237726	PSMA1	0.550891
ENSG00000186283	gene	1.46501	0.00399532	0.239195	TOR3A	0.550906
ENSG00000166200	gene	1.47226	0.0383251	0.282234	COPS2	0.558028
ENSG00000158864	gene	1.47309	0.0258117	0.266059	NDUFS2	0.558849
ENSG00000119013	gene	1.4736	0.00761398	0.239195	NDUFB3	0.559346
ENSG00000102181	gene	1.47428	0.0291129	0.270832	CD99L2	0.560008
ENSG00000173530	gene	1.47458	0.0229835	0.261239	TNFRSF10D	0.5603
ENSG00000157020	gene	1.47476	0.0379702	0.282234	SEC13	0.560478
ENSG00000243678	gene	1.47524	0.0370096	0.281022	NME2	0.560948
ENSG00000167397	gene	1.47604	0.00160815	0.224332	VKORC1	0.561734
ENSG00000167977	gene	1.47615	0.00410258	0.239195	KCTD5	0.561843
ENSG00000102172	gene	1.47721	0.0391682	0.283069	SMS	0.562874
ENSG00000165678	gene	1.47786	0.00257386	0.237726	GHITM	0.563512
ENSG00000172336	gene	1.47788	0.00298659	0.237726	POP7	0.563527
ENSG00000166902	gene	1.4789	0.0153298	0.252327	MRPL16	0.564523
ENSG00000168710	gene	1.48008	0.0236848	0.263452	AHCYL1	0.565677
ENSG00000114054	gene	1.48476	0.00263369	0.237726	PCCB	0.570227
ENSG00000163956	gene	1.48505	0.0483594	0.296994	LRPAP1	0.570507
ENSG00000185475	gene	1.48689	0.000483603	0.197263	TMEM179B	0.572302
ENSG00000165006	gene	1.48699	0.00778021	0.239195	UBAP1	0.572399
ENSG00000106367	gene	1.4877	0.0056802	0.239195	AP1S1	0.573088
ENSG00000177830	gene	1.48803	0.0141276	0.252327	CHID1	0.573408
ENSG00000213903	gene	1.48849	0.0221536	0.25813	LTB4R	0.57385
ENSG00000213614	gene	1.48894	0.00974165	0.242573	HEXA	0.574283
ENSG00000119383	gene	1.48961	0.0300107	0.271804	PTPA	0.574936
ENSG00000198225	gene	1.49149	0.0422143	0.288197	FKBP1C	0.576753
ENSG00000068120	gene	1.49149	0.00342586	0.239195	COASY	0.576755
ENSG00000197345	gene	1.49337	0.000218698	0.159446	MRPL21	0.578568
ENSG00000181804	gene	1.49475	0.0312781	0.271804	SLC9A9	0.579901
ENSG00000163344	gene	1.495	0.0419244	0.2877	PMVK	0.580144
ENSG00000153551	gene	1.49518	0.0157182	0.252327	CMTM7	0.580318
ENSG00000142197	gene	1.49562	0.02601	0.266238	DOP1B	0.580748
ENSG00000123395	gene	1.49595	0.00743482	0.239195	ATG101	0.58106
ENSG00000106803	gene	1.49694	0.0207603	0.256091	SEC61B	0.58202
ENSG00000120451	gene	1.49736	0.0120651	0.249535	SNX19	0.582424
ENSG00000104361	gene	1.49991	0.0496505	0.299175	NIPAL2	0.584879
ENSG00000113272	gene	1.49992	0.0180663	0.252327	THG1L	0.584884
ENSG00000049656	gene	1.50055	0.00488341	0.239195	CLPTM1L	0.585489
ENSG00000143390	gene	1.50241	0.00355676	0.239195	RFX5	0.587281
ENSG00000075568	gene	1.50252	0.018735	0.254047	TMEM131	0.587382
ENSG00000120725	gene	1.50276	0.0426621	0.289337	SIL1	0.587614
ENSG00000175166	gene	1.50289	0.00456137	0.239195	PSMD2	0.587743
ENSG00000058262	gene	1.50368	0.00962243	0.242573	SEC61A1	0.588494
ENSG00000260979	gene	1.50458	0.0243043	0.26463	AC022167.3	0.589365
ENSG00000101444	gene	1.50475	0.0317454	0.272283	AHCY	0.589526
ENSG00000101182	gene	1.50514	0.0131928	0.252112	PSMA7	0.589895
ENSG00000108671	gene	1.50577	0.0175564	0.252327	PSMD11	0.590505
ENSG00000145494	gene	1.50772	0.000831965	0.208351	NDUFS6	0.592371
ENSG00000162909	gene	1.50799	0.0285769	0.269542	CAPN2	0.592627
ENSG00000143106	gene	1.50883	0.019353	0.254108	PSMA5	0.593428
ENSG00000171643	gene	1.51	0.00292863	0.237726	S100Z	0.594547
ENSG00000171135	gene	1.51056	0.0404682	0.286069	JAGN1	0.595088
ENSG00000172534	gene	1.51077	0.0162517	0.252327	HCFC1	0.595286
ENSG00000226085	gene	1.51158	0.0172845	0.252327	UQCRFS1P1	0.596061
ENSG00000134697	gene	1.51405	0.0152685	0.252327	GNL2	0.598409
ENSG00000104823	gene	1.51776	0.0223805	0.258763	ECH1	0.601945
ENSG00000105438	gene	1.51797	0.0248083	0.264837	KDELR1	0.602143
ENSG00000155115	gene	1.52149	0.03354	0.275246	GTF3C6	0.605484
ENSG00000100319	gene	1.52173	0.0239779	0.263475	ZMAT5	0.605716
ENSG00000164961	gene	1.5223	0.0272886	0.267344	WASHC5	0.606249
ENSG00000028528	gene	1.52273	0.0253027	0.265635	SNX1	0.606656
ENSG00000159131	gene	1.52307	0.00441754	0.239195	GART	0.606979
ENSG00000165704	gene	1.52454	0.00176494	0.225856	HPRT1	0.608376
ENSG00000102893	gene	1.52651	0.0343091	0.275251	PHKB	0.610242
ENSG00000135211	gene	1.5273	0.00813638	0.242573	TMEM60	0.610979
ENSG00000005022	gene	1.52814	0.00178659	0.225856	SLC25A5	0.611773
ENSG00000118939	gene	1.52823	0.0276591	0.267527	UCHL3	0.611863
ENSG00000163541	gene	1.52874	0.00812035	0.242573	SUCLG1	0.612344
ENSG00000167986	gene	1.52965	0.0252979	0.265635	DDB1	0.613204
ENSG00000178307	gene	1.53091	0.0411315	0.286069	TMEM11	0.614393
ENSG00000154723	gene	1.53246	0.0333252	0.274927	ATP5PF	0.615847
ENSG00000057657	gene	1.53309	0.0187058	0.254047	PRDM1	0.616445
ENSG00000006451	gene	1.5331	0.00980134	0.242573	RALA	0.616451
ENSG00000174851	gene	1.53352	0.0313949	0.272027	YIF1A	0.616849
ENSG00000185651	gene	1.53362	0.0202584	0.256091	UBE2L3	0.616944
ENSG00000106952	gene	1.53382	0.0385231	0.282234	TNFSF8	0.617129
ENSG00000138279	gene	1.53394	0.00179233	0.225856	ANXA7	0.61724
ENSG00000086504	gene	1.53503	0.00495149	0.239195	MRPL28	0.618267
ENSG00000173163	gene	1.53564	0.0187533	0.254047	COMMD1	0.618838
ENSG00000135506	gene	1.53603	0.0329239	0.274069	OS9	0.619203
ENSG00000048471	gene	1.53618	0.0034712	0.239195	SNX29	0.619344
ENSG00000158623	gene	1.53643	0.0108293	0.24614	COPG2	0.619586
ENSG00000014919	gene	1.53721	0.0195458	0.254492	COX15	0.620318
ENSG00000184584	gene	1.53897	0.0359539	0.279532	STING1	0.621966
ENSG00000115233	gene	1.54105	0.0494885	0.299175	PSMD14	0.623918
ENSG00000180398	gene	1.54137	0.00504667	0.239195	MCFD2	0.624214
ENSG00000187051	gene	1.54242	0.0305704	0.271804	RPS19BP1	0.625192
ENSG00000196154	gene	1.54405	0.0366883	0.280909	S100A4	0.626722
ENSG00000172586	gene	1.54407	0.0335899	0.275251	CHCHD1	0.626734
ENSG00000106105	gene	1.54483	0.00352175	0.239195	GARS1	0.627448
ENSG00000140990	gene	1.5449	0.00593821	0.239195	NDUFB10	0.627512
ENSG00000135457	gene	1.54764	0.0246086	0.264837	TFCP2	0.630073
ENSG00000088298	gene	1.54806	0.0155537	0.252327	EDEM2	0.630462
ENSG00000151665	gene	1.54879	0.0343211	0.275251	PIGF	0.631142
ENSG00000102575	gene	1.55068	0.0435338	0.291568	ACP5	0.632901
ENSG00000117592	gene	1.55077	0.0191209	0.254047	PRDX6	0.632988
ENSG00000057608	gene	1.55141	0.0317594	0.272283	GDI2	0.633579
ENSG00000131652	gene	1.5515	0.0382151	0.282234	THOC6	0.63366
ENSG00000241685	gene	1.55363	0.0152549	0.252327	ARPC1A	0.635643
ENSG00000184840	gene	1.55667	0.00637062	0.239195	TMED9	0.638464
ENSG00000164086	gene	1.56167	0.0331424	0.274069	DUSP7	0.643089
ENSG00000159352	gene	1.56331	0.00159157	0.224332	PSMD4	0.644606
ENSG00000134825	gene	1.56535	0.0173235	0.252327	TMEM258	0.646484
ENSG00000148218	gene	1.56546	0.0204618	0.256091	ALAD	0.646587
ENSG00000099341	gene	1.56876	0.011487	0.249535	PSMD8	0.649625
ENSG00000176438	gene	1.56967	0.00146028	0.224332	SYNE3	0.650462
ENSG00000109445	gene	1.56986	0.0372939	0.281095	ZNF330	0.650638
ENSG00000100216	gene	1.57139	0.00635743	0.239195	TOMM22	0.652037
ENSG00000149782	gene	1.57234	0.00877068	0.242573	PLCB3	0.652909
ENSG00000164830	gene	1.57277	0.0474628	0.296846	OXR1	0.653305
ENSG00000173660	gene	1.57387	0.0330194	0.274069	UQCRH	0.654319
ENSG00000132207	gene	1.57722	0.0350768	0.277401	SLX1A	0.657379
ENSG00000277791	gene	1.57839	0.0113357	0.249535	PSMB3	0.65845
ENSG00000126581	gene	1.57857	0.0367457	0.280909	BECN1	0.658614
ENSG00000105755	gene	1.57869	0.000728154	0.205763	ETHE1	0.658728
ENSG00000117118	gene	1.58001	0.0121504	0.249535	SDHB	0.659929
ENSG00000185608	gene	1.58105	0.0495005	0.299175	MRPL40	0.660886
ENSG00000023318	gene	1.58334	0.0411731	0.286069	ERP44	0.662969
ENSG00000181789	gene	1.58414	0.0162515	0.252327	COPG1	0.663697
ENSG00000159596	gene	1.58508	0.00684064	0.239195	TMEM69	0.664554
ENSG00000188725	gene	1.58776	0.0128048	0.249535	SMIM15	0.666995
ENSG00000118640	gene	1.58783	0.00913557	0.242573	VAMP8	0.667052
ENSG00000116586	gene	1.5885	0.025593	0.265635	LAMTOR2	0.667665
ENSG00000214013	gene	1.58884	0.037371	0.281095	GANC	0.667974
ENSG00000171115	gene	1.59071	0.0447366	0.292286	GIMAP8	0.669667
ENSG00000100104	gene	1.59071	0.0341626	0.275251	SRRD	0.669673
ENSG00000124172	gene	1.5924	0.0480814	0.29688	ATP5F1E	0.671201
ENSG00000170515	gene	1.59264	0.02847	0.269246	PA2G4	0.671423
ENSG00000131473	gene	1.59289	0.032402	0.273554	ACLY	0.671642
ENSG00000143554	gene	1.59372	0.0409784	0.286069	SLC27A3	0.672397
ENSG00000160326	gene	1.59467	0.00693403	0.239195	SLC2A6	0.67326
ENSG00000276345	gene	1.59546	0.035337	0.27745	AC004556.3	0.673974
ENSG00000163902	gene	1.59869	0.021149	0.256239	RPN1	0.676889
ENSG00000113845	gene	1.60174	0.0174678	0.252327	TIMMDC1	0.679639
ENSG00000010256	gene	1.6046	0.00680591	0.239195	UQCRC1	0.682215
ENSG00000063241	gene	1.6051	0.015281	0.252327	ISOC2	0.682661
ENSG00000242372	gene	1.60571	0.0158663	0.252327	EIF6	0.683213
ENSG00000146701	gene	1.60767	0.0138535	0.252327	MDH2	0.684975
ENSG00000130303	gene	1.60808	0.0268252	0.267344	BST2	0.685337
ENSG00000068489	gene	1.61306	0.012386	0.249535	PRR11	0.689804
ENSG00000170142	gene	1.61347	0.00657675	0.239195	UBE2E1	0.690163
ENSG00000158019	gene	1.61351	0.0263186	0.266238	BABAM2	0.690204
ENSG00000143870	gene	1.6144	0.00912366	0.242573	PDIA6	0.690996
ENSG00000115204	gene	1.61541	0.00684313	0.239195	MPV17	0.691897
ENSG00000171421	gene	1.61618	0.0218377	0.257387	MRPL36	0.692587
ENSG00000072506	gene	1.6165	0.0012926	0.224332	HSD17B10	0.692869
ENSG00000101294	gene	1.61783	0.046932	0.29509	HM13	0.694056
ENSG00000167315	gene	1.61848	0.0012393	0.224332	ACAA2	0.694642
ENSG00000159210	gene	1.6229	0.01493	0.252327	SNF8	0.698572
ENSG00000157326	gene	1.62338	0.00324632	0.238753	DHRS4	0.699004
ENSG00000110906	gene	1.62442	0.0423529	0.288197	KCTD10	0.699929
ENSG00000171314	gene	1.62556	0.0390467	0.283061	PGAM1	0.700939
ENSG00000140374	gene	1.62576	0.0293433	0.271125	ETFA	0.701113
ENSG00000005882	gene	1.62831	0.0223854	0.258763	PDK2	0.703376
ENSG00000107036	gene	1.62847	0.0459566	0.292991	RIC1	0.703516
ENSG00000116221	gene	1.63118	0.0027564	0.237726	MRPL37	0.705912
ENSG00000008382	gene	1.6331	0.0456525	0.292583	MPND	0.707612
ENSG00000222041	gene	1.63316	0.0223158	0.258544	CYTOR	0.707662
ENSG00000152240	gene	1.63537	0.0419039	0.2877	HAUS1	0.709621
ENSG00000265354	gene	1.63719	0.000713858	0.205763	TIMM23	0.711221
ENSG00000154518	gene	1.6376	0.016589	0.252327	ATP5MC3	0.71158
ENSG00000184009	gene	1.6379	0.024753	0.264837	ACTG1	0.711849
ENSG00000176340	gene	1.64153	0.00115928	0.224332	COX8A	0.715043
ENSG00000129667	gene	1.64157	0.0280232	0.268594	RHBDF2	0.715072
ENSG00000148411	gene	1.64251	0.00558967	0.239195	NACC2	0.715906
ENSG00000102144	gene	1.64259	0.0282075	0.26904	PGK1	0.715974
ENSG00000156411	gene	1.6437	0.00476238	0.239195	ATP5MPL	0.716943
ENSG00000104915	gene	1.64464	0.0499676	0.299175	STX10	0.717774
ENSG00000111229	gene	1.64698	0.0440982	0.292286	ARPC3	0.719822
ENSG00000112335	gene	1.64798	0.0208527	0.256091	SNX3	0.7207
ENSG00000134851	gene	1.64827	0.0217954	0.257387	TMEM165	0.720954
ENSG00000138430	gene	1.65021	0.018106	0.252327	OLA1	0.722649
ENSG00000002919	gene	1.65473	0.00765948	0.239195	SNX11	0.726592
ENSG00000112110	gene	1.65647	0.0321989	0.272856	MRPL18	0.728115
ENSG00000179091	gene	1.65813	0.000488701	0.197263	CYC1	0.729557
ENSG00000127952	gene	1.66092	0.0425353	0.288861	STYXL1	0.731981
ENSG00000131069	gene	1.66185	0.0499185	0.299175	ACSS2	0.732794
ENSG00000108344	gene	1.66197	0.0104739	0.24408	PSMD3	0.732895
ENSG00000156261	gene	1.66372	0.0239805	0.263475	CCT8	0.734412
ENSG00000103363	gene	1.66658	0.0470644	0.29509	ELOB	0.736889
ENSG00000162384	gene	1.66701	0.0203638	0.256091	CZIB	0.737266
ENSG00000143198	gene	1.66707	0.00890481	0.242573	MGST3	0.737311
ENSG00000233830	gene	1.67121	0.0157856	0.252327	EIF4HP1	0.740894
ENSG00000074319	gene	1.67211	0.00845383	0.242573	TSG101	0.741667
ENSG00000093010	gene	1.67368	0.0243528	0.264717	COMT	0.743024
ENSG00000172500	gene	1.67684	0.0180812	0.252327	FIBP	0.745744
ENSG00000205544	gene	1.67717	0.0127335	0.249535	TMEM256	0.746031
ENSG00000254999	gene	1.67765	0.0325061	0.27398	BRK1	0.746438
ENSG00000160194	gene	1.67772	0.0181972	0.252327	NDUFV3	0.746503
ENSG00000101782	gene	1.68061	0.01647	0.252327	RIOK3	0.748986
ENSG00000110955	gene	1.68065	0.00138557	0.224332	ATP5F1B	0.749019
ENSG00000106588	gene	1.68067	0.0275167	0.267489	PSMA2	0.749035
ENSG00000069849	gene	1.68089	0.00776034	0.239195	ATP1B3	0.749225
ENSG00000181924	gene	1.68335	0.0130066	0.250264	COA4	0.751336
ENSG00000254858	gene	1.68353	0.0329616	0.274069	MPV17L2	0.751489
ENSG00000165140	gene	1.68381	0.00774448	0.239195	FBP1	0.751729
ENSG00000143164	gene	1.68406	0.0288555	0.270349	DCAF6	0.751944
ENSG00000101773	gene	1.68586	0.0127733	0.249535	RBBP8	0.753487
ENSG00000004142	gene	1.68648	0.0126767	0.249535	POLDIP2	0.754017
ENSG00000144455	gene	1.68762	0.0083516	0.242573	SUMF1	0.754988
ENSG00000100554	gene	1.68958	0.0214036	0.256239	ATP6V1D	0.756666
ENSG00000182287	gene	1.69194	0.0320737	0.27284	AP1S2	0.758675
ENSG00000186184	gene	1.69251	0.0256345	0.265635	POLR1D	0.759166
ENSG00000185122	gene	1.69424	0.0174111	0.252327	HSF1	0.760642
ENSG00000167863	gene	1.69504	0.00431828	0.239195	ATP5PD	0.761322
ENSG00000123353	gene	1.69714	0.00400881	0.239195	ORMDL2	0.763102
ENSG00000084754	gene	1.69716	0.0168951	0.252327	HADHA	0.763121
ENSG00000143321	gene	1.69885	0.0117782	0.249535	HDGF	0.764557
ENSG00000179933	gene	1.69988	0.00369442	0.239195	C14orf119	0.765432
ENSG00000099860	gene	1.70012	0.0329402	0.274069	GADD45B	0.765636
ENSG00000126267	gene	1.70113	0.033139	0.274069	COX6B1	0.766491
ENSG00000140395	gene	1.70252	0.0191107	0.254047	WDR61	0.767671
ENSG00000173950	gene	1.70357	0.0151804	0.252327	XXYLT1	0.768561
ENSG00000174004	gene	1.70452	0.0385756	0.282234	NRROS	0.76937
ENSG00000138073	gene	1.70521	0.00558585	0.239195	PREB	0.76995
ENSG00000261487	gene	1.70634	0.0100492	0.242573	AC135048.1	0.770901
ENSG00000170619	gene	1.70858	0.00443258	0.239195	COMMD5	0.772795
ENSG00000165629	gene	1.71079	0.0308689	0.271804	ATP5F1C	0.774666
ENSG00000170296	gene	1.71377	0.0434819	0.291412	GABARAP	0.777173
ENSG00000157654	gene	1.71378	0.026127	0.266238	PALM2AKAP2	0.77718
ENSG00000241506	gene	1.71707	0.0197804	0.254492	PSMC1P1	0.779946
ENSG00000104549	gene	1.71709	0.0347906	0.276133	SQLE	0.779963
ENSG00000143149	gene	1.71753	0.0324349	0.273605	ALDH9A1	0.780338
ENSG00000119203	gene	1.72046	0.0372362	0.281095	CPSF3	0.782796
ENSG00000065911	gene	1.72197	0.0196497	0.254492	MTHFD2	0.784057
ENSG00000156875	gene	1.72252	0.0397121	0.284051	MFSD14A	0.784522
ENSG00000116459	gene	1.72264	0.0120693	0.249535	ATP5PB	0.784623
ENSG00000188566	gene	1.72804	0.0118391	0.249535	NDOR1	0.789134
ENSG00000197451	gene	1.7289	0.0147791	0.252327	HNRNPAB	0.789853
ENSG00000131148	gene	1.72912	0.0104726	0.24408	EMC8	0.790035
ENSG00000086300	gene	1.73139	0.0440416	0.292286	SNX10	0.791933
ENSG00000104325	gene	1.73227	0.0201574	0.256091	DECR1	0.792663
ENSG00000114867	gene	1.73239	0.00557146	0.239195	EIF4G1	0.792768
ENSG00000283929	gene	1.73345	0.00737739	0.239195	MIR5010	0.793649
ENSG00000023191	gene	1.73407	0.0128158	0.249535	RNH1	0.794161
ENSG00000131446	gene	1.7349	0.018162	0.252327	MGAT1	0.794853
ENSG00000074842	gene	1.73642	0.0442609	0.292286	MYDGF	0.796115
ENSG00000111726	gene	1.7365	0.0369961	0.281022	CMAS	0.796183
ENSG00000149925	gene	1.73706	0.0165733	0.252327	ALDOA	0.796645
ENSG00000155368	gene	1.73821	0.0264744	0.267131	DBI	0.797601
ENSG00000148450	gene	1.73926	0.0277696	0.26781	MSRB2	0.798476
ENSG00000164597	gene	1.74388	0.0351405	0.277401	COG5	0.802303
ENSG00000119318	gene	1.74408	0.047275	0.295914	RAD23B	0.80247
ENSG00000111669	gene	1.74489	0.0411483	0.286069	TPI1	0.803133
ENSG00000086232	gene	1.74913	0.0270635	0.267344	EIF2AK1	0.806641
ENSG00000159348	gene	1.74957	0.0371909	0.281095	CYB5R1	0.806997
ENSG00000100412	gene	1.75099	0.00831619	0.242573	ACO2	0.808171
ENSG00000146066	gene	1.75322	0.0167686	0.252327	HIGD2A	0.81001
ENSG00000083444	gene	1.75493	0.047022	0.29509	PLOD1	0.811413
ENSG00000198752	gene	1.75959	0.0214794	0.256239	CDC42BPB	0.815243
ENSG00000136161	gene	1.7616	0.047961	0.29688	RCBTB2	0.816883
ENSG00000178057	gene	1.76226	0.00496271	0.239195	NDUFAF3	0.81743
ENSG00000124299	gene	1.76696	0.0226965	0.260623	PEPD	0.821271
ENSG00000004961	gene	1.76821	0.0276788	0.267527	HCCS	0.822287
ENSG00000150753	gene	1.77033	0.0194398	0.254108	CCT5	0.824016
ENSG00000135387	gene	1.7715	0.00324589	0.238753	CAPRIN1	0.824974
ENSG00000264920	gene	1.77198	0.0016357	0.224332	AC018521.5	0.82536
ENSG00000125149	gene	1.77473	0.0350893	0.277401	C16orf70	0.827597
ENSG00000198862	gene	1.7753	0.0154849	0.252327	LTN1	0.828063
ENSG00000134910	gene	1.77772	0.0163834	0.252327	STT3A	0.830025
ENSG00000143612	gene	1.78098	0.0207814	0.256091	C1orf43	0.832672
ENSG00000127922	gene	1.78891	0.00950632	0.242573	SEM1	0.839078
ENSG00000178719	gene	1.79	0.0336932	0.275251	GRINA	0.839962
ENSG00000106615	gene	1.79159	0.0261472	0.266238	RHEB	0.841237
ENSG00000148719	gene	1.79215	0.0367684	0.280909	DNAJB12	0.841691
ENSG00000267632	gene	1.79248	0.0307534	0.271804	AC067852.3	0.841957
ENSG00000106266	gene	1.79281	0.0403694	0.286069	SNX8	0.842221
ENSG00000109861	gene	1.79685	0.00507035	0.239195	CTSC	0.845469
ENSG00000119522	gene	1.79877	0.0280788	0.268594	DENND1A	0.84701
ENSG00000184076	gene	1.80507	0.0251685	0.265635	UQCR10	0.852055
ENSG00000164258	gene	1.80684	0.0446901	0.292286	NDUFS4	0.853469
ENSG00000165389	gene	1.80964	0.0302425	0.271804	SPTSSA	0.855705
ENSG00000041357	gene	1.81705	0.00164509	0.224332	PSMA4	0.861596
ENSG00000196975	gene	1.81714	0.0274413	0.267489	ANXA4	0.86167
ENSG00000167930	gene	1.8185	0.0155649	0.252327	FAM234A	0.862752
ENSG00000157911	gene	1.8187	0.0305187	0.271804	PEX10	0.862905
ENSG00000119632	gene	1.82728	0.0272785	0.267344	IFI27L2	0.869696
ENSG00000030110	gene	1.83285	0.0114117	0.249535	BAK1	0.874085
ENSG00000136930	gene	1.83307	0.0236095	0.263452	PSMB7	0.874264
ENSG00000128524	gene	1.83329	0.00634213	0.239195	ATP6V1F	0.874438
ENSG00000159199	gene	1.8335	0.0129077	0.249998	ATP5MC1	0.874602
ENSG00000183307	gene	1.83369	0.0190565	0.254047	TMEM121B	0.874747
ENSG00000264772	gene	1.83386	0.0169986	0.252327	AC016876.3	0.874885
ENSG00000168894	gene	1.834	0.0320768	0.27284	RNF181	0.874995
ENSG00000143977	gene	1.83746	0.0405937	0.286069	SNRPG	0.877712
ENSG00000103274	gene	1.83833	0.00849844	0.242573	NUBP1	0.878395
ENSG00000226415	gene	1.83867	0.00198884	0.230577	TPI1P1	0.878661
ENSG00000166387	gene	1.84242	0.0449245	0.292286	PPFIBP2	0.881605
ENSG00000091483	gene	1.84273	0.0358985	0.279532	FH	0.881846
ENSG00000172716	gene	1.84321	0.0212772	0.256239	SLFN11	0.882221
ENSG00000013561	gene	1.84507	0.0191218	0.254047	RNF14	0.883673
ENSG00000115738	gene	1.84712	0.0396707	0.284051	ID2	0.88528
ENSG00000276550	gene	1.85384	0.00831077	0.242573	HERC2P2	0.890518
ENSG00000213024	gene	1.85554	0.0157349	0.252327	NUP62	0.891837
ENSG00000060138	gene	1.85565	0.0155803	0.252327	YBX3	0.891928
ENSG00000149150	gene	1.85732	0.0368003	0.280943	SLC43A1	0.893222
ENSG00000113552	gene	1.86146	0.0284792	0.269246	GNPDA1	0.896438
ENSG00000073060	gene	1.86226	0.000286599	0.180214	SCARB1	0.897054
ENSG00000126458	gene	1.86496	0.00327499	0.23877	RRAS	0.899145
ENSG00000121858	gene	1.87044	0.0153413	0.252327	TNFSF10	0.903376
ENSG00000075624	gene	1.87182	0.0223141	0.258544	ACTB	0.904442
ENSG00000170275	gene	1.87407	0.0303448	0.271804	CRTAP	0.906175
ENSG00000100883	gene	1.87714	0.0240486	0.263812	SRP54	0.908537
ENSG00000180263	gene	1.87844	0.0311996	0.271804	FGD6	0.909533
ENSG00000126432	gene	1.88052	0.0453754	0.292286	PRDX5	0.911133
ENSG00000106462	gene	1.88094	0.0135325	0.252327	EZH2	0.911452
ENSG00000131174	gene	1.88168	0.0406097	0.286069	COX7B	0.912022
ENSG00000136521	gene	1.88245	0.0326576	0.274069	NDUFB5	0.912614
ENSG00000148459	gene	1.88872	0.0483325	0.296994	PDSS1	0.917408
ENSG00000278615	gene	1.88982	0.0317628	0.272283	C11orf98	0.918251
ENSG00000160213	gene	1.89011	0.0385894	0.282234	CSTB	0.918471
ENSG00000108479	gene	1.89114	0.0177548	0.252327	GALK1	0.919255
ENSG00000137752	gene	1.89213	0.0432454	0.291165	CASP1	0.920007
ENSG00000216285	gene	1.89344	0.0125751	0.249535	AC078819.1	0.921012
ENSG00000129636	gene	1.89554	0.0404115	0.286069	ITFG1	0.922612
ENSG00000211890	gene	1.89739	0.0377599	0.282234	IGHA2	0.924014
ENSG00000178896	gene	1.89845	0.02218	0.258143	EXOSC4	0.92482
ENSG00000110721	gene	1.89877	0.0403736	0.286069	CHKA	0.925063
ENSG00000166797	gene	1.90003	0.0211026	0.256239	CIAO2A	0.926023
ENSG00000100280	gene	1.90228	0.0488372	0.298671	AP1B1	0.92773
ENSG00000100462	gene	1.90252	0.0138518	0.252327	PRMT5	0.927912
ENSG00000237476	gene	1.9045	0.0179924	0.252327	LINC01637	0.929415
ENSG00000102007	gene	1.90608	0.0202963	0.256091	PLP2	0.930607
ENSG00000145569	gene	1.90851	0.0431044	0.290784	OTULINL	0.932445
ENSG00000254952	gene	1.91087	0.0375808	0.281842	LINC02705	0.934229
ENSG00000029993	gene	1.91321	0.0447987	0.292286	HMGB3	0.935999
ENSG00000101986	gene	1.91355	0.00877351	0.242573	ABCD1	0.936251
ENSG00000115325	gene	1.9172	0.00746671	0.239195	DOK1	0.939003
ENSG00000236017	gene	1.92079	0.000489272	0.197263	ASMTL-AS1	0.941701
ENSG00000163154	gene	1.92084	0.0194333	0.254108	TNFAIP8L2	0.94174
ENSG00000154582	gene	1.92758	0.00158782	0.224332	ELOC	0.946792
ENSG00000145545	gene	1.93367	0.0470676	0.29509	SRD5A1	0.951339
ENSG00000119321	gene	1.9353	0.0329387	0.274069	FKBP15	0.952557
ENSG00000147684	gene	1.93666	0.00936037	0.242573	NDUFB9	0.953569
ENSG00000108861	gene	1.93674	0.0377628	0.282234	DUSP3	0.953631
ENSG00000168256	gene	1.94163	0.0297908	0.271738	NKIRAS2	0.957267
ENSG00000136908	gene	1.94288	0.0445764	0.292286	DPM2	0.9582
ENSG00000104774	gene	1.94469	0.0126422	0.249535	MAN2B1	0.959538
ENSG00000115677	gene	1.94505	0.0495857	0.299175	HDLBP	0.959811
ENSG00000108958	gene	1.94749	0.0312466	0.271804	AC130689.1	0.961615
ENSG00000141030	gene	1.94869	0.0146058	0.252327	COPS3	0.962507
ENSG00000183648	gene	1.95334	0.0104028	0.24408	NDUFB1	0.965946
ENSG00000166340	gene	1.95338	0.0238723	0.263452	TPP1	0.965976
ENSG00000143553	gene	1.95653	0.0418283	0.287503	SNAPIN	0.968299
ENSG00000214063	gene	1.95798	0.0284011	0.269164	TSPAN4	0.969365
ENSG00000204220	gene	1.95956	0.00605644	0.239195	PFDN6	0.97053
ENSG00000175193	gene	1.96454	0.0123767	0.249535	PARL	0.974194
ENSG00000228847	gene	1.96697	0.0454902	0.292576	ATP5MC2P4	0.975979
ENSG00000103490	gene	1.96707	0.0428793	0.290208	PYCARD	0.976049
ENSG00000223138	gene	1.9709	0.0208074	0.256091	RNA5SP450	0.978857
ENSG00000142507	gene	1.97367	0.0211762	0.256239	PSMB6	0.980881
ENSG00000069956	gene	1.97743	0.0280505	0.268594	MAPK6	0.983627
ENSG00000125871	gene	1.97856	0.00290081	0.237726	MGME1	0.984449
ENSG00000204172	gene	1.97926	0.011987	0.249535	AGAP9	0.984964
ENSG00000131401	gene	1.98091	0.0391112	0.283069	NAPSB	0.98616
ENSG00000123405	gene	1.98164	0.0101816	0.24408	NFE2	0.986692
ENSG00000203760	gene	1.98201	0.03642	0.280614	CENPW	0.986963
ENSG00000148688	gene	1.98461	0.0272144	0.267344	RPP30	0.988853
ENSG00000178741	gene	1.98512	0.00112248	0.224332	COX5A	0.989228
ENSG00000168291	gene	1.98626	0.0215621	0.256239	PDHB	0.990054
ENSG00000138801	gene	1.9863	0.000619265	0.205763	PAPSS1	0.990085
ENSG00000215126	gene	1.99843	0.00670682	0.239195	CBWD6	0.998868
ENSG00000122986	gene	2.00024	0.0173904	0.252327	HVCN1	1.00017
ENSG00000053918	gene	2.00216	0.0120539	0.249535	KCNQ1	1.00156
ENSG00000023330	gene	2.0043	0.0274876	0.267489	ALAS1	1.0031
ENSG00000256053	gene	2.00434	0.0139327	0.252327	COA8	1.00313
ENSG00000178789	gene	2.00545	0.0151293	0.252327	CD300LB	1.00393
ENSG00000099194	gene	2.00649	0.0281647	0.268922	SCD	1.00467
ENSG00000101337	gene	2.00863	0.0094767	0.242573	TM9SF4	1.00621
ENSG00000135077	gene	2.00916	0.0295814	0.271738	HAVCR2	1.00659
ENSG00000184432	gene	2.01135	0.00544256	0.239195	COPB2	1.00816
ENSG00000116133	gene	2.0249	0.00466102	0.239195	DHCR24	1.01785
ENSG00000093072	gene	2.02564	0.0127411	0.249535	ADA2	1.01838
ENSG00000109919	gene	2.02575	0.00129014	0.224332	MTCH2	1.01846
ENSG00000126088	gene	2.0261	0.0163142	0.252327	UROD	1.01871
ENSG00000110442	gene	2.03344	0.0179839	0.252327	COMMD9	1.02392
ENSG00000183696	gene	2.03471	0.0482591	0.296914	UPP1	1.02482
ENSG00000187840	gene	2.03838	0.0152238	0.252327	EIF4EBP1	1.02742
ENSG00000197956	gene	2.04263	0.0311046	0.271804	S100A6	1.03043
ENSG00000267855	gene	2.04388	0.018155	0.252327	NDUFA7	1.03131
ENSG00000121073	gene	2.04415	0.0333795	0.274927	SLC35B1	1.0315
ENSG00000145246	gene	2.04969	0.0287424	0.270141	ATP10D	1.03541
ENSG00000169299	gene	2.05161	0.027489	0.267489	PGM2	1.03675
ENSG00000261596	gene	2.06205	0.0257681	0.266005	AC005632.3	1.04408
ENSG00000108826	gene	2.07202	0.0175381	0.252327	MRPL27	1.05104
ENSG00000141349	gene	2.07431	0.0056348	0.239195	G6PC3	1.05263
ENSG00000067225	gene	2.07515	0.0177385	0.252327	PKM	1.05321
ENSG00000155846	gene	2.07558	5.39566e-05	0.129441	PPARGC1B	1.05351
ENSG00000138029	gene	2.07696	0.0382799	0.282234	HADHB	1.05447
ENSG00000244274	gene	2.07774	0.0451968	0.292286	DBNDD2	1.05501
ENSG00000136682	gene	2.08199	0.00283238	0.237726	CBWD2	1.05796
ENSG00000131475	gene	2.08232	0.00101843	0.224332	VPS25	1.05819
ENSG00000166169	gene	2.0867	0.0204426	0.256091	POLL	1.06122
ENSG00000110871	gene	2.09307	0.0211427	0.256239	COQ5	1.06562
ENSG00000173598	gene	2.09454	0.0303019	0.271804	NUDT4	1.06663
ENSG00000241468	gene	2.09902	0.00930886	0.242573	ATP5MF	1.06972
ENSG00000111639	gene	2.10457	0.00128508	0.224332	MRPL51	1.07353
ENSG00000081189	gene	2.10754	0.0296435	0.271738	MEF2C	1.07556
ENSG00000122687	gene	2.116	0.014947	0.252327	MRM2	1.08134
ENSG00000164885	gene	2.11841	0.0049282	0.239195	CDK5	1.08298
ENSG00000148444	gene	2.12376	0.0426944	0.289364	COMMD3	1.08662
ENSG00000207205	gene	2.12456	0.014181	0.252327	RNVU1-15	1.08716
ENSG00000132963	gene	2.12581	0.00364375	0.239195	POMP	1.08801
ENSG00000169692	gene	2.12618	0.0451642	0.292286	AGPAT2	1.08826
ENSG00000103544	gene	2.13795	0.0193483	0.254108	VPS35L	1.09623
ENSG00000042753	gene	2.14383	0.0143898	0.252327	AP2S1	1.10019
ENSG00000205639	gene	2.14654	0.0172878	0.252327	MFSD2B	1.10201
ENSG00000182732	gene	2.14763	0.0427936	0.289844	RGS6	1.10274
ENSG00000100300	gene	2.15561	0.0207572	0.256091	TSPO	1.10809
ENSG00000184232	gene	2.15662	0.0385033	0.282234	OAF	1.10877
ENSG00000200169	gene	2.15775	0.00492237	0.239195	RNU5D-1	1.10953
ENSG00000140612	gene	2.15958	0.00667965	0.239195	SEC11A	1.11075
ENSG00000106305	gene	2.16198	0.0199673	0.255396	AIMP2	1.11236
ENSG00000159228	gene	2.16285	0.0107405	0.24614	CBR1	1.11294
ENSG00000122705	gene	2.16526	0.0158455	0.252327	CLTA	1.11454
ENSG00000248769	gene	2.16624	0.0257744	0.266005	AC139495.1	1.11519
ENSG00000173786	gene	2.16668	0.00868587	0.242573	CNP	1.11549
ENSG00000102908	gene	2.1716	0.00868602	0.242573	NFAT5	1.11876
ENSG00000179921	gene	2.17467	0.0197998	0.254492	GPBAR1	1.1208
ENSG00000137404	gene	2.18089	0.0309966	0.271804	NRM	1.12492
ENSG00000264456	gene	2.18603	0.00798894	0.242506	AC138207.4	1.12831
ENSG00000106034	gene	2.1885	0.00076911	0.206587	CPED1	1.12994
ENSG00000237649	gene	2.18912	0.0173913	0.252327	KIFC1	1.13035
ENSG00000146054	gene	2.19196	0.0283353	0.269111	TRIM7	1.13222
ENSG00000136636	gene	2.19365	0.0160765	0.252327	KCTD3	1.13333
ENSG00000140939	gene	2.20024	0.036278	0.280614	NOL3	1.13766
ENSG00000163743	gene	2.2034	0.0013078	0.224332	RCHY1	1.13973
ENSG00000101412	gene	2.20397	0.0317314	0.272283	E2F1	1.1401
ENSG00000167118	gene	2.20709	0.00874402	0.242573	URM1	1.14214
ENSG00000153037	gene	2.21505	0.00316841	0.238753	SRP19	1.14734
ENSG00000213585	gene	2.21546	0.0122445	0.249535	VDAC1	1.14761
ENSG00000135503	gene	2.22098	0.0148569	0.252327	ACVR1B	1.1512
ENSG00000117450	gene	2.22913	0.0126145	0.249535	PRDX1	1.15648
ENSG00000123975	gene	2.23056	0.00777605	0.239195	CKS2	1.15741
ENSG00000111684	gene	2.23192	0.0162284	0.252327	LPCAT3	1.15828
ENSG00000186076	gene	2.2455	0.0181797	0.252327	AC012085.1	1.16704
ENSG00000204370	gene	2.24634	0.0475969	0.29688	SDHD	1.16757
ENSG00000168701	gene	2.2496	0.00291418	0.237726	TMEM208	1.16967
ENSG00000104081	gene	2.25113	0.0253128	0.265635	BMF	1.17065
ENSG00000100097	gene	2.25174	0.038344	0.282234	LGALS1	1.17104
ENSG00000071967	gene	2.25251	0.00364214	0.239195	CYBRD1	1.17154
ENSG00000149485	gene	2.25299	0.0123234	0.249535	FADS1	1.17184
ENSG00000065485	gene	2.25323	0.043393	0.291373	PDIA5	1.17199
ENSG00000103507	gene	2.2533	0.0309738	0.271804	BCKDK	1.17204
ENSG00000134333	gene	2.25724	0.00477261	0.239195	LDHA	1.17456
ENSG00000134955	gene	2.2588	0.0071036	0.239195	SLC37A2	1.17556
ENSG00000259652	gene	2.25885	0.0468701	0.29509	AC090181.1	1.17559
ENSG00000138670	gene	2.25974	0.0290971	0.270832	RASGEF1B	1.17616
ENSG00000100902	gene	2.2624	0.00387881	0.239195	PSMA6	1.17785
ENSG00000107745	gene	2.26339	0.0107191	0.24614	MICU1	1.17848
ENSG00000151576	gene	2.27039	0.0297661	0.271738	QTRT2	1.18294
ENSG00000197746	gene	2.27436	0.0494787	0.299175	PSAP	1.18546
ENSG00000212195	gene	2.27567	0.019126	0.254047	AC011195.1	1.18629
ENSG00000134291	gene	2.27776	0.0216175	0.25646	TMEM106C	1.18761
ENSG00000182118	gene	2.28193	0.0289834	0.270832	FAM89A	1.19025
ENSG00000277957	gene	2.28515	0.0208558	0.256091	SENP3-EIF4A1	1.19229
ENSG00000184988	gene	2.29581	0.0120427	0.249535	TMEM106A	1.199
ENSG00000065833	gene	2.29708	0.027028	0.267344	ME1	1.1998
ENSG00000141179	gene	2.29747	0.0369112	0.281022	PCTP	1.20004
ENSG00000102032	gene	2.29839	0.0112078	0.249535	RENBP	1.20062
ENSG00000067836	gene	2.30828	0.0393045	0.283132	ROGDI	1.20682
ENSG00000156515	gene	2.30937	0.00742158	0.239195	HK1	1.2075
ENSG00000006576	gene	2.31092	0.0145395	0.252327	PHTF2	1.20847
ENSG00000085871	gene	2.31458	0.00800671	0.242506	MGST2	1.21075
ENSG00000119457	gene	2.32173	0.0259068	0.2661	SLC46A2	1.2152
ENSG00000185088	gene	2.32226	0.0152497	0.252327	RPS27L	1.21553
ENSG00000095380	gene	2.32503	0.0196423	0.254492	NANS	1.21725
ENSG00000170266	gene	2.32642	0.0297406	0.271738	GLB1	1.21811
ENSG00000037241	gene	2.32712	0.0260089	0.266238	RPL26L1	1.21855
ENSG00000198853	gene	2.33395	0.00219995	0.23125	RUSC2	1.22277
ENSG00000111144	gene	2.33634	0.00921576	0.242573	LTA4H	1.22425
ENSG00000184470	gene	2.34029	0.00780473	0.239228	TXNRD2	1.22669
ENSG00000197747	gene	2.34042	0.0243189	0.26463	S100A10	1.22677
ENSG00000105281	gene	2.34666	0.0116715	0.249535	SLC1A5	1.23061
ENSG00000198496	gene	2.35127	0.0269386	0.267344	NBR2	1.23344
ENSG00000146670	gene	2.35883	0.016684	0.252327	CDCA5	1.23807
ENSG00000213977	gene	2.36815	0.00507241	0.239195	TAX1BP3	1.24376
ENSG00000204386	gene	2.36993	0.0121206	0.249535	NEU1	1.24485
ENSG00000133195	gene	2.37447	0.0415616	0.286441	SLC39A11	1.24761
ENSG00000155380	gene	2.37548	0.00960042	0.242573	SLC16A1	1.24822
ENSG00000201558	gene	2.37663	0.0126241	0.249535	RNVU1-6	1.24892
ENSG00000197355	gene	2.37816	0.00574947	0.239195	UAP1L1	1.24984
ENSG00000285723	gene	2.38015	0.0237288	0.263452	AL034430.2	1.25105
ENSG00000110768	gene	2.38411	0.0121878	0.249535	GTF2H1	1.25345
ENSG00000126522	gene	2.38419	0.0213604	0.256239	ASL	1.2535
ENSG00000270022	gene	2.38444	0.0105854	0.245007	Z93241.1	1.25365
ENSG00000074800	gene	2.38446	0.00972621	0.242573	ENO1	1.25367
ENSG00000196502	gene	2.38635	0.00700281	0.239195	SULT1A1	1.25481
ENSG00000231680	gene	2.38981	0.000502482	0.197263	LINC02723	1.25689
ENSG00000105967	gene	2.39367	0.0437898	0.292071	TFEC	1.25923
ENSG00000121691	gene	2.39516	0.018355	0.25251	CAT	1.26012
ENSG00000119655	gene	2.39723	0.0433306	0.291354	NPC2	1.26137
ENSG00000088986	gene	2.41258	0.0236145	0.263452	DYNLL1	1.27058
ENSG00000018699	gene	2.41474	0.0277042	0.267527	TTC27	1.27187
ENSG00000101452	gene	2.41938	0.0254852	0.265635	DHX35	1.27463
ENSG00000144959	gene	2.4214	0.00986239	0.242573	NCEH1	1.27584
ENSG00000133835	gene	2.43045	0.0453605	0.292286	HSD17B4	1.28122
ENSG00000167900	gene	2.43297	0.0294185	0.271125	TK1	1.28272
ENSG00000198585	gene	2.44096	0.0481153	0.29688	NUDT16	1.28745
ENSG00000134802	gene	2.4437	0.0245495	0.264837	SLC43A3	1.28907
ENSG00000233276	gene	2.44794	0.0469578	0.29509	GPX1	1.29157
ENSG00000198951	gene	2.46131	0.0297246	0.271738	NAGA	1.29943
ENSG00000116711	gene	2.46446	0.0304886	0.271804	PLA2G4A	1.30127
ENSG00000130830	gene	2.46771	0.0150459	0.252327	MPP1	1.30317
ENSG00000286194	gene	2.4718	0.0294209	0.271125	AC138207.9	1.30556
ENSG00000245848	gene	2.47268	0.0480883	0.29688	CEBPA	1.30608
ENSG00000033627	gene	2.47599	0.0361038	0.280024	ATP6V0A1	1.30801
ENSG00000107798	gene	2.49085	0.00426815	0.239195	LIPA	1.31664
ENSG00000102265	gene	2.49113	0.046992	0.29509	TIMP1	1.3168
ENSG00000148834	gene	2.49355	0.0246661	0.264837	GSTO1	1.3182
ENSG00000131238	gene	2.50753	0.000551048	0.200877	PPT1	1.32627
ENSG00000128708	gene	2.50832	0.00628437	0.239195	HAT1	1.32672
ENSG00000100889	gene	2.5102	0.044847	0.292286	PCK2	1.3278
ENSG00000137767	gene	2.51233	0.0348986	0.276641	SQOR	1.32903
ENSG00000236871	gene	2.51295	0.00373596	0.239195	LINC00106	1.32938
ENSG00000102145	gene	2.51501	0.00549541	0.239195	GATA1	1.33057
ENSG00000096968	gene	2.51657	0.0315906	0.272283	JAK2	1.33146
ENSG00000135677	gene	2.5218	0.0328174	0.274069	GNS	1.33445
ENSG00000140090	gene	2.52947	0.0433016	0.291351	SLC24A4	1.33883
ENSG00000049860	gene	2.53332	0.0312797	0.271804	HEXB	1.34103
ENSG00000264268	gene	2.53378	0.0181201	0.252327	MIR4767	1.34129
ENSG00000140968	gene	2.54268	0.0215425	0.256239	IRF8	1.34635
ENSG00000213694	gene	2.54502	0.0300165	0.271804	S1PR3	1.34768
ENSG00000105518	gene	2.55456	0.00561462	0.239195	TMEM205	1.35307
ENSG00000171208	gene	2.55686	0.00612713	0.239195	NETO2	1.35438
ENSG00000100364	gene	2.55857	0.024522	0.264837	KIAA0930	1.35534
ENSG00000170027	gene	2.57582	0.0343173	0.275251	YWHAG	1.36503
ENSG00000106605	gene	2.58191	0.0497764	0.299175	BLVRA	1.36844
ENSG00000137547	gene	2.5831	0.00899866	0.242573	MRPL15	1.3691
ENSG00000001036	gene	2.58393	0.0214268	0.256239	FUCA2	1.36957
ENSG00000027697	gene	2.58624	0.0161979	0.252327	IFNGR1	1.37085
ENSG00000092931	gene	2.59784	0.0455629	0.292583	MFSD11	1.37731
ENSG00000161640	gene	2.60343	0.0122587	0.249535	SIGLEC11	1.38041
ENSG00000269899	gene	2.60695	0.0182688	0.252327	AC025857.2	1.38236
ENSG00000182247	gene	2.61096	0.0456937	0.292595	UBE2E2	1.38458
ENSG00000169715	gene	2.6206	0.00157752	0.224332	MT1E	1.3899
ENSG00000167645	gene	2.62138	0.0322771	0.272856	YIF1B	1.39033
ENSG00000131981	gene	2.62155	0.0127753	0.249535	LGALS3	1.39042
ENSG00000136840	gene	2.63214	0.0156182	0.252327	ST6GALNAC4	1.39624
ENSG00000177556	gene	2.64184	0.0127263	0.249535	ATOX1	1.40154
ENSG00000107566	gene	2.64764	0.04645	0.294465	ERLIN1	1.40471
ENSG00000166851	gene	2.64776	0.00551564	0.239195	PLK1	1.40477
ENSG00000131747	gene	2.64965	0.0109076	0.246315	TOP2A	1.4058
ENSG00000082014	gene	2.65127	0.0347652	0.276133	SMARCD3	1.40668
ENSG00000166145	gene	2.65343	0.0345436	0.27606	SPINT1	1.40786
ENSG00000254704	gene	2.65478	0.0312893	0.271804	AP002358.2	1.40859
ENSG00000186193	gene	2.66669	0.0247932	0.264837	SAPCD2	1.41505
ENSG00000119705	gene	2.70195	0.00755459	0.239195	SLIRP	1.434
ENSG00000105223	gene	2.70868	0.00790807	0.240948	PLD3	1.43759
ENSG00000201801	gene	2.71444	0.0074898	0.239195	RNU5E-4P	1.44065
ENSG00000238084	gene	2.72383	0.0455808	0.292583	AL031284.1	1.44564
ENSG00000126759	gene	2.75632	0.0489516	0.29906	CFP	1.46274
ENSG00000164687	gene	2.7743	0.0230896	0.261282	FABP5	1.47212
ENSG00000135124	gene	2.78598	0.0318844	0.272283	P2RX4	1.47819
ENSG00000161929	gene	2.79301	0.0136185	0.252327	SCIMP	1.48182
ENSG00000007968	gene	2.82608	0.00211089	0.23125	E2F2	1.4988
ENSG00000175556	gene	2.83742	0.0294035	0.271125	LONRF3	1.50458
ENSG00000182718	gene	2.84263	0.0365851	0.280909	ANXA2	1.50723
ENSG00000115129	gene	2.85086	0.0228219	0.260623	TP53I3	1.5114
ENSG00000147416	gene	2.86225	0.0443839	0.292286	ATP6V1B2	1.51715
ENSG00000143537	gene	2.87184	0.00560316	0.239195	ADAM15	1.52197
ENSG00000166002	gene	2.87835	0.038746	0.282486	SMCO4	1.52524
ENSG00000157168	gene	2.88624	0.0337788	0.275251	NRG1	1.52919
ENSG00000111640	gene	2.89515	0.0145153	0.252327	GAPDH	1.53364
ENSG00000179104	gene	2.90896	0.0168947	0.252327	TMTC2	1.5405
ENSG00000141505	gene	2.92094	0.039838	0.284155	ASGR1	1.54643
ENSG00000171298	gene	2.92199	0.0312234	0.271804	GAA	1.54695
ENSG00000165092	gene	2.92614	0.00786729	0.240423	ALDH1A1	1.549
ENSG00000100596	gene	2.92971	0.049464	0.299175	SPTLC2	1.55076
ENSG00000002549	gene	2.94451	0.0307115	0.271804	LAP3	1.55803
ENSG00000167965	gene	2.95085	0.0302071	0.271804	MLST8	1.56113
ENSG00000175063	gene	2.95446	0.000496079	0.197263	UBE2C	1.56289
ENSG00000273749	gene	2.96785	0.0331611	0.274069	CYFIP1	1.56942
ENSG00000145386	gene	3.00169	0.00238801	0.237726	CCNA2	1.58577
ENSG00000274134	gene	3.00708	0.0256285	0.265635	MIR6774	1.58836
ENSG00000179542	gene	3.01472	0.00492822	0.239195	SLITRK4	1.59202
ENSG00000164111	gene	3.01663	0.00750332	0.239195	ANXA5	1.59294
ENSG00000121064	gene	3.02534	0.033732	0.275251	SCPEP1	1.5971
ENSG00000157456	gene	3.03745	0.00671726	0.239195	CCNB2	1.60286
ENSG00000170017	gene	3.03935	0.0474972	0.296879	ALCAM	1.60376
ENSG00000136830	gene	3.04193	0.0363895	0.280614	NIBAN2	1.60499
ENSG00000180767	gene	3.05226	0.0055855	0.239195	CHST13	1.60988
ENSG00000250138	gene	3.05637	0.0415596	0.286441	AC139495.2	1.61182
ENSG00000170632	gene	3.06368	0.0180198	0.252327	ARMC10	1.61526
ENSG00000188641	gene	3.10354	0.0497634	0.299175	DPYD	1.63392
ENSG00000197713	gene	3.11425	0.0266811	0.267344	RPE	1.63888
ENSG00000110455	gene	3.15168	0.0108382	0.24614	ACCS	1.65612
ENSG00000114013	gene	3.1585	0.0302011	0.271804	CD86	1.65924
ENSG00000117399	gene	3.15924	0.00974481	0.242573	CDC20	1.65958
ENSG00000164124	gene	3.16721	0.0284888	0.269246	TMEM144	1.66321
ENSG00000146192	gene	3.1698	0.0326857	0.274069	FGD2	1.66439
ENSG00000143162	gene	3.17335	0.00361088	0.239195	CREG1	1.66601
ENSG00000276216	gene	3.18741	0.0468591	0.29509	AC245014.3	1.67239
ENSG00000038945	gene	3.19755	0.0300692	0.271804	MSR1	1.67697
ENSG00000130202	gene	3.19873	0.0071414	0.239195	NECTIN2	1.6775
ENSG00000271605	gene	3.22006	0.0103199	0.24408	MILR1	1.68709
ENSG00000089127	gene	3.23448	0.033928	0.275251	OAS1	1.69353
ENSG00000248429	gene	3.29633	0.0146098	0.252327	FAM198B-AS1	1.72086
ENSG00000137726	gene	3.30406	0.022092	0.25813	FXYD6	1.72424
ENSG00000172785	gene	3.30653	0.0306815	0.271804	CBWD1	1.72532
ENSG00000198482	gene	3.31342	7.13696e-05	0.129441	ZNF808	1.72832
ENSG00000101160	gene	3.38046	0.0287792	0.270238	CTSZ	1.75722
ENSG00000164733	gene	3.39091	0.00363739	0.239195	CTSB	1.76167
ENSG00000204822	gene	3.40407	0.0479754	0.29688	MRPL53	1.76726
ENSG00000136205	gene	3.40958	0.0285993	0.269542	TNS3	1.76959
ENSG00000175538	gene	3.41312	0.041667	0.28678	KCNE3	1.77109
ENSG00000134463	gene	3.44016	0.0153075	0.252327	ECHDC3	1.78247
ENSG00000150782	gene	3.44142	0.0494073	0.299175	IL18	1.783
ENSG00000168268	gene	3.4994	0.00554133	0.239195	NT5DC2	1.80711
ENSG00000172936	gene	3.51482	0.0219153	0.258004	MYD88	1.81345
ENSG00000286646	gene	3.53166	0.0247007	0.264837	AL121933.2	1.82035
ENSG00000261052	gene	3.54933	0.0128349	0.249535	SULT1A3	1.82755
ENSG00000251201	gene	3.55562	0.0413725	0.286242	TMED7-TICAM2	1.8301
ENSG00000256660	gene	3.55716	0.0240628	0.263812	CLEC12B	1.83073
ENSG00000048052	gene	3.56596	0.0127904	0.249535	HDAC9	1.83429
ENSG00000176890	gene	3.59761	0.0282462	0.26904	TYMS	1.84704
ENSG00000088325	gene	3.64704	0.00164837	0.224332	TPX2	1.86673
ENSG00000135363	gene	3.65044	0.0482191	0.29688	LMO2	1.86807
ENSG00000254098	gene	3.67587	0.0430948	0.290784	IGKV2-26	1.87809
ENSG00000131462	gene	3.67638	0.0355294	0.277679	TUBG1	1.87829
ENSG00000150455	gene	3.68504	0.00289554	0.237726	TIRAP	1.88168
ENSG00000239264	gene	3.69435	0.00862372	0.242573	TXNDC5	1.88532
ENSG00000138413	gene	3.69858	0.0288705	0.270349	IDH1	1.88697
ENSG00000095383	gene	3.71236	0.031216	0.271804	TBC1D2	1.89234
ENSG00000142185	gene	3.72115	0.00039017	0.197263	TRPM2	1.89575
ENSG00000266274	gene	3.73463	0.00763447	0.239195	RN7SL138P	1.90097
ENSG00000250687	gene	3.84921	0.037764	0.282234	NAIPP1	1.94456
ENSG00000177706	gene	3.85016	0.0036283	0.239195	FAM20C	1.94492
ENSG00000136842	gene	3.86427	0.0150408	0.252327	TMOD1	1.95019
ENSG00000134243	gene	3.86694	0.0294329	0.271125	SORT1	1.95119
ENSG00000211895	gene	3.8679	0.0179092	0.252327	IGHA1	1.95155
ENSG00000148773	gene	3.9029	0.0160547	0.252327	MKI67	1.96455
ENSG00000085265	gene	3.92894	0.0410138	0.286069	FCN1	1.97414
ENSG00000213648	gene	3.93332	0.0482167	0.29688	SULT1A4	1.97575
ENSG00000198561	gene	3.95427	0.00200111	0.230577	CTNND1	1.98341
ENSG00000166278	gene	4.00681	0.00891224	0.242573	C2	2.00245
ENSG00000139832	gene	4.0617	0.0185963	0.254047	RAB20	2.02208
ENSG00000165672	gene	4.07015	0.0143632	0.252327	PRDX3	2.02508
ENSG00000264940	gene	4.1118	0.00613294	0.239195	SNORD3C	2.03977
ENSG00000138119	gene	4.19891	0.00116892	0.224332	MYOF	2.07002
ENSG00000168615	gene	4.22066	0.0380732	0.282234	ADAM9	2.07747
ENSG00000078124	gene	4.23967	0.00397752	0.239195	ACER3	2.08395
ENSG00000145685	gene	4.2403	0.0201339	0.256091	LHFPL2	2.08417
ENSG00000161643	gene	4.25764	0.0178254	0.252327	SIGLEC16	2.09005
ENSG00000101188	gene	4.27305	0.0332467	0.274554	NTSR1	2.09526
ENSG00000211632	gene	4.34676	0.0343288	0.275251	IGKV3D-11	2.11994
ENSG00000119686	gene	4.35571	0.0211791	0.256239	FLVCR2	2.12291
ENSG00000186818	gene	4.35632	0.0330889	0.274069	LILRB4	2.12311
ENSG00000180061	gene	4.41926	0.027266	0.267344	TMEM150B	2.1438
ENSG00000211652	gene	4.47826	0.027897	0.268374	IGLV7-43	2.16294
ENSG00000184060	gene	4.48252	0.0255557	0.265635	ADAP2	2.16431
ENSG00000158473	gene	4.62586	0.0123911	0.249535	CD1D	2.20972
ENSG00000149418	gene	4.72298	0.0460352	0.293309	ST14	2.2397
ENSG00000178695	gene	4.74861	0.0445535	0.292286	KCTD12	2.2475
ENSG00000088766	gene	4.97144	0.0032503	0.238753	CRLS1	2.31366
ENSG00000244575	gene	5.11962	0.0373294	0.281095	IGKV1-27	2.35604
ENSG00000239855	gene	5.28008	0.0254245	0.265635	IGKV1-6	2.40056
ENSG00000248477	gene	5.30934	0.0345833	0.27606	NAIPP3	2.40853
ENSG00000164125	gene	5.31263	0.0310495	0.271804	GASK1B	2.40943
ENSG00000101057	gene	5.33148	0.017125	0.252327	MYBL2	2.41454
ENSG00000278857	gene	5.56537	0.0464329	0.294465	IGKV1D-12	2.47648
ENSG00000143545	gene	5.58007	0.0213134	0.256239	RAB13	2.48028
ENSG00000278048	gene	5.5865	0.00663734	0.239195	AC024051.10	2.48194
ENSG00000224650	gene	5.6232	0.0318982	0.272283	IGHV3-74	2.49139
ENSG00000173372	gene	5.77765	0.01914	0.254047	C1QA	2.53048
ENSG00000211663	gene	5.82921	0.0371815	0.281095	IGLV3-19	2.5433
ENSG00000159189	gene	5.83351	0.0247262	0.264837	C1QC	2.54436
ENSG00000008394	gene	6.10982	0.00630756	0.239195	MGST1	2.61113
ENSG00000169241	gene	6.11246	0.000731059	0.205763	SLC50A1	2.61175
ENSG00000244437	gene	6.23698	0.0376454	0.282119	IGKV3-15	2.64085
ENSG00000211933	gene	6.31405	0.0490822	0.299175	IGHV6-1	2.65857
ENSG00000101940	gene	6.36048	4.25189e-05	0.129441	WDR13	2.66914
ENSG00000172322	gene	6.39301	0.0127954	0.249535	CLEC12A	2.67649
ENSG00000211970	gene	6.47375	0.0165272	0.252327	IGHV4-61	2.6946
ENSG00000211945	gene	6.57109	0.0442722	0.292286	IGHV1-18	2.71613
ENSG00000161944	gene	6.68633	0.043851	0.292071	ASGR2	2.74121
ENSG00000239571	gene	6.80208	0.0147188	0.252327	IGKV2D-30	2.76598
ENSG00000211592	gene	6.81234	0.0452904	0.292286	IGKC	2.76815
ENSG00000173369	gene	7.04138	0.0346226	0.27606	C1QB	2.81586
ENSG00000253998	gene	7.16083	0.0238151	0.263452	IGKV2-29	2.84013
ENSG00000211668	gene	7.46599	0.0478526	0.29688	IGLV2-11	2.90033
ENSG00000240864	gene	7.72092	0.0148222	0.252327	IGKV1-16	2.94877
ENSG00000243466	gene	7.81161	0.0370309	0.281022	IGKV1-5	2.96562
ENSG00000115414	gene	7.95421	0.0204917	0.256091	FN1	2.99172
ENSG00000211947	gene	8.02618	0.0454069	0.292286	IGHV3-21	3.00471
ENSG00000243290	gene	8.07534	0.0228104	0.260623	IGKV1-12	3.01352
ENSG00000243238	gene	9.10929	0.00670578	0.239195	IGKV2-30	3.18734
ENSG00000211648	gene	9.39588	0.0388145	0.282582	IGLV1-47	3.23203
ENSG00000211649	gene	9.4261	0.016007	0.252327	IGLV7-46	3.23666
ENSG00000228695	gene	9.70513	0.0158889	0.252327	CES1P1	3.27875
ENSG00000185339	gene	9.79875	0.0164842	0.252327	TCN2	3.2926
ENSG00000225698	gene	10.304	0.0482244	0.29688	IGHV3-72	3.36513
ENSG00000211972	gene	12.6143	0.0489594	0.29906	IGHV3-66	3.65699
ENSG00000211964	gene	13.289	0.0372969	0.281095	IGHV3-48	3.73216
ENSG00000211892	gene	13.7419	0.0141801	0.252327	IGHG4	3.78051
ENSG00000242371	gene	14.324	0.0360759	0.28002	IGKV1-39	3.84036
ENSG00000211625	gene	14.7682	0.0098382	0.242573	IGKV3D-20	3.88442
ENSG00000244116	gene	15.1842	0.0448376	0.292286	IGKV2-28	3.9245
ENSG00000239951	gene	15.3437	0.0107788	0.24614	IGKV3-20	3.93957
ENSG00000165949	gene	15.4304	0.0392662	0.283132	IFI27	3.94771
ENSG00000211967	gene	15.7898	0.0257604	0.266005	IGHV3-53	3.98092
ENSG00000211897	gene	17.0842	0.0257476	0.266005	IGHG3	4.09459
ENSG00000211946	gene	18.4779	0.0161219	0.252327	IGHV3-20	4.20773
ENSG00000211955	gene	19.2066	0.0457426	0.292596	IGHV3-33	4.26353
ENSG00000155659	gene	20.1979	0.0286386	0.269663	VSIG4	4.33613
ENSG00000211959	gene	27.7033	0.0113861	0.249535	IGHV4-39	4.79199
ENSG00000211934	gene	29.1455	0.00481664	0.239195	IGHV1-2	4.8652
ENSG00000211896	gene	34.9065	0.0238001	0.263452	IGHG1	5.12543
ENSG00000198848	gene	39.1148	0.00536708	0.239195	CES1	5.28964

## Sheet: S4B
S4B: SARS-CoV-2 (Blood) GO ENRICHMENT RESULTS
	ONTOLOGY	ID	Description	GeneRatio	BgRatio	pvalue	p.adjust	qvalue	geneID	Count
GO:0009057	BP	GO:0009057	macromolecule catabolic process	179/1419	1334/18800	7.76634e-15	6.17657e-11	5.71357e-11	IFI27/ADAM9/TIRAP/MYD88/CTSB/CTSZ/CDC20/UBE2C/GAA/NRG1/ANXA2/SLIRP/PLK1/ERLIN1/GNS/PPT1/TIMP1/CEBPA/GPX1/NUDT16/GLB1/PSMA6/E2F1/RCHY1/CDK5/VPS25/PSMB6/TPP1/COPS3/ELOC/EXOSC4/YBX3/RNF14/PSMB7/PSMA4/CTSC/DNAJB12/LTN1/RAD23B/RNH1/HNRNPAB/GABARAP/HSF1/PSMA2/TSG101/ELOB/PSMD3/SNX3/RIC1/KCTD10/SNF8/HM13/UBE2E1/BECN1/PSMB3/PSMD8/ALAD/PSMD4/EDEM2/PSMD14/OS9/COMMD1/UBE2L3/DDB1/UCHL3/SNX1/PSMA5/CAPN2/PSMD1…	179
GO:0006091	BP	GO:0006091	generation of precursor metabolites and energy	88/1419	494/18800	2.33439e-14	6.67917e-11	6.1785e-11	IDH1/RPE/GAA/GAPDH/CEBPA/CAT/ENO1/HK1/ME1/LDHA/PDIA5/SDHD/ATP5MF/PKM/NDUFA7/COA8/PDHB/COX5A/NDUFB1/NDUFB9/SRD5A1/ABCD1/GALK1/NDUFB5/GNPDA1/FH/NDUFS4/UQCR10/ACO2/TPI1/ALDOA/NDOR1/ATP5PB/ATP5F1C/ATP5PD/FBP1/ATP5F1B/NDUFV3/ACSS2/CYC1/PGK1/COX8A/ETFA/PGAM1/MDH2/EIF6/UQCRC1/SLC2A6/ATP5F1E/SDHB/UQCRH/NDUFB10/COX15/ATP5PF/SUCLG1/PHKB/UQCRFS1P1/NDUFS6/GHITM/NDUFB3/NDUFS2/OGDH/ATP5F1A/COX6A1/RHOA/GYS1/ME2…	88
GO:0009060	BP	GO:0009060	aerobic respiration	48/1419	187/18800	2.51949e-14	6.67917e-11	6.1785e-11	IDH1/CAT/SDHD/ATP5MF/NDUFA7/PDHB/COX5A/NDUFB1/NDUFB9/ABCD1/NDUFB5/FH/NDUFS4/UQCR10/ACO2/ATP5PB/ATP5F1C/ATP5PD/ATP5F1B/NDUFV3/CYC1/MDH2/UQCRC1/ATP5F1E/SDHB/UQCRH/NDUFB10/COX15/ATP5PF/SUCLG1/UQCRFS1P1/NDUFS6/GHITM/NDUFB3/NDUFS2/OGDH/ATP5F1A/COX6A1/RHOA/UQCRC2/NDUFV2/CS/SDHC/NDUFA6/IDH3G/BLOC1S1/SURF1/C2orf69	48
GO:0046034	BP	GO:0046034	ATP metabolic process	59/1419	273/18800	1.12456e-13	2.2359e-10	2.06829e-10	GAPDH/ATP6V1B2/ENO1/HK1/LDHA/SDHD/TSPO/ATP5MF/PKM/NDUFA7/COX5A/NDUFB1/NDUFB9/ABCD1/GALK1/NDUFB5/ATP5MC1/NDUFS4/UQCR10/TPI1/ALDOA/ATP5PB/ATP5F1C/ATP5PD/FBP1/ATP5F1B/NDUFV3/CYC1/OLA1/PGK1/ATP5MC3/PGAM1/EIF6/UQCRC1/SLC2A6/ATP5F1E/UQCRH/NDUFB10/COX15/ATP5PF/UQCRFS1P1/NDUFS6/GHITM/NDUFB3/NDUFS2/OGDH/ATP5F1A/COX6A1/RHOA/UQCRC2/NDUFV2/SDHC/NDUFA6/C2orf69/PRKAA1/PRXL2C/ENO3/ENO2/IFNG	59
GO:0044265	BP	GO:0044265	cellular macromolecule catabolic process	154/1419	1137/18800	3.48075e-13	5.53648e-10	5.12146e-10	IFI27/TIRAP/MYD88/CTSB/CTSZ/CDC20/UBE2C/ANXA2/SLIRP/PLK1/ERLIN1/PPT1/CEBPA/GPX1/NUDT16/PSMA6/E2F1/RCHY1/VPS25/PSMB6/TPP1/COPS3/ELOC/EXOSC4/YBX3/RNF14/PSMB7/PSMA4/CTSC/DNAJB12/LTN1/RAD23B/RNH1/HNRNPAB/GABARAP/HSF1/PSMA2/TSG101/ELOB/PSMD3/RIC1/KCTD10/SNF8/HM13/UBE2E1/PSMB3/PSMD8/ALAD/PSMD4/EDEM2/PSMD14/OS9/COMMD1/UBE2L3/DDB1/UCHL3/PSMA5/CAPN2/PSMD11/PSMA7/PSMD2/SEC61B/UBAP1/KCTD5/PSMA1/ERLIN2/BAG6/…	154
GO:0045333	BP	GO:0045333	cellular respiration	52/1419	231/18800	6.09955e-13	8.08496e-10	7.47891e-10	IDH1/CAT/SDHD/ATP5MF/NDUFA7/PDHB/COX5A/NDUFB1/NDUFB9/ABCD1/NDUFB5/FH/NDUFS4/UQCR10/ACO2/ATP5PB/ATP5F1C/ATP5PD/ATP5F1B/NDUFV3/CYC1/ETFA/MDH2/UQCRC1/ATP5F1E/SDHB/UQCRH/NDUFB10/COX15/ATP5PF/SUCLG1/UQCRFS1P1/NDUFS6/GHITM/NDUFB3/NDUFS2/OGDH/ATP5F1A/COX6A1/RHOA/UQCRC2/NDUFV2/CS/SDHC/NDUFA6/IDH3G/BLOC1S1/SURF1/PIK3CA/C2orf69/COQ10A/IFNG	52
GO:0030163	BP	GO:0030163	protein catabolic process	136/1419	982/18800	1.88647e-12	2.1433e-09	1.98264e-09	IFI27/ADAM9/CTSB/CTSZ/CDC20/UBE2C/NRG1/ANXA2/PLK1/ERLIN1/PPT1/TIMP1/CEBPA/GPX1/PSMA6/RCHY1/VPS25/PSMB6/TPP1/COPS3/ELOC/RNF14/PSMB7/PSMA4/CTSC/DNAJB12/LTN1/RAD23B/GABARAP/PSMA2/TSG101/ELOB/PSMD3/SNX3/RIC1/KCTD10/SNF8/HM13/UBE2E1/PSMB3/PSMD8/ALAD/PSMD4/EDEM2/PSMD14/OS9/COMMD1/UBE2L3/DDB1/UCHL3/SNX1/PSMA5/CAPN2/PSMD11/PSMA7/PSMD2/SEC61B/UBAP1/KCTD5/PSMA1/ERLIN2/BAG6/PPP2CB/PSMD13/UBQLN1/SNX12/PSMB1/…	136
GO:0044257	BP	GO:0044257	cellular protein catabolic process	119/1419	824/18800	3.19946e-12	3.18066e-09	2.94224e-09	IFI27/CTSB/CTSZ/CDC20/UBE2C/ANXA2/PLK1/ERLIN1/PPT1/CEBPA/GPX1/PSMA6/RCHY1/VPS25/PSMB6/TPP1/COPS3/ELOC/RNF14/PSMB7/PSMA4/CTSC/DNAJB12/LTN1/RAD23B/GABARAP/PSMA2/TSG101/ELOB/PSMD3/RIC1/KCTD10/SNF8/HM13/UBE2E1/PSMB3/PSMD8/ALAD/PSMD4/EDEM2/PSMD14/OS9/COMMD1/UBE2L3/DDB1/UCHL3/PSMA5/CAPN2/PSMD11/PSMA7/PSMD2/SEC61B/UBAP1/KCTD5/PSMA1/ERLIN2/BAG6/PPP2CB/PSMD13/UBQLN1/PSMB1/DESI1/UBL7/USP3/ADRM1/RSPRY1/HECT…	119
GO:0051603	BP	GO:0051603	proteolysis involved in cellular protein catabolic process	112/1419	766/18800	6.57333e-12	5.51563e-09	5.10218e-09	IFI27/CTSB/CTSZ/CDC20/UBE2C/PLK1/ERLIN1/CEBPA/GPX1/PSMA6/RCHY1/VPS25/PSMB6/COPS3/ELOC/RNF14/PSMB7/PSMA4/CTSC/DNAJB12/LTN1/RAD23B/GABARAP/PSMA2/TSG101/ELOB/PSMD3/KCTD10/SNF8/HM13/UBE2E1/PSMB3/PSMD8/ALAD/PSMD4/EDEM2/PSMD14/OS9/COMMD1/UBE2L3/DDB1/UCHL3/PSMA5/CAPN2/PSMD11/PSMA7/PSMD2/SEC61B/UBAP1/KCTD5/PSMA1/ERLIN2/BAG6/PPP2CB/PSMD13/UBQLN1/PSMB1/DESI1/UBL7/USP3/ADRM1/RSPRY1/HECTD3/UBA1/DDI2/RNF7/UBE…	112
GO:1901565	BP	GO:1901565	organonitrogen compound catabolic process	169/1419	1334/18800	6.93529e-12	5.51563e-09	5.10218e-09	IFI27/ACER3/ADAM9/SULT1A4/SULT1A3/CTSB/CTSZ/CDC20/DPYD/UBE2C/NRG1/ANXA2/PLK1/ERLIN1/BLVRA/HEXB/GNS/PPT1/TIMP1/CEBPA/PLA2G4A/NAGA/GPX1/NUDT16/NEU1/LTA4H/GLB1/RENBP/PSMA6/BCKDK/RCHY1/NUDT4/VPS25/UPP1/ADA2/PSMB6/TPP1/COPS3/ELOC/ABCD1/SCARB1/GNPDA1/RNF14/PSMB7/PSMA4/CTSC/DNAJB12/LTN1/RAD23B/GABARAP/PSMA2/COMT/TSG101/ELOB/PSMD3/SNX3/RIC1/ETFA/KCTD10/SNF8/HM13/HSD17B10/UBE2E1/PSMB3/PSMD8/ALAD/PSMD4/EDE…	169
GO:0045321	BP	GO:0045321	leukocyte activation	128/1419	957/18800	9.58169e-11	6.92756e-08	6.40827e-08	IGHG1/IGHV4-39/VSIG4/IGHV3-33/IGHV3-20/IGHG3/IGHV3-53/IGHG4/IGHV3-48/IGHV3-66/IGHV3-72/IGHV3-21/FN1/IGKC/IGHV1-18/IGHV4-61/IGHV6-1/C1QA/IGHV3-74/CD1D/LILRB4/ADAM9/IGHA1/TIRAP/HDAC9/MYD88/IL18/MILR1/NECTIN2/CD86/LGALS3/IFNGR1/IRF8/JAK2/GATA1/CEBPA/PLA2G4A/SLC46A2/TMEM106A/LGALS1/PRDX1/MEF2C/HAVCR2/PYCARD/DUSP3/TNFAIP8L2/HMGB3/IGHA2/EZH2/ID2/BAK1/CTSC/BST2/VAMP8/TNFSF8/PRDM1/SLC25A5/HPRT1/KDELR1/CM…	128
GO:0015980	BP	GO:0015980	energy derivation by oxidation of organic compounds	59/1419	321/18800	1.31799e-10	8.6911e-08	8.03961e-08	IDH1/GAA/CAT/SDHD/ATP5MF/NDUFA7/PDHB/COX5A/NDUFB1/NDUFB9/ABCD1/NDUFB5/FH/NDUFS4/UQCR10/ACO2/ATP5PB/ATP5F1C/ATP5PD/ATP5F1B/NDUFV3/CYC1/ETFA/MDH2/UQCRC1/ATP5F1E/SDHB/UQCRH/NDUFB10/COX15/ATP5PF/SUCLG1/PHKB/UQCRFS1P1/NDUFS6/GHITM/NDUFB3/NDUFS2/OGDH/ATP5F1A/COX6A1/RHOA/GYS1/UQCRC2/NDUFV2/CS/SDHC/NDUFA6/IDH3G/BLOC1S1/SURF1/PPP1CA/EPM2AIP1/PIK3CA/C2orf69/RUBCNL/PPP1R2/COQ10A/IFNG	59
GO:0006119	BP	GO:0006119	oxidative phosphorylation	35/1419	139/18800	1.42065e-10	8.6911e-08	8.03961e-08	SDHD/ATP5MF/NDUFA7/COX5A/NDUFB1/NDUFB9/ABCD1/NDUFB5/NDUFS4/UQCR10/ATP5PB/ATP5F1C/ATP5PD/ATP5F1B/NDUFV3/CYC1/UQCRC1/ATP5F1E/UQCRH/NDUFB10/COX15/ATP5PF/UQCRFS1P1/NDUFS6/GHITM/NDUFB3/NDUFS2/ATP5F1A/COX6A1/RHOA/UQCRC2/NDUFV2/SDHC/NDUFA6/C2orf69	35
GO:0010498	BP	GO:0010498	proteasomal protein catabolic process	79/1419	496/18800	1.64889e-10	9.36687e-08	8.66472e-08	IFI27/CDC20/UBE2C/PLK1/ERLIN1/CEBPA/GPX1/PSMA6/RCHY1/PSMB6/RNF14/PSMB7/PSMA4/DNAJB12/LTN1/RAD23B/GABARAP/PSMA2/ELOB/KCTD10/HM13/PSMB3/PSMD8/ALAD/PSMD4/EDEM2/PSMD14/OS9/COMMD1/DDB1/PSMA5/PSMA7/PSMD2/SEC61B/KCTD5/PSMA1/ERLIN2/BAG6/PPP2CB/UBQLN1/PSMB1/DESI1/HECTD3/DDI2/USP25/CHFR/UBR1/UBE4A/HERC2/WAC/TMF1/MKRN2/FBXL3/MAN1B1/MARCHF7/RFFL/UBE2S/PKD1/SMURF2/WWP1/DNAJB14/BAG5/CRBN/FBXL17/AXIN1/RNF139/FB…	79
GO:0005975	BP	GO:0005975	carbohydrate metabolic process	87/1419	597/18800	1.91526e-09	9.8854e-07	9.14439e-07	NTSR1/IDH1/OAS1/RPE/CHST13/GAA/GAPDH/FABP5/ST6GALNAC4/FUCA2/HEXB/PCK2/GSTO1/PLA2G4A/NAGA/ENO1/NEU1/GLB1/NANS/HK1/RENBP/ME1/LDHA/BCKDK/PKM/G6PC3/PGM2/KCNQ1/PDHB/MAN2B1/GALK1/GNPDA1/TPI1/ALDOA/FBP1/PGK1/PDK2/PGAM1/MDH2/EIF6/SLC2A6/GANC/EDEM2/DDB1/PHKB/HEXA/CHID1/OGDH/GYS1/AKR1A1/ATF4/CS/GUSB/AP2A1/IDH3G/GNPTG/PPP1CA/MAN2A1/ARPP19/EPM2AIP1/PIK3CA/MAN1B1/GNPTAB/PRKAA1/CHST12/LANCL1/POFUT2/PRXL2C/CHST…	87
GO:0002252	BP	GO:0002252	immune effector process	95/1419	674/18800	1.98876e-09	9.8854e-07	9.14439e-07	IGHG1/IGHV4-39/VSIG4/IGHV3-33/IGHV3-20/IGHG3/IGHV3-53/IGHG4/IGHV3-48/IGHV3-66/IGHV3-72/IGHV3-21/C1QB/IGKC/IGHV1-18/IGHV4-61/IGHV6-1/C1QC/C1QA/IGHV3-74/CD1D/LILRB4/C2/FCN1/IGHA1/CLEC12B/MYD88/IL18/MILR1/NECTIN2/CD86/SCIMP/CFP/LGALS3/IRF8/GATA1/HK1/LGALS1/PRDX1/HAVCR2/PYCARD/IGHA2/CTSC/BST2/VAMP8/HPRT1/JAGN1/KARS1/PLD2/SERPINB9/PLEKHM2/DDX21/GNL1/HLA-E/RC3H2/FCRL3/APPL2/DNASE1/ZBTB1/RFTN1/SLAMF6/KM…	95
GO:0002443	BP	GO:0002443	leukocyte mediated immunity	71/1419	457/18800	4.16847e-09	1.85626e-06	1.71712e-06	IGHG1/IGHV4-39/IGHV3-33/IGHV3-20/IGHG3/IGHV3-53/IGHG4/IGHV3-48/IGHV3-66/IGHV3-72/IGHV3-21/C1QB/IGKC/IGHV1-18/IGHV4-61/IGHV6-1/C1QC/C1QA/IGHV3-74/CD1D/LILRB4/C2/IGHA1/CLEC12B/MYD88/IL18/MILR1/NECTIN2/SCIMP/GATA1/PRDX1/HAVCR2/IGHA2/CTSC/BST2/VAMP8/HPRT1/JAGN1/SERPINB9/PLEKHM2/DDX21/GNL1/HLA-E/DNASE1/ZBTB1/RFTN1/SLAMF6/KMT2E/HLA-F/CLCF1/NCR1/VAMP2/KLRC4/UNG/SMAD7/TBX21/FCGR3A/HLA-DQA1/IL7R/PTGDR/CD2…	71
GO:0001775	BP	GO:0001775	cell activation	136/1419	1098/18800	4.20128e-09	1.85626e-06	1.71712e-06	IGHG1/IGHV4-39/VSIG4/IGHV3-33/IGHV3-20/IGHG3/IGHV3-53/IGHG4/IGHV3-48/IGHV3-66/IGHV3-72/IGHV3-21/FN1/IGKC/IGHV1-18/IGHV4-61/IGHV6-1/C1QA/IGHV3-74/CD1D/LILRB4/ADAM9/IGHA1/TIRAP/HDAC9/MYD88/IL18/MILR1/NECTIN2/CD86/P2RX4/LGALS3/IFNGR1/IRF8/JAK2/GATA1/TIMP1/CEBPA/PLA2G4A/SLC46A2/TMEM106A/LGALS1/PRDX1/MEF2C/HAVCR2/PYCARD/DUSP3/TNFAIP8L2/HMGB3/PRMT5/IGHA2/EZH2/ACTB/ID2/BAK1/CTSC/FIBP/ACTG1/BST2/VAMP8/TN…	136
GO:0002684	BP	GO:0002684	positive regulation of immune system process	118/1419	923/18800	8.02723e-09	3.36003e-06	3.10816e-06	IGHG1/IGHV4-39/VSIG4/IGHV3-33/IGHV3-20/IGHG3/IGHV3-53/IGHG4/IGHV3-48/IGHV3-66/IGHV3-72/IGHV3-21/C1QB/IGKC/IGHV1-18/IGHV4-61/IGHV6-1/C1QC/C1QA/IGHV3-74/CD1D/LILRB4/C2/FCN1/IGHA1/TIRAP/MYD88/IL18/NECTIN2/CD86/SCIMP/P2RX4/CFP/LGALS3/JAK2/GATA1/CEBPA/PLA2G4A/HK1/LGALS1/MEF2C/PPARGC1B/HAVCR2/PYCARD/DUSP3/IGHA2/ID2/CTSC/HSF1/RIOK3/VAMP8/STING1/CD99L2/BAG6/RHOA/KARS1/PLD2/BAX/IKBKE/DHX9/DDX21/LSM14A/PRK…	118
GO:0046649	BP	GO:0046649	lymphocyte activation	105/1419	797/18800	1.15809e-08	4.60516e-06	4.25996e-06	IGHG1/IGHV4-39/VSIG4/IGHV3-33/IGHV3-20/IGHG3/IGHV3-53/IGHG4/IGHV3-48/IGHV3-66/IGHV3-72/IGHV3-21/IGKC/IGHV1-18/IGHV4-61/IGHV6-1/IGHV3-74/CD1D/LILRB4/IGHA1/TIRAP/HDAC9/MYD88/IL18/CD86/LGALS3/IRF8/JAK2/SLC46A2/LGALS1/PRDX1/MEF2C/HAVCR2/PYCARD/DUSP3/TNFAIP8L2/HMGB3/IGHA2/EZH2/ID2/BAK1/BST2/TNFSF8/PRDM1/SLC25A5/HPRT1/KDELR1/CMTM7/BAG6/RHOA/BAX/DDOST/PRKCB/PIK3CA/ZNF335/ATF2/RIPOR2/DCAF1/DCAF15/GPS2/YY…	105
GO:1901135	BP	GO:1901135	carbohydrate derivative metabolic process	127/1419	1024/18800	1.3191e-08	4.83242e-06	4.47018e-06	SULT1A4/TYMS/SULT1A3/RPE/DPYD/CHST13/ALDH1A1/TMTC2/GAPDH/ST6GALNAC4/FUCA2/HEXB/GNS/GATA1/PPT1/MPP1/NAGA/NUDT16/TK1/HSD17B4/SULT1A1/ENO1/UAP1L1/NEU1/GLB1/NANS/HK1/RENBP/TMEM106A/LDHA/ATP5MF/NUDT4/PKM/G6PC3/PGM2/UPP1/ADA2/PAPSS1/PDHB/MAN2B1/DPM2/ABCD1/GALK1/GNPDA1/ATP5MC1/STT3A/TPI1/ALDOA/CMAS/MGAT1/ATP5PB/ATP5F1C/XXYLT1/ATP5PD/SUMF1/FBP1/ATP5F1B/ACSS2/TMEM165/PGK1/ATP5MC3/PDK2/PGAM1/EIF6/RPN1/SLC2…	127
GO:0006066	BP	GO:0006066	alcohol metabolic process	59/1419	361/18800	1.33677e-08	4.83242e-06	4.47018e-06	CES1/NTSR1/ACER3/SULT1A4/IDH1/SULT1A3/SPTLC2/ALDH1A1/ERLIN1/PCK2/CEBPA/PLA2G4A/NPC2/CAT/SULT1A1/LPCAT3/NUDT4/DHCR24/HDLBP/DPM2/GALK1/SCARB1/SPTSSA/ACO2/TPI1/SQLE/ACSS2/DHRS4/ACAA2/ACLY/PMVK/ERLIN2/RETSAT/GDE1/SNX17/PCBD2/AKR1A1/SOAT1/IDH3G/DGAT1/STARD3/IP6K2/PRKAA1/REST/CBR4/MVD/MECP2/CD244/PPIP5K2/LSS/ABCA2/TPK1/GFI1/GK5/TTC39B/AKR1C3/DHRS13/DHRS3/TKTL1	59
GO:0002768	BP	GO:0002768	immune response-regulating cell surface receptor signaling pathway	55/1419	328/18800	1.67123e-08	5.77882e-06	5.34564e-06	IGHG1/IGHV4-39/IGHV3-33/IGHV3-20/IGHG3/IGHV3-53/IGHG4/IGHV3-48/IGHV3-66/IGHV3-72/IGHV3-21/IGKC/IGHV1-18/IGHV4-61/IGHV6-1/IGHV3-74/LILRB4/FCN1/IGHA1/CLEC12B/NECTIN2/LGALS3/MEF2C/DUSP3/IGHA2/BAG6/PLD2/BAX/PRKCB/MAP2K7/PIK3CA/GPS2/RELA/RC3H2/UBE2N/FCRL3/APPL2/RFTN1/DGKZ/FYB1/CD47/CBLB/FYN/PLEKHA1/FOXP1/KLRC4/FCGR3A/MS4A2/KIR2DL1/NFATC2/CD226/KLRK1/CD247/GATA3/TRDC	55
GO:0009894	BP	GO:0009894	regulation of catabolic process	122/1419	978/18800	1.8623e-08	6.17119e-06	5.70859e-06	ADAM9/IDH1/TIRAP/MYD88/CDC20/SPTLC2/GAPDH/NRG1/ATP6V1B2/ANXA2/SLIRP/PLK1/TIMP1/ATP6V0A1/CEBPA/GPX1/PSAP/BMF/VDAC1/E2F1/RCHY1/TSPO/CDK5/PYCARD/PARL/ABCD1/SCARB1/YBX3/RNF14/CTSC/RHEB/RAD23B/EIF4G1/HNRNPAB/GABARAP/HSF1/ATP6V1D/POLDIP2/FBP1/ELOB/PSMD3/SNX3/RIC1/PGAM1/SNF8/EIF6/SLC2A6/BECN1/ALAD/PSMD14/STING1/COMMD1/DDB1/SLC25A5/SNX1/PSMD2/BAG6/NSUN2/UBQLN1/CALCOCO2/SNX12/BAX/DESI1/IKBKE/DHX9/POLR2G/R…	122
GO:0002682	BP	GO:0002682	regulation of immune system process	165/1419	1447/18800	3.30139e-08	1.05024e-05	9.71513e-06	IGHG1/IGHV4-39/VSIG4/IGHV3-33/IGHV3-20/IGHG3/IGHV3-53/IGHG4/IGHV3-48/IGHV3-66/IGHV3-72/IGHV3-21/FN1/C1QB/IGKC/IGHV1-18/IGHV4-61/IGHV6-1/C1QC/C1QA/IGHV3-74/CD1D/LILRB4/C2/FCN1/IGHA1/TIRAP/CLEC12B/MYD88/IL18/OAS1/MILR1/NECTIN2/CD86/SCIMP/P2RX4/CFP/LGALS3/JAK2/GATA1/CEBPA/MPP1/PLA2G4A/GPX1/SLC46A2/HK1/LGALS1/ACVR1B/MEF2C/PPARGC1B/HAVCR2/PYCARD/DUSP3/TNFAIP8L2/HMGB3/IGHA2/ID2/CTSC/WDR61/HSF1/RIOK3/RH…	165
GO:0051707	BP	GO:0051707	response to other organism	169/1419	1495/18800	4.02454e-08	1.23105e-05	1.13877e-05	IGHG1/IGHV4-39/VSIG4/IGHV3-33/IGHV3-20/IGHG3/IGHV3-53/IFI27/IGKV3-20/IGHG4/IGHV3-48/IGHV3-66/IGHV3-72/IGHV3-21/C1QB/IGKC/IGHV1-18/IGHV4-61/IGHV6-1/C1QC/C1QA/IGHV3-74/CD1D/SIGLEC16/ADAM9/PRDX3/RAB20/C2/FCN1/IGHA1/TIRAP/CLEC12B/MYD88/IL18/OAS1/NECTIN2/CD86/GAPDH/ADAM15/SCIMP/CFP/LGALS3/IFNGR1/FUCA2/IRF8/JAK2/GATA1/PCK2/GPX1/NPC2/ENO1/HK1/TMEM106A/PRDX1/CNP/TSPO/MEF2C/HAVCR2/PYCARD/TNFAIP8L2/HMGB3/E…	169
GO:0043207	BP	GO:0043207	response to external biotic stimulus	169/1419	1498/18800	4.62022e-08	1.36091e-05	1.2589e-05	IGHG1/IGHV4-39/VSIG4/IGHV3-33/IGHV3-20/IGHG3/IGHV3-53/IFI27/IGKV3-20/IGHG4/IGHV3-48/IGHV3-66/IGHV3-72/IGHV3-21/C1QB/IGKC/IGHV1-18/IGHV4-61/IGHV6-1/C1QC/C1QA/IGHV3-74/CD1D/SIGLEC16/ADAM9/PRDX3/RAB20/C2/FCN1/IGHA1/TIRAP/CLEC12B/MYD88/IL18/OAS1/NECTIN2/CD86/GAPDH/ADAM15/SCIMP/CFP/LGALS3/IFNGR1/FUCA2/IRF8/JAK2/GATA1/PCK2/GPX1/NPC2/ENO1/HK1/TMEM106A/PRDX1/CNP/TSPO/MEF2C/HAVCR2/PYCARD/TNFAIP8L2/HMGB3/E…	169
GO:0002449	BP	GO:0002449	lymphocyte mediated immunity	58/1419	365/18800	4.92719e-08	1.3995e-05	1.29459e-05	IGHG1/IGHV4-39/IGHV3-33/IGHV3-20/IGHG3/IGHV3-53/IGHG4/IGHV3-48/IGHV3-66/IGHV3-72/IGHV3-21/C1QB/IGKC/IGHV1-18/IGHV4-61/IGHV6-1/C1QC/C1QA/IGHV3-74/CD1D/LILRB4/C2/IGHA1/CLEC12B/MYD88/IL18/NECTIN2/PRDX1/HAVCR2/IGHA2/CTSC/HPRT1/SERPINB9/PLEKHM2/GNL1/HLA-E/ZBTB1/RFTN1/SLAMF6/HLA-F/CLCF1/NCR1/KLRC4/UNG/SMAD7/TBX21/FCGR3A/HLA-DQA1/IL7R/CD226/KIR3DL1/KLRK1/GZMB/NKG7/SH2D1B/GATA3/TRDC/CLC	58
GO:0050778	BP	GO:0050778	positive regulation of immune response	82/1419	591/18800	5.25554e-08	1.44129e-05	1.33325e-05	IGHG1/IGHV4-39/VSIG4/IGHV3-33/IGHV3-20/IGHG3/IGHV3-53/IGHG4/IGHV3-48/IGHV3-66/IGHV3-72/IGHV3-21/C1QB/IGKC/IGHV1-18/IGHV4-61/IGHV6-1/C1QC/C1QA/IGHV3-74/CD1D/LILRB4/C2/FCN1/IGHA1/TIRAP/IL18/NECTIN2/CD86/CFP/LGALS3/GATA1/PLA2G4A/MEF2C/HAVCR2/PYCARD/DUSP3/IGHA2/RIOK3/VAMP8/STING1/BAG6/KARS1/PLD2/BAX/IKBKE/DHX9/LSM14A/PRKCB/PIK3CA/GPS2/RELA/HLA-E/RC3H2/TRIM62/UBE2N/FCRL3/APPL2/ZBTB1/RFTN1/DGKZ/SLAMF6/…	82
GO:0006511	BP	GO:0006511	ubiquitin-dependent protein catabolic process	87/1419	647/18800	8.66925e-08	2.24729e-05	2.07883e-05	IFI27/CDC20/UBE2C/PLK1/ERLIN1/CEBPA/RCHY1/VPS25/COPS3/ELOC/RNF14/DNAJB12/LTN1/RAD23B/GABARAP/PSMA2/TSG101/ELOB/PSMD3/KCTD10/SNF8/UBE2E1/PSMD8/PSMD4/EDEM2/PSMD14/OS9/COMMD1/UBE2L3/DDB1/UCHL3/PSMD11/PSMD2/SEC61B/UBAP1/KCTD5/ERLIN2/BAG6/PPP2CB/PSMD13/UBQLN1/DESI1/UBL7/USP3/ADRM1/HECTD3/UBA1/RNF7/UBE3C/USP25/CHFR/UBR1/UBE4A/HERC2/WAC/MKRN2/FBXL3/MAN1B1/RFFL/UBE2S/TTC3/RNF166/SMURF2/RBBP6/RC3H2/WWP1/U…	87
GO:0002429	BP	GO:0002429	immune response-activating cell surface receptor signaling pathway	50/1419	300/18800	9.04226e-08	2.24729e-05	2.07883e-05	IGHG1/IGHV4-39/IGHV3-33/IGHV3-20/IGHG3/IGHV3-53/IGHG4/IGHV3-48/IGHV3-66/IGHV3-72/IGHV3-21/IGKC/IGHV1-18/IGHV4-61/IGHV6-1/IGHV3-74/LILRB4/FCN1/IGHA1/NECTIN2/LGALS3/MEF2C/DUSP3/IGHA2/BAG6/PLD2/BAX/PRKCB/PIK3CA/GPS2/RELA/RC3H2/UBE2N/FCRL3/APPL2/RFTN1/DGKZ/FYB1/CD47/CBLB/FYN/PLEKHA1/FOXP1/KLRC4/NFATC2/CD226/KLRK1/CD247/GATA3/TRDC	50
GO:0002757	BP	GO:0002757	immune response-activating signal transduction	50/1419	300/18800	9.04226e-08	2.24729e-05	2.07883e-05	IGHG1/IGHV4-39/IGHV3-33/IGHV3-20/IGHG3/IGHV3-53/IGHG4/IGHV3-48/IGHV3-66/IGHV3-72/IGHV3-21/IGKC/IGHV1-18/IGHV4-61/IGHV6-1/IGHV3-74/LILRB4/FCN1/IGHA1/NECTIN2/LGALS3/MEF2C/DUSP3/IGHA2/BAG6/PLD2/BAX/PRKCB/PIK3CA/GPS2/RELA/RC3H2/UBE2N/FCRL3/APPL2/RFTN1/DGKZ/FYB1/CD47/CBLB/FYN/PLEKHA1/FOXP1/KLRC4/NFATC2/CD226/KLRK1/CD247/GATA3/TRDC	50
GO:0002696	BP	GO:0002696	positive regulation of leukocyte activation	63/1419	421/18800	1.27559e-07	3.07416e-05	2.84372e-05	IGHG1/IGHV4-39/IGHV3-33/IGHV3-20/IGHG3/IGHV3-53/IGHG4/IGHV3-48/IGHV3-66/IGHV3-72/IGHV3-21/IGKC/IGHV1-18/IGHV4-61/IGHV6-1/IGHV3-74/CD1D/LILRB4/IGHA1/TIRAP/MYD88/IL18/NECTIN2/CD86/JAK2/GATA1/CEBPA/PLA2G4A/LGALS1/MEF2C/HAVCR2/PYCARD/IGHA2/CTSC/VAMP8/RHOA/KARS1/PIK3CA/ZNF335/CCDC88B/HLA-E/FCRL3/ZBTB1/HLA-F/CD47/CBFB/FYN/TOX/CLCF1/GPR183/TBX21/FCGR3A/HLA-DQA1/IL7R/NFATC2/CD226/KLRK1/SOX13/CCL5/RUNX3/I…	63
GO:0050851	BP	GO:0050851	antigen receptor-mediated signaling pathway	43/1419	244/18800	1.44966e-07	3.39092e-05	3.13674e-05	IGHG1/IGHV4-39/IGHV3-33/IGHV3-20/IGHG3/IGHV3-53/IGHG4/IGHV3-48/IGHV3-66/IGHV3-72/IGHV3-21/IGKC/IGHV1-18/IGHV4-61/IGHV6-1/IGHV3-74/LILRB4/IGHA1/NECTIN2/LGALS3/MEF2C/DUSP3/IGHA2/BAX/PRKCB/PIK3CA/GPS2/RELA/RC3H2/UBE2N/FCRL3/RFTN1/DGKZ/FYB1/CBLB/FYN/PLEKHA1/FOXP1/NFATC2/CD226/CD247/GATA3/TRDC	43
GO:0002253	BP	GO:0002253	activation of immune response	59/1419	386/18800	1.52273e-07	3.46007e-05	3.20071e-05	IGHG1/IGHV4-39/VSIG4/IGHV3-33/IGHV3-20/IGHG3/IGHV3-53/IGHG4/IGHV3-48/IGHV3-66/IGHV3-72/IGHV3-21/C1QB/IGKC/IGHV1-18/IGHV4-61/IGHV6-1/C1QC/C1QA/IGHV3-74/LILRB4/C2/FCN1/IGHA1/NECTIN2/CFP/LGALS3/MEF2C/PYCARD/DUSP3/IGHA2/STING1/BAG6/PLD2/BAX/PRKCB/PIK3CA/GPS2/RELA/RC3H2/UBE2N/FCRL3/APPL2/RFTN1/DGKZ/FYB1/CD47/CBLB/FYN/PLEKHA1/FOXP1/KLRC4/PYHIN1/NFATC2/CD226/KLRK1/CD247/GATA3/TRDC	59
GO:0019941	BP	GO:0019941	modification-dependent protein catabolic process	87/1419	657/18800	1.72282e-07	3.76534e-05	3.48309e-05	IFI27/CDC20/UBE2C/PLK1/ERLIN1/CEBPA/RCHY1/VPS25/COPS3/ELOC/RNF14/DNAJB12/LTN1/RAD23B/GABARAP/PSMA2/TSG101/ELOB/PSMD3/KCTD10/SNF8/UBE2E1/PSMD8/PSMD4/EDEM2/PSMD14/OS9/COMMD1/UBE2L3/DDB1/UCHL3/PSMD11/PSMD2/SEC61B/UBAP1/KCTD5/ERLIN2/BAG6/PPP2CB/PSMD13/UBQLN1/DESI1/UBL7/USP3/ADRM1/HECTD3/UBA1/RNF7/UBE3C/USP25/CHFR/UBR1/UBE4A/HERC2/WAC/MKRN2/FBXL3/MAN1B1/RFFL/UBE2S/TTC3/RNF166/SMURF2/RBBP6/RC3H2/WWP1/U…	87
GO:0050776	BP	GO:0050776	regulation of immune response	110/1419	892/18800	1.75176e-07	3.76534e-05	3.48309e-05	IGHG1/IGHV4-39/VSIG4/IGHV3-33/IGHV3-20/IGHG3/IGHV3-53/IGHG4/IGHV3-48/IGHV3-66/IGHV3-72/IGHV3-21/C1QB/IGKC/IGHV1-18/IGHV4-61/IGHV6-1/C1QC/C1QA/IGHV3-74/CD1D/LILRB4/C2/FCN1/IGHA1/TIRAP/CLEC12B/MYD88/IL18/OAS1/NECTIN2/CD86/SCIMP/CFP/LGALS3/GATA1/PLA2G4A/GPX1/SLC46A2/MEF2C/HAVCR2/PYCARD/DUSP3/IGHA2/RIOK3/RHBDF2/VAMP8/STING1/PSMA1/BAG6/UBQLN1/KARS1/TRAFD1/PLD2/SERPINB9/ZDHHC5/BAX/IKBKE/GRAMD4/DHX9/NR1…	110
GO:0002764	BP	GO:0002764	immune response-regulating signaling pathway	69/1419	482/18800	1.84896e-07	3.86967e-05	3.5796e-05	IGHG1/IGHV4-39/IGHV3-33/IGHV3-20/IGHG3/IGHV3-53/IGHG4/IGHV3-48/IGHV3-66/IGHV3-72/IGHV3-21/IGKC/IGHV1-18/IGHV4-61/IGHV6-1/IGHV3-74/LILRB4/FCN1/IGHA1/TIRAP/CLEC12B/MYD88/OAS1/NECTIN2/SCIMP/LGALS3/SLC46A2/MEF2C/HAVCR2/DUSP3/IGHA2/RIOK3/BAG6/UBQLN1/PLD2/ZDHHC5/BAX/GRAMD4/LSM14A/PRKCB/MAP2K7/PIK3CA/RPS6KA3/GPS2/RELA/RC3H2/UBE2N/FCRL3/APPL2/RFTN1/DGKZ/PUM2/FYB1/CD47/CBLB/FYN/PLEKHA1/FOXP1/GFI1/KLRC4/FC…	69
GO:0002694	BP	GO:0002694	regulation of leukocyte activation	84/1419	629/18800	1.95823e-07	3.99328e-05	3.69394e-05	IGHG1/IGHV4-39/VSIG4/IGHV3-33/IGHV3-20/IGHG3/IGHV3-53/IGHG4/IGHV3-48/IGHV3-66/IGHV3-72/IGHV3-21/FN1/IGKC/IGHV1-18/IGHV4-61/IGHV6-1/IGHV3-74/CD1D/LILRB4/IGHA1/TIRAP/MYD88/IL18/MILR1/NECTIN2/CD86/LGALS3/JAK2/GATA1/CEBPA/PLA2G4A/SLC46A2/LGALS1/MEF2C/HAVCR2/PYCARD/DUSP3/TNFAIP8L2/HMGB3/IGHA2/ID2/CTSC/VAMP8/TNFSF8/PRDM1/RHOA/KARS1/PIK3CA/ZNF335/RIPOR2/DCAF15/CCDC88B/MARCHF7/HLA-E/RC3H2/FCRL3/ZBTB1/HLA…	84
GO:0006090	BP	GO:0006090	pyruvate metabolic process	25/1419	106/18800	2.3385e-07	4.64952e-05	4.30099e-05	GAPDH/PCK2/ENO1/HK1/ME1/LDHA/VDAC1/PKM/PDHB/GALK1/TPI1/ALDOA/FBP1/PGK1/PDK2/PGAM1/EIF6/SLC2A6/OGDH/ME2/PRKAA1/PRXL2C/ENO3/ENO2/IFNG	25
GO:0045087	BP	GO:0045087	innate immune response	108/1419	880/18800	2.89472e-07	5.61505e-05	5.19415e-05	IGHG1/IGHV4-39/VSIG4/IGHV3-33/IGHV3-20/IGHG3/IGHV3-53/IFI27/IGHG4/IGHV3-48/IGHV3-66/IGHV3-72/IGHV3-21/C1QB/IGKC/IGHV1-18/IGHV4-61/IGHV6-1/C1QC/C1QA/IGHV3-74/CD1D/RAB20/C2/FCN1/IGHA1/TIRAP/CLEC12B/MYD88/IL18/OAS1/NECTIN2/GAPDH/ADAM15/CFP/LGALS3/IRF8/JAK2/HK1/TMEM106A/PRDX1/HAVCR2/PYCARD/TNFAIP8L2/HMGB3/IGHA2/CASP1/RIOK3/ACTG1/BST2/STING1/PRDM1/CHID1/TRAFD1/SERPINB9/CALCOCO2/IKBKE/PLEKHM2/IPO7/DHX9…	108
GO:0043632	BP	GO:0043632	modification-dependent macromolecule catabolic process	87/1419	668/18800	3.56978e-07	6.75962e-05	6.25292e-05	IFI27/CDC20/UBE2C/PLK1/ERLIN1/CEBPA/RCHY1/VPS25/COPS3/ELOC/RNF14/DNAJB12/LTN1/RAD23B/GABARAP/PSMA2/TSG101/ELOB/PSMD3/KCTD10/SNF8/UBE2E1/PSMD8/PSMD4/EDEM2/PSMD14/OS9/COMMD1/UBE2L3/DDB1/UCHL3/PSMD11/PSMD2/SEC61B/UBAP1/KCTD5/ERLIN2/BAG6/PPP2CB/PSMD13/UBQLN1/DESI1/UBL7/USP3/ADRM1/HECTD3/UBA1/RNF7/UBE3C/USP25/CHFR/UBR1/UBE4A/HERC2/WAC/MKRN2/FBXL3/MAN1B1/RFFL/UBE2S/TTC3/RNF166/SMURF2/RBBP6/RC3H2/WWP1/U…	87
GO:0050853	BP	GO:0050853	B cell receptor signaling pathway	28/1419	131/18800	4.06655e-07	7.52122e-05	6.95743e-05	IGHG1/IGHV4-39/IGHV3-33/IGHV3-20/IGHG3/IGHV3-53/IGHG4/IGHV3-48/IGHV3-66/IGHV3-72/IGHV3-21/IGKC/IGHV1-18/IGHV4-61/IGHV6-1/IGHV3-74/IGHA1/MEF2C/IGHA2/BAX/PRKCB/GPS2/FCRL3/RFTN1/PLEKHA1/FOXP1/NFATC2/TRDC	28
GO:0051249	BP	GO:0051249	regulation of lymphocyte activation	73/1419	532/18800	4.39844e-07	7.95018e-05	7.35423e-05	IGHG1/IGHV4-39/VSIG4/IGHV3-33/IGHV3-20/IGHG3/IGHV3-53/IGHG4/IGHV3-48/IGHV3-66/IGHV3-72/IGHV3-21/IGKC/IGHV1-18/IGHV4-61/IGHV6-1/IGHV3-74/CD1D/LILRB4/IGHA1/TIRAP/MYD88/IL18/CD86/LGALS3/JAK2/SLC46A2/LGALS1/MEF2C/HAVCR2/PYCARD/DUSP3/TNFAIP8L2/HMGB3/IGHA2/ID2/TNFSF8/PRDM1/RHOA/PIK3CA/ZNF335/RIPOR2/DCAF15/CCDC88B/MARCHF7/HLA-E/RC3H2/FCRL3/ZBTB1/HLA-F/CD47/CBFB/CBLB/FYN/IKZF3/TOX/CLCF1/DROSHA/GPR183/SMA…	73
GO:0050867	BP	GO:0050867	positive regulation of cell activation	63/1419	436/18800	4.52332e-07	7.99421e-05	7.39497e-05	IGHG1/IGHV4-39/IGHV3-33/IGHV3-20/IGHG3/IGHV3-53/IGHG4/IGHV3-48/IGHV3-66/IGHV3-72/IGHV3-21/IGKC/IGHV1-18/IGHV4-61/IGHV6-1/IGHV3-74/CD1D/LILRB4/IGHA1/TIRAP/MYD88/IL18/NECTIN2/CD86/JAK2/GATA1/CEBPA/PLA2G4A/LGALS1/MEF2C/HAVCR2/PYCARD/IGHA2/CTSC/VAMP8/RHOA/KARS1/PIK3CA/ZNF335/CCDC88B/HLA-E/FCRL3/ZBTB1/HLA-F/CD47/CBFB/FYN/TOX/CLCF1/GPR183/TBX21/FCGR3A/HLA-DQA1/IL7R/NFATC2/CD226/KLRK1/SOX13/CCL5/RUNX3/I…	63
GO:0016071	BP	GO:0016071	mRNA metabolic process	92/1419	728/18800	6.35239e-07	0.000109827	0.000101595	TIRAP/MYD88/LGALS3/NUDT16/DHX35/RNVU1-6/E2F1/NOL3/RNU5D-1/RNVU1-15/PRMT5/EXOSC4/YBX3/SNRPG/RNH1/HNRNPAB/CPSF3/HSF1/THOC6/PRDX6/TFCP2/ZMAT5/AHCYL1/NSUN2/ATF4/DDX41/AAR2/IKBKE/CWF19L1/DHX9/SMU1/POLR2G/CLP1/CNOT6/SCAF11/SCAF8/SECISBP2/EDC4/TRA2A/THRAP3/WBP11/ATF2/CWC15/PPWD1/SFSWAP/CLASRP/RBM25/RBM39/PRPF38B/CCNT1/PRPF38A/PRPF39/CDK13/FAM172A/RAMAC/IK/CDK11B/ACIN1/PAPOLG/HNRNPA0/REST/SF1/RPRD2/RBBP6…	92
GO:0042176	BP	GO:0042176	regulation of protein catabolic process	58/1419	395/18800	7.56687e-07	0.000125997	0.000116553	ADAM9/CDC20/NRG1/ANXA2/PLK1/TIMP1/CEBPA/GPX1/RCHY1/RNF14/CTSC/RAD23B/GABARAP/ELOB/PSMD3/SNX3/RIC1/SNF8/ALAD/PSMD14/COMMD1/DDB1/SNX1/PSMD2/BAG6/UBQLN1/SNX12/DESI1/USP25/CHFR/WAC/TMF1/MKRN2/VGLL4/MARCHF7/RELA/SMAD4/PKD1/SMAD3/SMURF2/WWP1/BAG5/PIN1/CDKN1B/AXIN1/RNF139/CBLB/FYN/AGAP2/FOXO1/ABCA2/OSBPL7/EPHA4/RNF144A/WNT10B/SMAD7/PYHIN1/IFNG	58
GO:0019646	BP	GO:0019646	aerobic electron transport chain	21/1419	84/18800	7.60452e-07	0.000125997	0.000116553	SDHD/NDUFA7/COX5A/NDUFB1/NDUFB9/NDUFB5/NDUFS4/UQCR10/NDUFV3/CYC1/UQCRH/NDUFB10/COX15/UQCRFS1P1/NDUFS6/NDUFB3/NDUFS2/COX6A1/NDUFV2/SDHC/NDUFA6	21
GO:0098542	BP	GO:0098542	defense response to other organism	129/1419	1123/18800	8.02443e-07	0.000130241	0.000120479	IGHG1/IGHV4-39/VSIG4/IGHV3-33/IGHV3-20/IGHG3/IGHV3-53/IFI27/IGKV3-20/IGHG4/IGHV3-48/IGHV3-66/IGHV3-72/IGHV3-21/C1QB/IGKC/IGHV1-18/IGHV4-61/IGHV6-1/C1QC/C1QA/IGHV3-74/CD1D/SIGLEC16/RAB20/C2/FCN1/IGHA1/TIRAP/CLEC12B/MYD88/IL18/OAS1/NECTIN2/GAPDH/ADAM15/CFP/LGALS3/IFNGR1/IRF8/JAK2/HK1/TMEM106A/PRDX1/HAVCR2/PYCARD/TNFAIP8L2/HMGB3/EXOSC4/IGHA2/CASP1/SLFN11/RIOK3/ACTG1/BST2/VAMP8/BECN1/ACP5/STING1/TNFS…	129
GO:0002250	BP	GO:0002250	adaptive immune response	92/1419	734/18800	9.10333e-07	0.000144798	0.000133944	IGHG1/IGHV4-39/IGHV3-33/IGHV3-20/IGHG3/IGHV3-53/IGKV3-20/IGKV2-28/IGKV3D-20/IGKV1-39/IGHG4/IGHV3-48/IGHV3-66/IGHV3-72/IGLV7-46/IGLV1-47/IGKV2-30/IGKV1-12/IGHV3-21/IGKV1-5/IGKV1-16/IGLV2-11/IGKV2-29/C1QB/IGKC/IGKV2D-30/IGHV1-18/IGHV4-61/IGHV6-1/IGKV3-15/C1QC/IGLV3-19/C1QA/IGHV3-74/IGKV1D-12/IGKV1-6/IGKV1-27/CD1D/IGLV7-43/LILRB4/IGKV3D-11/C2/IGHA1/MYD88/IL18/NECTIN2/CD86/ALCAM/JAK2/PLA2G4A/MEF2C/HA…	92
GO:0042773	BP	GO:0042773	ATP synthesis coupled electron transport	22/1419	92/18800	9.49028e-07	0.000145147	0.000134266	SDHD/NDUFA7/COX5A/NDUFB1/NDUFB9/NDUFB5/NDUFS4/UQCR10/NDUFV3/CYC1/UQCRH/NDUFB10/COX15/UQCRFS1P1/NDUFS6/GHITM/NDUFB3/NDUFS2/COX6A1/NDUFV2/SDHC/NDUFA6	22
GO:0042775	BP	GO:0042775	mitochondrial ATP synthesis coupled electron transport	22/1419	92/18800	9.49028e-07	0.000145147	0.000134266	SDHD/NDUFA7/COX5A/NDUFB1/NDUFB9/NDUFB5/NDUFS4/UQCR10/NDUFV3/CYC1/UQCRH/NDUFB10/COX15/UQCRFS1P1/NDUFS6/GHITM/NDUFB3/NDUFS2/COX6A1/NDUFV2/SDHC/NDUFA6	22
GO:0051251	BP	GO:0051251	positive regulation of lymphocyte activation	55/1419	371/18800	1.07339e-06	0.00016107	0.000148996	IGHG1/IGHV4-39/IGHV3-33/IGHV3-20/IGHG3/IGHV3-53/IGHG4/IGHV3-48/IGHV3-66/IGHV3-72/IGHV3-21/IGKC/IGHV1-18/IGHV4-61/IGHV6-1/IGHV3-74/CD1D/LILRB4/IGHA1/TIRAP/MYD88/IL18/CD86/JAK2/LGALS1/MEF2C/HAVCR2/PYCARD/IGHA2/RHOA/PIK3CA/ZNF335/CCDC88B/HLA-E/FCRL3/ZBTB1/HLA-F/CD47/CBFB/FYN/TOX/CLCF1/GPR183/TBX21/FCGR3A/HLA-DQA1/IL7R/NFATC2/KLRK1/SOX13/CCL5/RUNX3/IFNG/GATA3/TRDC	55
GO:0006099	BP	GO:0006099	tricarboxylic acid cycle	12/1419	31/18800	1.19116e-06	0.000175431	0.000162281	IDH1/SDHD/PDHB/FH/ACO2/MDH2/SDHB/SUCLG1/OGDH/CS/SDHC/IDH3G	12
GO:0006909	BP	GO:0006909	phagocytosis	48/1419	310/18800	1.48421e-06	0.000214617	0.000198529	IGHG1/IGHV4-39/IGHV3-33/IGHV3-20/IGHG3/IGHV3-53/IGHG4/IGHV3-48/IGHV3-66/IGHV3-72/IGHV3-21/IGKC/IGHV1-18/IGHV4-61/IGHV6-1/IGHV3-74/RAB20/C2/FCN1/IGHA1/MYD88/MSR1/IRF8/TM9SF4/PYCARD/IGHA2/SCARB1/C1orf43/EIF2AK1/SNX3/BECN1/PLD2/RAB14/PIK3CA/CNN2/APPL2/CDC42SE1/CD47/FYN/ARHGAP12/CAMK1D/ARHGAP25/PLD4/ICAM3/IL2RB/SPON2/IFNG/TRDC	48
GO:0043161	BP	GO:0043161	proteasome-mediated ubiquitin-dependent protein catabolic process	59/1419	414/18800	1.64596e-06	0.000233755	0.000216233	IFI27/CDC20/UBE2C/PLK1/ERLIN1/CEBPA/RCHY1/RNF14/DNAJB12/LTN1/RAD23B/GABARAP/PSMA2/ELOB/KCTD10/PSMD8/PSMD4/EDEM2/PSMD14/OS9/COMMD1/DDB1/PSMD2/SEC61B/KCTD5/ERLIN2/BAG6/PPP2CB/UBQLN1/DESI1/HECTD3/CHFR/UBR1/UBE4A/HERC2/WAC/MKRN2/FBXL3/MAN1B1/RFFL/UBE2S/SMURF2/WWP1/DNAJB14/BAG5/CRBN/FBXL17/AXIN1/FBXO33/PPP2R5C/DNAJB9/FBXL14/RNF216/TMUB1/RNF144A/TOPORS/WNT10B/SMAD7/TBX21	59
GO:0051443	BP	GO:0051443	positive regulation of ubiquitin-protein transferase activity	12/1419	32/18800	1.77519e-06	0.000247685	0.000229119	CDC20/UBE2C/PLK1/UBE2L3/UBE2S/UBE2N/PIN1/AXIN1/BMI1/ARRDC3/DCUN1D4/TOPORS	12
GO:0055086	BP	GO:0055086	nucleobase-containing small molecule metabolic process	74/1419	563/18800	1.91029e-06	0.000261941	0.000242306	SULT1A4/TYMS/SULT1A3/DPYD/GAPDH/PPT1/MPP1/NUDT16/TK1/HSD17B4/SULT1A1/ENO1/UAP1L1/NANS/HK1/ME1/LDHA/CNP/ATP5MF/NUDT4/PKM/PGM2/UPP1/ADA2/PAPSS1/PDHB/ABCD1/GALK1/ATP5MC1/TPI1/ALDOA/MGAT1/ATP5PB/ATP5F1C/ATP5PD/FBP1/ATP5F1B/ACSS2/PGK1/ATP5MC3/PDK2/PGAM1/EIF6/SLC2A6/ACLY/ATP5F1E/GARS1/ATP5PF/HPRT1/GART/PMVK/COASY/NME2/GMDS/OGDH/ATP5F1A/RHOA/ERH/KARS1/RAN/DGAT1/AMD1/PRKAA1/DIP2A/PRXL2C/APOBEC3D/MVD/ENO3…	74
GO:0002228	BP	GO:0002228	natural killer cell mediated immunity	19/1419	75/18800	2.04129e-06	0.000275158	0.000254532	CLEC12B/IL18/NECTIN2/PRDX1/HAVCR2/SERPINB9/PLEKHM2/HLA-E/SLAMF6/HLA-F/NCR1/KLRC4/FCGR3A/CD226/KIR3DL1/KLRK1/GZMB/NKG7/SH2D1B	19
GO:0031329	BP	GO:0031329	regulation of cellular catabolic process	101/1419	843/18800	2.13243e-06	0.000282653	0.000261466	ADAM9/IDH1/TIRAP/MYD88/CDC20/SPTLC2/GAPDH/ATP6V1B2/ANXA2/SLIRP/PLK1/TIMP1/ATP6V0A1/CEBPA/GPX1/PSAP/BMF/VDAC1/E2F1/RCHY1/TSPO/CDK5/PYCARD/PARL/ABCD1/SCARB1/YBX3/RNF14/CTSC/RHEB/RAD23B/EIF4G1/HNRNPAB/GABARAP/HSF1/ATP6V1D/POLDIP2/ELOB/RIC1/PGAM1/BECN1/ALAD/PSMD14/STING1/COMMD1/SLC25A5/BAG6/NSUN2/UBQLN1/CALCOCO2/BAX/DESI1/IKBKE/DHX9/POLR2G/RRAGA/PPP1CA/USP25/CNOT6/CHFR/GOLGA2/SECISBP2/PIK3CA/ATP6V0A2…	101
GO:0022900	BP	GO:0022900	electron transport chain	31/1419	167/18800	2.52073e-06	0.000328645	0.00030401	ME1/PDIA5/SDHD/NDUFA7/COX5A/NDUFB1/NDUFB9/SRD5A1/NDUFB5/NDUFS4/UQCR10/NDOR1/NDUFV3/CYC1/ETFA/SDHB/UQCRH/NDUFB10/COX15/UQCRFS1P1/NDUFS6/GHITM/NDUFB3/NDUFS2/COX6A1/ME2/NDUFV2/SDHC/NDUFA6/SURF1/DHRS3	31
GO:0022904	BP	GO:0022904	respiratory electron transport chain	24/1419	113/18800	3.01868e-06	0.000387219	0.000358193	SDHD/NDUFA7/COX5A/NDUFB1/NDUFB9/NDUFB5/NDUFS4/UQCR10/NDUFV3/CYC1/ETFA/SDHB/UQCRH/NDUFB10/COX15/UQCRFS1P1/NDUFS6/GHITM/NDUFB3/NDUFS2/COX6A1/NDUFV2/SDHC/NDUFA6	24
GO:0009259	BP	GO:0009259	ribonucleotide metabolic process	55/1419	384/18800	3.15287e-06	0.000398012	0.000368177	SULT1A4/SULT1A3/DPYD/GAPDH/PPT1/MPP1/NUDT16/HSD17B4/SULT1A1/ENO1/HK1/LDHA/ATP5MF/NUDT4/PKM/UPP1/PAPSS1/PDHB/ABCD1/GALK1/ATP5MC1/TPI1/ALDOA/ATP5PB/ATP5F1C/ATP5PD/FBP1/ATP5F1B/ACSS2/PGK1/ATP5MC3/PDK2/PGAM1/EIF6/SLC2A6/ACLY/ATP5F1E/ATP5PF/HPRT1/GART/PMVK/COASY/NME2/OGDH/ATP5F1A/RHOA/RAN/DGAT1/PRKAA1/DIP2A/PRXL2C/MVD/ENO3/ENO2/IFNG	55
GO:0009150	BP	GO:0009150	purine ribonucleotide metabolic process	53/1419	366/18800	3.41712e-06	0.00042463	0.0003928	SULT1A4/SULT1A3/GAPDH/PPT1/MPP1/NUDT16/HSD17B4/SULT1A1/ENO1/HK1/LDHA/ATP5MF/NUDT4/PKM/PAPSS1/PDHB/ABCD1/GALK1/ATP5MC1/TPI1/ALDOA/ATP5PB/ATP5F1C/ATP5PD/FBP1/ATP5F1B/ACSS2/PGK1/ATP5MC3/PDK2/PGAM1/EIF6/SLC2A6/ACLY/ATP5F1E/ATP5PF/HPRT1/GART/PMVK/COASY/NME2/OGDH/ATP5F1A/RHOA/RAN/DGAT1/PRKAA1/DIP2A/PRXL2C/MVD/ENO3/ENO2/IFNG	53
GO:0072521	BP	GO:0072521	purine-containing compound metabolic process	58/1419	416/18800	4.0419e-06	0.000494542	0.000457471	SULT1A4/SULT1A3/DPYD/GAPDH/PPT1/MPP1/NUDT16/HSD17B4/SULT1A1/ENO1/HK1/LDHA/ATP5MF/NUDT4/PKM/PGM2/ADA2/PAPSS1/PDHB/ABCD1/GALK1/ATP5MC1/TPI1/ALDOA/ATP5PB/ATP5F1C/ATP5PD/FBP1/ATP5F1B/ACSS2/PGK1/ATP5MC3/PDK2/PGAM1/EIF6/SLC2A6/ACLY/ATP5F1E/ATP5PF/HPRT1/GART/PMVK/COASY/NME2/OGDH/ATP5F1A/RHOA/RAN/DGAT1/AMD1/PRKAA1/DIP2A/PRXL2C/MVD/ENO3/ENO2/PTGDR/IFNG	58
GO:0006956	BP	GO:0006956	complement activation	26/1419	131/18800	4.49841e-06	0.000540707	0.000500176	IGHG1/IGHV4-39/VSIG4/IGHV3-33/IGHV3-20/IGHG3/IGHV3-53/IGHG4/IGHV3-48/IGHV3-66/IGHV3-72/IGHV3-21/C1QB/IGKC/IGHV1-18/IGHV4-61/IGHV6-1/C1QC/C1QA/IGHV3-74/C2/FCN1/IGHA1/CFP/IGHA2/TRDC	26
GO:0006958	BP	GO:0006958	complement activation, classical pathway	23/1419	108/18800	4.59318e-06	0.000540707	0.000500176	IGHG1/IGHV4-39/IGHV3-33/IGHV3-20/IGHG3/IGHV3-53/IGHG4/IGHV3-48/IGHV3-66/IGHV3-72/IGHV3-21/C1QB/IGKC/IGHV1-18/IGHV4-61/IGHV6-1/C1QC/C1QA/IGHV3-74/C2/IGHA1/IGHA2/TRDC	23
GO:0042267	BP	GO:0042267	natural killer cell mediated cytotoxicity	18/1419	72/18800	4.62317e-06	0.000540707	0.000500176	CLEC12B/IL18/NECTIN2/PRDX1/HAVCR2/SERPINB9/PLEKHM2/HLA-E/SLAMF6/HLA-F/NCR1/KLRC4/FCGR3A/CD226/KIR3DL1/KLRK1/GZMB/NKG7	18
GO:0050865	BP	GO:0050865	regulation of cell activation	84/1419	681/18800	5.11639e-06	0.000589719	0.000545514	IGHG1/IGHV4-39/VSIG4/IGHV3-33/IGHV3-20/IGHG3/IGHV3-53/IGHG4/IGHV3-48/IGHV3-66/IGHV3-72/IGHV3-21/FN1/IGKC/IGHV1-18/IGHV4-61/IGHV6-1/IGHV3-74/CD1D/LILRB4/IGHA1/TIRAP/MYD88/IL18/MILR1/NECTIN2/CD86/LGALS3/JAK2/GATA1/CEBPA/PLA2G4A/SLC46A2/LGALS1/MEF2C/HAVCR2/PYCARD/DUSP3/TNFAIP8L2/HMGB3/IGHA2/ID2/CTSC/VAMP8/TNFSF8/PRDM1/RHOA/KARS1/PIK3CA/ZNF335/RIPOR2/DCAF15/CCDC88B/MARCHF7/HLA-E/RC3H2/FCRL3/ZBTB1/HLA…	84
GO:0006910	BP	GO:0006910	phagocytosis, recognition	22/1419	102/18800	5.91365e-06	0.000671875	0.000621511	IGHG1/IGHV4-39/IGHV3-33/IGHV3-20/IGHG3/IGHV3-53/IGHG4/IGHV3-48/IGHV3-66/IGHV3-72/IGHV3-21/IGKC/IGHV1-18/IGHV4-61/IGHV6-1/IGHV3-74/FCN1/IGHA1/IGHA2/SCARB1/SPON2/TRDC	22
GO:1901615	BP	GO:1901615	organic hydroxy compound metabolic process	71/1419	551/18800	6.21152e-06	0.000695778	0.000643623	CES1/NTSR1/ACER3/SULT1A4/IDH1/SULT1A3/CTSB/SPTLC2/ALDH1A1/ERLIN1/PCK2/LIPA/CEBPA/PLA2G4A/NPC2/CAT/SULT1A1/LDHA/LPCAT3/NUDT4/DHCR24/HDLBP/DPM2/SRD5A1/GALK1/SCARB1/SPTSSA/ACO2/CYB5R1/TPI1/SQLE/COMT/ACSS2/DHRS4/ACAA2/HSD17B10/ACLY/HPRT1/PMVK/ERLIN2/RETSAT/GDE1/SNX17/PCBD2/AKR1A1/SOAT1/IDH3G/DGAT1/STARD3/IP6K2/PRKAA1/REST/CBR4/MVD/MECP2/CD244/PPIP5K2/LSS/ABCA2/OSBPL7/TPK1/GFI1/GK5/TTC39B/AKR1C3/DHRS1…	71
GO:0019693	BP	GO:0019693	ribose phosphate metabolic process	55/1419	394/18800	6.86978e-06	0.000758825	0.000701943	SULT1A4/SULT1A3/DPYD/GAPDH/PPT1/MPP1/NUDT16/HSD17B4/SULT1A1/ENO1/HK1/LDHA/ATP5MF/NUDT4/PKM/UPP1/PAPSS1/PDHB/ABCD1/GALK1/ATP5MC1/TPI1/ALDOA/ATP5PB/ATP5F1C/ATP5PD/FBP1/ATP5F1B/ACSS2/PGK1/ATP5MC3/PDK2/PGAM1/EIF6/SLC2A6/ACLY/ATP5F1E/ATP5PF/HPRT1/GART/PMVK/COASY/NME2/OGDH/ATP5F1A/RHOA/RAN/DGAT1/PRKAA1/DIP2A/PRXL2C/MVD/ENO3/ENO2/IFNG	55
GO:0006096	BP	GO:0006096	glycolytic process	19/1419	81/18800	6.9701e-06	0.000759359	0.000702437	GAPDH/ENO1/HK1/LDHA/PKM/GALK1/TPI1/ALDOA/FBP1/PGK1/PGAM1/EIF6/SLC2A6/OGDH/PRKAA1/PRXL2C/ENO3/ENO2/IFNG	19
GO:0006757	BP	GO:0006757	ATP generation from ADP	19/1419	82/18800	8.43724e-06	0.000906776	0.000838804	GAPDH/ENO1/HK1/LDHA/PKM/GALK1/TPI1/ALDOA/FBP1/PGK1/PGAM1/EIF6/SLC2A6/OGDH/PRKAA1/PRXL2C/ENO3/ENO2/IFNG	19
GO:0016052	BP	GO:0016052	carbohydrate catabolic process	28/1419	152/18800	8.8268e-06	0.000935994	0.000865832	GAA/GAPDH/HEXB/NAGA/ENO1/NEU1/GLB1/HK1/LDHA/PKM/GALK1/TPI1/ALDOA/FBP1/PGK1/PGAM1/EIF6/SLC2A6/OGDH/GUSB/PPP1CA/PRKAA1/PRXL2C/ENO3/GK5/ENO2/TKTL1/IFNG	28
GO:0019637	BP	GO:0019637	organophosphate metabolic process	107/1419	936/18800	8.99734e-06	0.000941524	0.000870947	CRLS1/NTSR1/SULT1A4/IDH1/TYMS/SULT1A3/RPE/DPYD/SPTLC2/GAPDH/FABP5/HEXB/PPT1/MPP1/PLA2G4A/NUDT16/TK1/HSD17B4/SULT1A1/ENO1/HK1/ME1/LDHA/FADS1/LPCAT3/CNP/AGPAT2/ATP5MF/NUDT4/PKM/G6PC3/PGM2/UPP1/PAPSS1/PDHB/DPM2/ABCD1/CHKA/GALK1/SCARB1/ATP5MC1/TPI1/DBI/ALDOA/ATP5PB/ATP5F1C/HADHA/ATP5PD/FBP1/ATP5F1B/ACSS2/PGK1/ATP5MC3/PDK2/PGAM1/EIF6/SLC2A6/ACLY/ATP5F1E/BECN1/PLCB3/PRDX6/PIGF/GARS1/ATP5PF/HPRT1/GART/C…	107
GO:0002440	BP	GO:0002440	production of molecular mediator of immune response	46/1419	312/18800	9.23895e-06	0.000954251	0.00088272	IGKV3-20/IGKV2-28/IGKV3D-20/IGKV1-39/IGLV7-46/IGLV1-47/IGKV2-30/IGKV1-12/IGKV1-5/IGKV1-16/IGLV2-11/IGKV2-29/IGKC/IGKV2D-30/IGKV3-15/IGLV3-19/IGKV1D-12/IGKV1-6/IGKV1-27/IGLV7-43/LILRB4/IGKV3D-11/IL18/CD86/SCIMP/HK1/POLL/BST2/DDX21/YY1/PMS2/HLA-E/FCRL3/HLA-F/CD244/DNAJB9/CLCF1/UNG/SMAD7/TBX21/HLA-DQA1/CD226/SPON2/TRAV14DV4/GATA3/CLC	46
GO:0015986	BP	GO:0015986	proton motive force-driven ATP synthesis	10/1419	26/18800	1.00546e-05	0.00102518	0.00094833	ATP5MF/ATP5MC1/ATP5PB/ATP5F1C/ATP5PD/ATP5F1B/ATP5MC3/ATP5F1E/ATP5PF/ATP5F1A	10
GO:0031398	BP	GO:0031398	positive regulation of protein ubiquitination	24/1419	121/18800	1.04645e-05	0.0010426	0.000964445	CDC20/UBE2C/PLK1/RCHY1/AIMP2/GABARAP/COMMD1/UBE2L3/UBQLN1/CHFR/MARCHF7/UBE2S/CDK9/UBE2N/PIN1/AXIN1/FBXO33/BMI1/ARRDC3/CBLB/DCUN1D4/CRY1/TOPORS/SMAD7	24
GO:0002520	BP	GO:0002520	immune system development	109/1419	961/18800	1.04876e-05	0.0010426	0.000964445	C1QC/CD1D/LILRB4/PRDX3/FAM20C/TRPM2/TIRAP/HDAC9/IL18/CD86/CCNB2/ANXA2/TOP2A/IRF8/JAK2/GATA1/CEBPA/SLC46A2/ROGDI/LGALS1/ACVR1B/MEF2C/POLL/PPARGC1B/HAVCR2/ALAS1/KCNQ1/HMGB3/EZH2/SRP54/RRAS/ID2/BAK1/EIF2AK1/SNX10/NRROS/WDR61/HSF1/EIF6/TNFSF8/PRDM1/SLC25A5/KDELR1/JAGN1/CMTM7/RHOA/VPS33A/BAX/ATF4/ATF2/DCAF1/L3MBTL3/GPS2/YY1/CNN2/CDK13/MARCHF7/N4BP2L2/ACIN1/KMT2A/PMS2/REST/SMAD3/TOB2/HLA-E/RC3H2/ANKRD5…	109
GO:0051438	BP	GO:0051438	regulation of ubiquitin-protein transferase activity	15/1419	56/18800	1.15471e-05	0.00113375	0.00104876	CDC20/UBE2C/PLK1/UBE2L3/UBE2S/UBE2N/BUB3/BAG5/PIN1/AXIN1/BMI1/ARRDC3/DCUN1D4/TOPORS/SMAD7	15
GO:0001909	BP	GO:0001909	leukocyte mediated cytotoxicity	25/1419	131/18800	1.39675e-05	0.00134658	0.00124564	IGHG1/CD1D/CLEC12B/MYD88/IL18/NECTIN2/PRDX1/HAVCR2/CTSC/HPRT1/SERPINB9/PLEKHM2/HLA-E/DNASE1/SLAMF6/HLA-F/NCR1/KLRC4/FCGR3A/IL7R/CD226/KIR3DL1/KLRK1/GZMB/NKG7	25
GO:0042113	BP	GO:0042113	B cell activation	48/1419	336/18800	1.40534e-05	0.00134658	0.00124564	IGHG1/IGHV4-39/IGHV3-33/IGHV3-20/IGHG3/IGHV3-53/IGHG4/IGHV3-48/IGHV3-66/IGHV3-72/IGHV3-21/IGKC/IGHV1-18/IGHV4-61/IGHV6-1/IGHV3-74/IGHA1/TIRAP/HDAC9/CD86/IRF8/LGALS1/MEF2C/HMGB3/IGHA2/EZH2/ID2/BAK1/BST2/SLC25A5/CMTM7/BAX/PRKCB/DCAF1/GPS2/YY1/FCRL3/AKAP17A/IKZF3/DNAJB9/CLCF1/GPR183/UNG/TBX21/IL7R/NFATC2/ITM2A/TRDC	48
GO:0030097	BP	GO:0030097	hemopoiesis	99/1419	860/18800	1.47145e-05	0.00138306	0.00127939	C1QC/CD1D/LILRB4/PRDX3/FAM20C/TRPM2/TIRAP/HDAC9/IL18/CD86/ANXA2/TOP2A/IRF8/JAK2/GATA1/CEBPA/SLC46A2/ROGDI/LGALS1/ACVR1B/MEF2C/PPARGC1B/ALAS1/KCNQ1/HMGB3/EZH2/SRP54/RRAS/ID2/BAK1/EIF2AK1/SNX10/NRROS/WDR61/HSF1/EIF6/TNFSF8/PRDM1/SLC25A5/KDELR1/JAGN1/CMTM7/RHOA/VPS33A/BAX/ATF4/ATF2/DCAF1/L3MBTL3/GPS2/YY1/CNN2/CDK13/N4BP2L2/ACIN1/KMT2A/REST/TOB2/RC3H2/ANKRD54/FCRL3/ASXL1/IKZF1/JAK1/ZBTB1/SLAMF6/KMT2E…	99
GO:0046939	BP	GO:0046939	nucleotide phosphorylation	21/1419	100/18800	1.47819e-05	0.00138306	0.00127939	GAPDH/ENO1/HK1/LDHA/PKM/GALK1/TPI1/ALDOA/FBP1/PGK1/PGAM1/EIF6/SLC2A6/NME2/OGDH/PNKP/PRKAA1/PRXL2C/ENO3/ENO2/IFNG	21
GO:0006886	BP	GO:0006886	intracellular protein transport	98/1419	851/18800	1.60155e-05	0.00148107	0.00137004	IFI27/RAB20/SORT1/YIF1B/YWHAG/JAK2/SRP19/CLTA/TSPO/AP2S1/CDK5/VPS25/COPB2/TM9SF4/PARL/SNAPIN/AP1B1/SRP54/NUP62/PEX10/SNX8/SNX10/GABARAP/PREB/AP1S2/SNX11/STX10/TIMM23/RIC1/SNF8/HM13/COPG1/TOMM22/TMED9/EDEM2/COPG2/OS9/UBE2L3/SNX1/SEC61A1/SIL1/SEC61B/AP1S1/AHCYL1/SEC13/GET3/STX12/BAG6/ASPSCR1/RUFY3/SNX17/VPS33A/AP3M1/BAX/DESI1/AP2A1/TRAK2/SRP72/IPO7/RAN/M6PR/SRPRA/VPS29/TNPO1/KPNA4/RAB14/HERC2/POM12…	98
GO:0009135	BP	GO:0009135	purine nucleoside diphosphate metabolic process	21/1419	103/18800	2.37311e-05	0.0021447	0.00198394	GAPDH/MPP1/NUDT16/ENO1/HK1/LDHA/PKM/GALK1/TPI1/ALDOA/FBP1/PGK1/PGAM1/EIF6/SLC2A6/OGDH/PRKAA1/PRXL2C/ENO3/ENO2/IFNG	21
GO:0009179	BP	GO:0009179	purine ribonucleoside diphosphate metabolic process	21/1419	103/18800	2.37311e-05	0.0021447	0.00198394	GAPDH/MPP1/NUDT16/ENO1/HK1/LDHA/PKM/GALK1/TPI1/ALDOA/FBP1/PGK1/PGAM1/EIF6/SLC2A6/OGDH/PRKAA1/PRXL2C/ENO3/ENO2/IFNG	21
GO:0010324	BP	GO:0010324	membrane invagination	26/1419	144/18800	2.62325e-05	0.00234413	0.00216841	IGHG1/IGHV4-39/IGHV3-33/IGHV3-20/IGHG3/IGHV3-53/IGHG4/IGHV3-48/IGHV3-66/IGHV3-72/IGHV3-21/IGKC/IGHV1-18/IGHV4-61/IGHV6-1/IGHV3-74/IGHA1/MSR1/IGHA2/SNX3/BECN1/RHOA/APPL2/ARHGAP12/ARHGAP25/TRDC	26
GO:0006911	BP	GO:0006911	phagocytosis, engulfment	24/1419	128/18800	2.79155e-05	0.0024668	0.00228189	IGHG1/IGHV4-39/IGHV3-33/IGHV3-20/IGHG3/IGHV3-53/IGHG4/IGHV3-48/IGHV3-66/IGHV3-72/IGHV3-21/IGKC/IGHV1-18/IGHV4-61/IGHV6-1/IGHV3-74/IGHA1/MSR1/IGHA2/BECN1/APPL2/ARHGAP12/ARHGAP25/TRDC	24
GO:0006163	BP	GO:0006163	purine nucleotide metabolic process	53/1419	394/18800	2.85147e-05	0.00249206	0.00230526	SULT1A4/SULT1A3/GAPDH/PPT1/MPP1/NUDT16/HSD17B4/SULT1A1/ENO1/HK1/LDHA/ATP5MF/NUDT4/PKM/PAPSS1/PDHB/ABCD1/GALK1/ATP5MC1/TPI1/ALDOA/ATP5PB/ATP5F1C/ATP5PD/FBP1/ATP5F1B/ACSS2/PGK1/ATP5MC3/PDK2/PGAM1/EIF6/SLC2A6/ACLY/ATP5F1E/ATP5PF/HPRT1/GART/PMVK/COASY/NME2/OGDH/ATP5F1A/RHOA/RAN/DGAT1/PRKAA1/DIP2A/PRXL2C/MVD/ENO3/ENO2/IFNG	53
GO:0006753	BP	GO:0006753	nucleoside phosphate metabolic process	63/1419	495/18800	2.99242e-05	0.00258682	0.00239291	SULT1A4/TYMS/SULT1A3/DPYD/GAPDH/PPT1/MPP1/NUDT16/TK1/HSD17B4/SULT1A1/ENO1/HK1/ME1/LDHA/CNP/ATP5MF/NUDT4/PKM/UPP1/PAPSS1/PDHB/ABCD1/GALK1/ATP5MC1/TPI1/ALDOA/ATP5PB/ATP5F1C/ATP5PD/FBP1/ATP5F1B/ACSS2/PGK1/ATP5MC3/PDK2/PGAM1/EIF6/SLC2A6/ACLY/ATP5F1E/GARS1/ATP5PF/HPRT1/GART/PMVK/COASY/NME2/OGDH/ATP5F1A/RHOA/KARS1/RAN/DGAT1/PRKAA1/DIP2A/PRXL2C/MVD/ENO3/NADK2/ENO2/UNG/IFNG	63
GO:0019318	BP	GO:0019318	hexose metabolic process	37/1419	242/18800	3.02789e-05	0.00258933	0.00239524	OAS1/GAA/GAPDH/FABP5/FUCA2/PCK2/ENO1/GLB1/HK1/BCKDK/G6PC3/PGM2/KCNQ1/PDHB/MAN2B1/GALK1/TPI1/ALDOA/FBP1/PGK1/PDK2/DDB1/ATF4/PPP1CA/MAN2A1/ARPP19/EPM2AIP1/PIK3CA/PRKAA1/POFUT2/CRTC2/RUBCNL/FOXO1/CRY1/ENO2/PMAIP1/TKTL1	37
GO:0099024	BP	GO:0099024	plasma membrane invagination	25/1419	137/18800	3.0933e-05	0.00261713	0.00242095	IGHG1/IGHV4-39/IGHV3-33/IGHV3-20/IGHG3/IGHV3-53/IGHG4/IGHV3-48/IGHV3-66/IGHV3-72/IGHV3-21/IGKC/IGHV1-18/IGHV4-61/IGHV6-1/IGHV3-74/IGHA1/MSR1/IGHA2/BECN1/RHOA/APPL2/ARHGAP12/ARHGAP25/TRDC	25
GO:0005996	BP	GO:0005996	monosaccharide metabolic process	39/1419	261/18800	3.17618e-05	0.00265896	0.00245965	OAS1/GAA/GAPDH/FABP5/FUCA2/PCK2/GSTO1/ENO1/GLB1/HK1/BCKDK/G6PC3/PGM2/KCNQ1/PDHB/MAN2B1/GALK1/TPI1/ALDOA/FBP1/PGK1/PDK2/DDB1/AKR1A1/ATF4/PPP1CA/MAN2A1/ARPP19/EPM2AIP1/PIK3CA/PRKAA1/POFUT2/CRTC2/RUBCNL/FOXO1/CRY1/ENO2/PMAIP1/TKTL1	39
GO:0002455	BP	GO:0002455	humoral immune response mediated by circulating immunoglobulin	23/1419	121/18800	3.24624e-05	0.0026893	0.00248771	IGHG1/IGHV4-39/IGHV3-33/IGHV3-20/IGHG3/IGHV3-53/IGHG4/IGHV3-48/IGHV3-66/IGHV3-72/IGHV3-21/C1QB/IGKC/IGHV1-18/IGHV4-61/IGHV6-1/C1QC/C1QA/IGHV3-74/C2/IGHA1/IGHA2/TRDC	23
GO:0009117	BP	GO:0009117	nucleotide metabolic process	62/1419	487/18800	3.42162e-05	0.00279381	0.00258439	SULT1A4/TYMS/SULT1A3/DPYD/GAPDH/PPT1/MPP1/NUDT16/HSD17B4/SULT1A1/ENO1/HK1/ME1/LDHA/CNP/ATP5MF/NUDT4/PKM/UPP1/PAPSS1/PDHB/ABCD1/GALK1/ATP5MC1/TPI1/ALDOA/ATP5PB/ATP5F1C/ATP5PD/FBP1/ATP5F1B/ACSS2/PGK1/ATP5MC3/PDK2/PGAM1/EIF6/SLC2A6/ACLY/ATP5F1E/GARS1/ATP5PF/HPRT1/GART/PMVK/COASY/NME2/OGDH/ATP5F1A/RHOA/KARS1/RAN/DGAT1/PRKAA1/DIP2A/PRXL2C/MVD/ENO3/NADK2/ENO2/UNG/IFNG	62
GO:0046031	BP	GO:0046031	ADP metabolic process	19/1419	90/18800	3.44265e-05	0.00279381	0.00258439	GAPDH/ENO1/HK1/LDHA/PKM/GALK1/TPI1/ALDOA/FBP1/PGK1/PGAM1/EIF6/SLC2A6/OGDH/PRKAA1/PRXL2C/ENO3/ENO2/IFNG	19
GO:0042776	BP	GO:0042776	proton motive force-driven mitochondrial ATP synthesis	8/1419	19/18800	3.66939e-05	0.00294774	0.00272678	ATP5MF/ATP5PB/ATP5F1C/ATP5PD/ATP5F1B/ATP5F1E/ATP5PF/ATP5F1A	8
GO:0006397	BP	GO:0006397	mRNA processing	63/1419	500/18800	4.05704e-05	0.00322657	0.0029847	LGALS3/DHX35/RNVU1-6/NOL3/RNU5D-1/RNVU1-15/PRMT5/SNRPG/CPSF3/HSF1/THOC6/PRDX6/ZMAT5/AHCYL1/DDX41/AAR2/CWF19L1/DHX9/SMU1/CLP1/SCAF11/SCAF8/TRA2A/THRAP3/WBP11/CWC15/PPWD1/SFSWAP/CLASRP/RBM25/RBM39/PRPF38B/CCNT1/PRPF38A/PRPF39/CDK13/FAM172A/RAMAC/IK/CDK11B/ACIN1/PAPOLG/HNRNPA0/REST/SF1/RPRD2/RBBP6/CDK9/RBM4/PCF11/SRPK2/SRRT/AKAP17A/BCAS2/NCBP2/ERN1/TARDBP/SRSF8/CPSF4/LUC7L3/ZNF830/CNOT6L/TSEN54	63
GO:0002460	BP	GO:0002460	adaptive immune response based on somatic recombination of immune receptors built from immunoglobulin superfamily domains	50/1419	370/18800	4.21466e-05	0.00329578	0.00304873	IGHG1/IGHV4-39/IGHV3-33/IGHV3-20/IGHG3/IGHV3-53/IGHG4/IGHV3-48/IGHV3-66/IGHV3-72/IGHV3-21/C1QB/IGKC/IGHV1-18/IGHV4-61/IGHV6-1/C1QC/C1QA/IGHV3-74/CD1D/LILRB4/C2/IGHA1/MYD88/IL18/NECTIN2/PLA2G4A/MEF2C/HAVCR2/IGHA2/CTSC/HPRT1/GNL1/HLA-E/RC3H2/ZBTB1/RFTN1/SLAMF6/HLA-F/CLCF1/UNG/SMAD7/TBX21/FCGR3A/HLA-DQA1/IL7R/CD226/GATA3/TRDC/CLC	50
GO:0006165	BP	GO:0006165	nucleoside diphosphate phosphorylation	20/1419	99/18800	4.22696e-05	0.00329578	0.00304873	GAPDH/ENO1/HK1/LDHA/PKM/GALK1/TPI1/ALDOA/FBP1/PGK1/PGAM1/EIF6/SLC2A6/NME2/OGDH/PRKAA1/PRXL2C/ENO3/ENO2/IFNG	20
GO:0000278	BP	GO:0000278	mitotic cell cycle	100/1419	898/18800	5.06831e-05	0.00391343	0.00362007	MYBL2/MKI67/TUBG1/TPX2/CDC20/CCNB2/CCNA2/UBE2C/SAPCD2/PLK1/UBE2E2/CDCA5/RPS27L/CKS2/ACVR1B/E2F1/KIFC1/CDK5/EIF4EBP1/CENPW/DUSP3/PRMT5/EZH2/NUP62/ID2/SLFN11/EIF4G1/CPSF3/HSF1/POLDIP2/RBBP8/NACC2/BABAM2/BECN1/DDB1/PTPA/CCNJ/PPP2CB/RHOA/KLHL18/PSMG2/ZFYVE26/TUBGCP2/RMDN1/DCTN6/USP3/RCC2/RAN/LSM14A/CHFR/ARPP19/GOLGA2/BRD7/PRKCB/RAD21/WAC/ZNF207/ATF2/FBXL3/MAU2/MEPCE/PPP1R12A/CDK13/IK/CDK11B/NEK7/KIF2…	100
GO:0001906	BP	GO:0001906	cell killing	30/1419	185/18800	5.51803e-05	0.00418659	0.00387277	IGHG1/CD1D/CLEC12B/MYD88/IL18/NECTIN2/GAPDH/PRDX1/HAVCR2/CTSC/HPRT1/SERPINB9/PLEKHM2/HLA-E/DNASE1/SLAMF6/HLA-F/NCR1/KLRC4/FCGR3A/IL7R/CD226/KIR3DL1/KLRK1/GZMB/NKG7/GNLY/IFNG/DEFA3/DEFA1B	30
GO:0048534	BP	GO:0048534	hematopoietic or lymphoid organ development	100/1419	900/18800	5.52738e-05	0.00418659	0.00387277	C1QC/CD1D/LILRB4/PRDX3/FAM20C/TRPM2/TIRAP/HDAC9/IL18/CD86/CCNB2/ANXA2/TOP2A/IRF8/JAK2/GATA1/CEBPA/SLC46A2/ROGDI/LGALS1/ACVR1B/MEF2C/PPARGC1B/ALAS1/KCNQ1/HMGB3/EZH2/SRP54/RRAS/ID2/BAK1/EIF2AK1/SNX10/NRROS/WDR61/HSF1/EIF6/TNFSF8/PRDM1/SLC25A5/KDELR1/JAGN1/CMTM7/RHOA/VPS33A/BAX/ATF4/ATF2/DCAF1/L3MBTL3/GPS2/YY1/CNN2/CDK13/N4BP2L2/ACIN1/KMT2A/REST/TOB2/RC3H2/ANKRD54/FCRL3/ASXL1/IKZF1/JAK1/ZBTB1/SLAMF6…	100
GO:0050871	BP	GO:0050871	positive regulation of B cell activation	26/1419	152/18800	6.81558e-05	0.00511361	0.00473029	IGHG1/IGHV4-39/IGHV3-33/IGHV3-20/IGHG3/IGHV3-53/IGHG4/IGHV3-48/IGHV3-66/IGHV3-72/IGHV3-21/IGKC/IGHV1-18/IGHV4-61/IGHV6-1/IGHV3-74/IGHA1/TIRAP/MEF2C/IGHA2/FCRL3/CLCF1/GPR183/TBX21/NFATC2/TRDC	26
GO:0032446	BP	GO:0032446	protein modification by small protein conjugation	97/1419	876/18800	8.12375e-05	0.00603815	0.00558553	IFI27/CDC20/UBE2C/PLK1/UBE2E2/URM1/RCHY1/TRIM7/AIMP2/TSPO/CDK5/ELOC/RNF14/RNF181/LTN1/GABARAP/DCAF6/TSG101/ELOB/KCTD10/UBE2E1/OS9/COMMD1/UBE2L3/DDB1/UCHL3/KLHL18/UBQLN1/SUMO3/TRAF7/RSPRY1/HECTD3/TRIM26/UBA1/RNF7/UBE3C/CHFR/UBR1/SENP6/UBE4A/HERC2/WAC/MKRN2/ZNF451/ASB6/FBXL3/DCAF1/DCAF15/RNF38/GPS2/DCAF16/MARCHF7/RELA/ASB8/RFFL/UBE2S/TTC3/RNF166/MED30/TRIM59/E4F1/SMURF2/RBBP6/RC3H2/TRIM62/CDK9/WWP1…	97
GO:0009185	BP	GO:0009185	ribonucleoside diphosphate metabolic process	21/1419	112/18800	8.65231e-05	0.00637146	0.00589386	GAPDH/MPP1/NUDT16/ENO1/HK1/LDHA/PKM/GALK1/TPI1/ALDOA/FBP1/PGK1/PGAM1/EIF6/SLC2A6/OGDH/PRKAA1/PRXL2C/ENO3/ENO2/IFNG	21
GO:0007005	BP	GO:0007005	mitochondrion organization	64/1419	524/18800	8.96192e-05	0.00653891	0.00604876	PRDX3/NECTIN2/SLIRP/CEBPA/GPX1/BMF/VDAC1/NOL3/CNP/TSPO/CDK5/MTCH2/COA8/MGME1/PYCARD/PARL/NDUFB1/NDUFB9/NDUFB5/TNFSF10/BAK1/NDUFS4/NDUFAF3/HIGD2A/GABARAP/POLDIP2/COA4/TIMM23/ACAA2/HSD17B10/MPV17/BECN1/TOMM22/NDUFB10/UBE2L3/RALA/TMEM11/SLC25A5/THG1L/GHITM/NDUFB3/NDUFS2/PPP2CB/TMEM126A/IMMT/ATPAF2/BAX/MICOS10/NDUFA6/TRAK2/SURF1/MAN2A1/ATF2/TFAM/RALBP1/TOMM5/TIMM10B/PRKAA1/VPS13A/GABARAPL1/MOAP1/HPS4…	64
GO:0016570	BP	GO:0016570	histone modification	61/1419	494/18800	9.55011e-05	0.00690473	0.00638715	HDAC9/CCNA2/JAK2/HAT1/CDK5/PRMT5/EZH2/ACTB/WDR61/UBE2E1/DDB1/HCFC1/USP3/EPC2/PHF2/BRD7/PRKCB/ZNF335/NSD3/WAC/ATF2/POLE3/ZNF451/KDM5A/MBIP/PRDM4/DCAF1/GATAD2B/SMAD4/MBTD1/KMT2A/PHF20/PRKAA1/REST/ELK4/CDK9/UBE2N/KDM2B/KANSL2/ASXL1/CRTC2/SETD1B/MECP2/KMT2E/BMI1/ING3/TAF7/TRERF1/ARID4A/KAT6A/RIOX1/SKI/GFI1/BRD8/ARID4B/PHF1/JADE2/MLLT6/PBXIP1/AUTS2/GATA3	61
GO:0002377	BP	GO:0002377	immunoglobulin production	33/1419	218/18800	9.68922e-05	0.0069422	0.00642181	IGKV3-20/IGKV2-28/IGKV3D-20/IGKV1-39/IGLV7-46/IGLV1-47/IGKV2-30/IGKV1-12/IGKV1-5/IGKV1-16/IGLV2-11/IGKV2-29/IGKC/IGKV2D-30/IGKV3-15/IGLV3-19/IGKV1D-12/IGKV1-6/IGKV1-27/IGLV7-43/IGKV3D-11/CD86/POLL/YY1/PMS2/HLA-E/FCRL3/DNAJB9/CLCF1/UNG/TBX21/HLA-DQA1/TRAV14DV4	33
GO:0051569	BP	GO:0051569	regulation of histone H3-K4 methylation	11/1419	39/18800	0.000101294	0.00719275	0.00665358	WDR61/HCFC1/ZNF335/SMAD4/KMT2A/PHF20/KANSL2/KMT2E/GFI1/AUTS2/GATA3	11
GO:0070647	BP	GO:0070647	protein modification by small protein conjugation or removal	110/1419	1028/18800	0.000110981	0.00781087	0.00722537	IFI27/CDC20/UBE2C/PLK1/UBE2E2/URM1/RCHY1/TRIM7/AIMP2/TSPO/CDK5/COPS3/ELOC/RNF14/RNF181/LTN1/GABARAP/DCAF6/TSG101/ELOB/KCTD10/BABAM2/UBE2E1/PSMD14/OS9/COMMD1/UBE2L3/DDB1/UCHL3/COPS2/KLHL18/UBQLN1/SUMO3/DESI1/TRAF7/USP3/RSPRY1/HECTD3/TRIM26/UBA1/RNF7/UBE3C/USP25/CHFR/UBR1/SENP6/UBE4A/HERC2/WAC/MKRN2/ZNF451/ASB6/FBXL3/DCAF1/DCAF15/RNF38/GPS2/DCAF16/MARCHF7/RELA/ASB8/RFFL/OTUD3/UBE2S/TTC3/RNF166/MED3…	110
GO:0016567	BP	GO:0016567	protein ubiquitination	91/1419	818/18800	0.000113981	0.00795167	0.00735561	IFI27/CDC20/UBE2C/PLK1/UBE2E2/RCHY1/TRIM7/AIMP2/TSPO/CDK5/ELOC/RNF14/RNF181/LTN1/GABARAP/DCAF6/TSG101/ELOB/KCTD10/UBE2E1/OS9/COMMD1/UBE2L3/DDB1/UCHL3/KLHL18/UBQLN1/TRAF7/RSPRY1/HECTD3/TRIM26/UBA1/RNF7/UBE3C/CHFR/UBR1/UBE4A/HERC2/WAC/MKRN2/ASB6/FBXL3/DCAF1/DCAF15/RNF38/GPS2/DCAF16/MARCHF7/ASB8/RFFL/UBE2S/TTC3/RNF166/MED30/TRIM59/E4F1/SMURF2/RBBP6/RC3H2/TRIM62/CDK9/WWP1/SDE2/TRIM33/UBE2N/KDM2B/BUB3…	91
GO:0018394	BP	GO:0018394	peptidyl-lysine acetylation	29/1419	184/18800	0.000122403	0.00845007	0.00781665	HAT1/ACTB/HCFC1/BAG6/BLOC1S1/EPC2/BRD7/ATF2/POLE3/ZNF451/MBIP/SMAD4/MBTD1/KMT2A/PHF20/ESCO1/PRKAA1/DIP2A/KANSL2/CRTC2/MECP2/ING3/TAF7/KAT6A/BRD8/JADE2/PBXIP1/AUTS2/GATA3	29
GO:1903322	BP	GO:1903322	positive regulation of protein modification by small protein conjugation or removal	24/1419	140/18800	0.00012325	0.00845007	0.00781665	CDC20/UBE2C/PLK1/RCHY1/AIMP2/GABARAP/COMMD1/UBE2L3/UBQLN1/CHFR/MARCHF7/UBE2S/CDK9/UBE2N/PIN1/AXIN1/FBXO33/BMI1/ARRDC3/CBLB/DCUN1D4/CRY1/TOPORS/SMAD7	24
GO:0006325	BP	GO:0006325	chromatin organization	69/1419	586/18800	0.000148022	0.0100617	0.00930745	MKI67/HDAC9/SMARCD3/JAK2/HAT1/GPX1/KCNQ1/CENPW/NFE2/PRMT5/EZH2/ACTB/MPND/BABAM2/HCFC1/BAG6/USP3/EPC2/PHF2/PRKCB/PIK3CA/ZNF335/NSD3/WAC/POLE3/SMARCC2/KDM5A/DCAF1/L3MBTL3/GATAD2B/YY1/FAM172A/RELA/CHD6/ACTR5/MBTD1/KMT2A/PHF20/PRKAA1/KDM2B/KANSL2/ASXL1/IKZF1/SETD1B/AXIN1/ZBTB1/RSBN1/EIF1/MECP2/KMT2E/BMI1/ING3/TOX/NAP1L5/RSF1/ARID4A/CREBZF/KAT6A/RIOX1/CBX4/BRD8/RESF1/ARID4B/CBX7/PHF1/TSPYL1/KLF2/CDKN1…	69
GO:0044283	BP	GO:0044283	small molecule biosynthetic process	67/1419	566/18800	0.000157404	0.010587	0.00979335	CES1/NTSR1/ACER3/DPYD/SPTLC2/ALDH1A1/FABP5/ERLIN1/PCK2/PLA2G4A/ASL/LTA4H/MGST2/FADS1/LPCAT3/CBR1/COQ5/G6PC3/PGM2/ADA2/DHCR24/SCD/ABCD1/PDSS1/SPTSSA/TPI1/FBP1/MGST3/PGK1/PDK2/ACAA2/HSD17B10/EIF6/ACLY/DDB1/HPRT1/PMVK/ERLIN2/PCBD2/AKR1A1/ATF4/NR1H2/ARPP19/STARD3/IP6K2/AMD1/PRKAA1/REST/CBR4/CRTC2/MVD/CD244/COQ10A/FOXO1/PPIP5K2/LSS/ABCA2/OSBPL7/TPK1/GFI1/CRY1/ENO2/AKR1C3/CARNS1/PTGDS/IFNG/GSTM1	67
GO:0051253	BP	GO:0051253	negative regulation of RNA metabolic process	141/1419	1391/18800	0.000158412	0.010587	0.00979335	IFI27/LILRB4/TIRAP/HDAC9/MYD88/CREG1/NIBAN2/NRG1/SLIRP/PLK1/IRF8/GATA1/CEBPA/NUDT16/TFEC/ENO1/E2F1/CDK5/MEF2C/PPARGC1B/PRMT5/EZH2/PRDX5/YBX3/ID2/HNRNPAB/HDGF/HSF1/RBBP8/FBP1/TSG101/NACC2/PA2G4/PRDM1/HCFC1/RFX5/COPS2/NSUN2/ATF4/IKBKE/DHX9/LIMD1/NR1H2/ZBTB2/SCAF8/BRD7/SECISBP2/THRAP3/ZBTB39/ZNF451/SMARCC2/VGLL4/SFSWAP/KDM5A/DCAF1/L3MBTL3/GATAD2B/GPS2/YY1/MEPCE/CCNT1/CIC/MXD4/KLF16/RELA/N4BP2L2/SMAD…	141
GO:0006979	BP	GO:0006979	response to oxidative stress	54/1419	433/18800	0.000182895	0.0120162	0.0111155	MGST1/ADAM9/PRDX3/TRPM2/IDH1/ATOX1/JAK2/GPX1/CAT/TXNRD2/PRDX1/NOL3/PPARGC1B/DHCR24/COA8/ABCD1/EZH2/PRDX5/BAK1/MSRB2/HSF1/PDK2/MPV17/BECN1/OXR1/ALAD/PRDX6/CAPN2/THG1L/NDUFS2/PPP2CB/UBQLN1/STAU1/ATF4/SELENON/NDUFA6/ATRN/ATF2/PNKP/RELA/CHD6/PRKAA1/REST/LANCL1/BTG1/BAG5/ERN1/FYN/FOXO1/PLEKHA1/PDGFD/AKR1C3/KLF2/PRR5L	54
GO:0006473	BP	GO:0006473	protein acetylation	32/1419	216/18800	0.00018433	0.0120162	0.0111155	HAT1/ACTB/HCFC1/NAA20/BAG6/BLOC1S1/EPC2/BRD7/ATF2/POLE3/ZNF451/MBIP/SMAD4/MBTD1/KMT2A/PHF20/ESCO1/PRKAA1/DIP2A/KANSL2/CRTC2/MECP2/ING3/TAF7/FOXO1/KAT6A/BRD8/NAA80/JADE2/PBXIP1/AUTS2/GATA3	32
GO:0016064	BP	GO:0016064	immunoglobulin mediated immune response	32/1419	216/18800	0.00018433	0.0120162	0.0111155	IGHG1/IGHV4-39/IGHV3-33/IGHV3-20/IGHG3/IGHV3-53/IGHG4/IGHV3-48/IGHV3-66/IGHV3-72/IGHV3-21/C1QB/IGKC/IGHV1-18/IGHV4-61/IGHV6-1/C1QC/C1QA/IGHV3-74/C2/IGHA1/MYD88/NECTIN2/IGHA2/HLA-E/CLCF1/UNG/TBX21/FCGR3A/HLA-DQA1/CD226/TRDC	32
GO:0009895	BP	GO:0009895	negative regulation of catabolic process	43/1419	324/18800	0.000211218	0.0136571	0.0126333	TIRAP/MYD88/NRG1/ANXA2/SLIRP/TIMP1/BMF/E2F1/TSPO/YBX3/EIF4G1/HNRNPAB/POLDIP2/FBP1/SNX3/RIC1/BECN1/ALAD/BAG6/NSUN2/SNX12/IKBKE/DHX9/RRAGA/USP25/GOLGA2/SECISBP2/PIK3CA/THRAP3/WAC/MARCHF7/RELA/SMAD4/HNRNPA0/PRKAA1/SMAD3/BAG5/PIN1/TARDBP/FYN/AGAP2/EPHA4/TOB1	43
GO:0046632	BP	GO:0046632	alpha-beta T cell differentiation	20/1419	111/18800	0.000221627	0.0142145	0.013149	LILRB4/IL18/CD86/TNFSF8/PRDM1/RHOA/ATF2/RC3H2/SLAMF6/CBFB/TOX/GPR183/FOXP1/EOMES/ZFPM1/SMAD7/TBX21/RUNX3/IFNG/GATA3	20
GO:0007346	BP	GO:0007346	regulation of mitotic cell cycle	58/1419	478/18800	0.000223861	0.014243	0.0131753	MKI67/UBE2C/PLK1/UBE2E2/CDCA5/RPS27L/CKS2/E2F1/EIF4EBP1/DUSP3/PRMT5/EZH2/NUP62/ID2/SLFN11/EIF4G1/CPSF3/HSF1/POLDIP2/NACC2/BABAM2/DDB1/KLHL18/PSMG2/RCC2/CHFR/BRD7/RAD21/WAC/ZNF207/ATF2/MEPCE/CDK13/IK/CDK11B/NEK7/PKD1/HECA/E4F1/SDE2/XPC/HUS1/BUB3/TOM1L2/APPL2/BTG1/PIN1/CDKN1B/MECP2/KMT2E/DYNLT3/THAP1/ZNF830/PTCH1/SLC9A3R1/FHL1/WNT10B/CDKN1C	58
GO:0051276	BP	GO:0051276	chromosome organization	108/1419	1025/18800	0.000231352	0.0146027	0.0135081	MKI67/TUBG1/HDAC9/CDC20/UBE2C/SMARCD3/TOP2A/PLK1/JAK2/HAT1/GPX1/CDCA5/KIFC1/KCNQ1/CENPW/NFE2/HMGB3/PRMT5/EZH2/ACTB/NUP62/CCT5/CCT8/MPND/BABAM2/BECN1/SLX1A/HCFC1/BAG6/GTF2F2/PSMG2/RMDN1/USP3/DHX9/RAN/EPC2/CHFR/PHF2/PRKCB/MAP2K7/SENP6/RAD21/PIK3CA/ZNF335/NSD3/WAC/ZNF207/POLE3/SMARCC2/STAG3L2/KDM5A/DCAF1/L3MBTL3/GATAD2B/MAU2/YY1/PNKP/FAM172A/IK/RELA/ACIN1/NEK7/CHD6/ACTR5/MBTD1/KMT2A/PHF20/ESCO1/PRKA…	108
GO:0019724	BP	GO:0019724	B cell mediated immunity	32/1419	219/18800	0.000238105	0.0149106	0.0137929	IGHG1/IGHV4-39/IGHV3-33/IGHV3-20/IGHG3/IGHV3-53/IGHG4/IGHV3-48/IGHV3-66/IGHV3-72/IGHV3-21/C1QB/IGKC/IGHV1-18/IGHV4-61/IGHV6-1/C1QC/C1QA/IGHV3-74/C2/IGHA1/MYD88/NECTIN2/IGHA2/HLA-E/CLCF1/UNG/TBX21/FCGR3A/HLA-DQA1/CD226/TRDC	32
GO:0006006	BP	GO:0006006	glucose metabolic process	30/1419	201/18800	0.00025317	0.0157098	0.0145322	OAS1/GAA/GAPDH/FABP5/PCK2/ENO1/HK1/BCKDK/G6PC3/PGM2/KCNQ1/PDHB/TPI1/FBP1/PGK1/PDK2/DDB1/ATF4/PPP1CA/ARPP19/EPM2AIP1/PIK3CA/PRKAA1/CRTC2/RUBCNL/FOXO1/CRY1/ENO2/PMAIP1/TKTL1	30
GO:1903362	BP	GO:1903362	regulation of cellular protein catabolic process	36/1419	258/18800	0.000254817	0.0157098	0.0145322	CDC20/ANXA2/PLK1/CEBPA/GPX1/RCHY1/RNF14/CTSC/RAD23B/GABARAP/ELOB/RIC1/ALAD/PSMD14/COMMD1/BAG6/UBQLN1/DESI1/USP25/CHFR/WAC/TMF1/MKRN2/VGLL4/MARCHF7/PKD1/BAG5/AXIN1/RNF139/ABCA2/OSBPL7/EPHA4/RNF144A/WNT10B/SMAD7/PYHIN1	36
GO:0090407	BP	GO:0090407	organophosphate biosynthetic process	65/1419	555/18800	0.000264688	0.0161928	0.014979	CRLS1/NTSR1/IDH1/TYMS/SPTLC2/FABP5/HEXB/PPT1/PLA2G4A/TK1/ENO1/ME1/FADS1/LPCAT3/AGPAT2/ATP5MF/UPP1/PAPSS1/PDHB/DPM2/CHKA/ATP5MC1/TPI1/ALDOA/ATP5PB/ATP5F1C/ATP5PD/ATP5F1B/ACSS2/ATP5MC3/PDK2/ACLY/ATP5F1E/BECN1/PIGF/GARS1/ATP5PF/HPRT1/GART/CAPN2/PMVK/COASY/NME2/VAC14/ATP5F1A/PIGS/KARS1/PLD2/AKR1A1/PTDSS1/CEPT1/GNPAT/PIK3CA/IP6K2/DIP2A/SLC44A2/DGKZ/MVD/CD244/PPIP5K2/ABCA2/TPK1/PIGT/GK5/NADK2	65
GO:0002715	BP	GO:0002715	regulation of natural killer cell mediated immunity	12/1419	50/18800	0.000267516	0.0162409	0.0150235	CLEC12B/NECTIN2/HAVCR2/SERPINB9/HLA-E/SLAMF6/HLA-F/NCR1/KLRC4/CD226/KLRK1/SH2D1B	12
GO:0009132	BP	GO:0009132	nucleoside diphosphate metabolic process	22/1419	130/18800	0.000280245	0.0168848	0.0156191	GAPDH/MPP1/NUDT16/ENO1/HK1/LDHA/PKM/GALK1/TPI1/ALDOA/FBP1/PGK1/PGAM1/EIF6/SLC2A6/NME2/OGDH/PRKAA1/PRXL2C/ENO3/ENO2/IFNG	22
GO:0043967	BP	GO:0043967	histone H4 acetylation	15/1419	73/18800	0.000306477	0.0183264	0.0169527	HAT1/ACTB/HCFC1/EPC2/ATF2/MBTD1/KMT2A/PHF20/KANSL2/ING3/TAF7/KAT6A/BRD8/JADE2/AUTS2	15
GO:0043374	BP	GO:0043374	CD8-positive, alpha-beta T cell differentiation	6/1419	14/18800	0.0003236	0.0190888	0.0176579	LILRB4/TNFSF8/CBFB/TOX/EOMES/RUNX3	6
GO:0006120	BP	GO:0006120	mitochondrial electron transport, NADH to ubiquinone	12/1419	51/18800	0.000326087	0.0190888	0.0176579	NDUFA7/NDUFB1/NDUFB9/NDUFB5/NDUFS4/NDUFV3/NDUFB10/NDUFS6/NDUFB3/NDUFS2/NDUFV2/NDUFA6	12
GO:1902652	BP	GO:1902652	secondary alcohol metabolic process	24/1419	149/18800	0.000326427	0.0190888	0.0176579	CES1/IDH1/ERLIN1/CEBPA/NPC2/CAT/LPCAT3/DHCR24/HDLBP/SCARB1/ACO2/SQLE/ACAA2/ACLY/PMVK/ERLIN2/SNX17/SOAT1/IDH3G/STARD3/PRKAA1/MVD/LSS/TTC39B	24
GO:1903047	BP	GO:1903047	mitotic cell cycle process	82/1419	744/18800	0.000330116	0.0190986	0.017667	MYBL2/MKI67/TUBG1/TPX2/CDC20/CCNB2/CCNA2/UBE2C/SAPCD2/PLK1/UBE2E2/CDCA5/RPS27L/CKS2/ACVR1B/E2F1/KIFC1/CDK5/EIF4EBP1/PRMT5/EZH2/NUP62/ID2/SLFN11/EIF4G1/CPSF3/POLDIP2/RBBP8/NACC2/BABAM2/BECN1/DDB1/PTPA/CCNJ/RHOA/KLHL18/PSMG2/ZFYVE26/RMDN1/DCTN6/RCC2/RAN/LSM14A/CHFR/ARPP19/GOLGA2/BRD7/PRKCB/RAD21/WAC/ZNF207/ATF2/FBXL3/MAU2/MEPCE/CDK13/IK/KIF2A/UBE2S/PKD1/ZNF324/SDE2/XPC/HUS1/BUB3/TOM1L2/APPL2/PIN1/F…	82
GO:1903050	BP	GO:1903050	regulation of proteolysis involved in cellular protein catabolic process	32/1419	223/18800	0.000331398	0.0190986	0.017667	CDC20/PLK1/CEBPA/GPX1/RCHY1/RNF14/CTSC/RAD23B/GABARAP/ELOB/ALAD/PSMD14/COMMD1/BAG6/UBQLN1/DESI1/USP25/CHFR/WAC/TMF1/MKRN2/MARCHF7/PKD1/BAG5/AXIN1/RNF139/OSBPL7/EPHA4/RNF144A/WNT10B/SMAD7/PYHIN1	32
GO:0007052	BP	GO:0007052	mitotic spindle organization	21/1419	124/18800	0.000377753	0.0216134	0.0199933	MYBL2/TUBG1/TPX2/CDC20/PLK1/KIFC1/NUP62/POLDIP2/PTPA/RHOA/RMDN1/DCTN6/RAN/LSM14A/GOLGA2/ZNF207/KIF2A/PKD1/MECP2/STAG1/SBDS	21
GO:0032814	BP	GO:0032814	regulation of natural killer cell activation	10/1419	38/18800	0.000388126	0.0220483	0.0203956	IL18/JAK2/HAVCR2/PRDM1/DCAF15/HLA-E/ZBTB1/HLA-F/TOX/FCGR3A	10
GO:1901136	BP	GO:1901136	carbohydrate derivative catabolic process	26/1419	169/18800	0.000394715	0.0222636	0.0205947	DPYD/ALDH1A1/FUCA2/HEXB/GNS/NAGA/NUDT16/NEU1/GLB1/RENBP/NUDT4/PGM2/UPP1/ADA2/ABCD1/GNPDA1/MGAT1/EDEM2/HPRT1/HEXA/GUSB/MAN1B1/APOBEC3D/IDS/UNG/AMDHD2	26
GO:1903311	BP	GO:1903311	regulation of mRNA metabolic process	39/1419	294/18800	0.000410548	0.0229936	0.02127	TIRAP/MYD88/E2F1/YBX3/HNRNPAB/HSF1/PRDX6/AHCYL1/IKBKE/DHX9/SMU1/POLR2G/CNOT6/SECISBP2/TRA2A/THRAP3/SFSWAP/RBM25/RBM39/CCNT1/FAM172A/CDK11B/HNRNPA0/REST/SF1/RC3H2/CDK9/RBM4/SRPK2/NCBP2/TARDBP/PUM2/TNRC6B/ZC3HAV1/DCP2/CNOT6L/YTHDF2/TOB1/PRR5L	39
GO:0007051	BP	GO:0007051	spindle organization	28/1419	188/18800	0.000414506	0.0230529	0.0213249	MYBL2/TUBG1/TPX2/CDC20/CCNB2/PLK1/KIFC1/NUP62/POLDIP2/HAUS1/WASHC5/PTPA/RHOA/TUBGCP2/RMDN1/DCTN6/RAN/LSM14A/GOLGA2/SENP6/ZNF207/NEK7/KIF2A/PKD1/KIZ/MECP2/STAG1/SBDS	28
GO:0097296	BP	GO:0097296	activation of cysteine-type endopeptidase activity involved in apoptotic signaling pathway	3/1419	3/18800	0.000429165	0.0237024	0.0219257	JAK2/BAX/SMAD3	3
GO:0046165	BP	GO:0046165	alcohol biosynthetic process	23/1419	143/18800	0.000439644	0.0241137	0.0223061	CES1/NTSR1/ACER3/SPTLC2/ERLIN1/PCK2/LPCAT3/DHCR24/SPTSSA/ACAA2/ACLY/PMVK/ERLIN2/PCBD2/IP6K2/PRKAA1/REST/MVD/CD244/PPIP5K2/LSS/ABCA2/GFI1	23
GO:0051098	BP	GO:0051098	regulation of binding	46/1419	366/18800	0.000448262	0.024418	0.0225876	CTSZ/NIBAN2/ADAM15/ANXA2/SMARCD3/PLK1/JAK2/GATA1/S100A10/E2F1/CDK5/SNAPIN/ACTB/EIF4G1/HSF1/POLDIP2/STING1/LRPAP1/PPP2CB/SUMO3/BAX/SRI/DHX9/RAN/PPP1CA/GOLGA2/RIPOR2/MEPCE/SMAD4/PKD1/SMAD3/CDK9/PIN1/ATP2A3/CBLB/RSF1/TLE5/SKI/ZFP90/EPHA4/ZFPM1/PYHIN1/PBXIP1/TGFBR3/IFNG/GATA3	46
GO:0044772	BP	GO:0044772	mitotic cell cycle phase transition	53/1419	440/18800	0.000487896	0.026382	0.0244044	CCNB2/CCNA2/UBE2C/PLK1/UBE2E2/CDCA5/RPS27L/CKS2/ACVR1B/E2F1/CDK5/EIF4EBP1/EZH2/ID2/SLFN11/EIF4G1/CPSF3/RBBP8/NACC2/BABAM2/DDB1/CCNJ/KLHL18/PSMG2/RCC2/CHFR/ARPP19/BRD7/RAD21/WAC/ZNF207/FBXL3/MEPCE/IK/UBE2S/PKD1/ZNF324/SDE2/XPC/HUS1/BUB3/APPL2/FBXL17/CDKN1B/MECP2/KMT2E/CDK17/ABCB1/ZNF830/GFI1/FHL1/WNT10B/CDKN1C	53
GO:0061136	BP	GO:0061136	regulation of proteasomal protein catabolic process	28/1419	190/18800	0.000493136	0.026382	0.0244044	CDC20/PLK1/CEBPA/GPX1/RCHY1/RNF14/RAD23B/GABARAP/ELOB/ALAD/PSMD14/COMMD1/BAG6/UBQLN1/DESI1/USP25/CHFR/WAC/TMF1/MKRN2/MARCHF7/PKD1/BAG5/AXIN1/OSBPL7/RNF144A/WNT10B/SMAD7	28
GO:0042269	BP	GO:0042269	regulation of natural killer cell mediated cytotoxicity	11/1419	46/18800	0.000494269	0.026382	0.0244044	CLEC12B/NECTIN2/HAVCR2/SERPINB9/HLA-E/SLAMF6/HLA-F/NCR1/KLRC4/CD226/KLRK1	11
GO:0050864	BP	GO:0050864	regulation of B cell activation	29/1419	200/18800	0.000518269	0.0274786	0.0254188	IGHG1/IGHV4-39/IGHV3-33/IGHV3-20/IGHG3/IGHV3-53/IGHG4/IGHV3-48/IGHV3-66/IGHV3-72/IGHV3-21/IGKC/IGHV1-18/IGHV4-61/IGHV6-1/IGHV3-74/IGHA1/TIRAP/MEF2C/HMGB3/IGHA2/ID2/FCRL3/IKZF3/CLCF1/GPR183/TBX21/NFATC2/TRDC	29
GO:0043543	BP	GO:0043543	protein acylation	35/1419	258/18800	0.000524563	0.0276282	0.0255572	HAT1/ACTB/HCFC1/NAA20/OGDH/BAG6/ZDHHC5/BLOC1S1/EPC2/BRD7/ATF2/POLE3/ZNF451/MBIP/SMAD4/MBTD1/KMT2A/PHF20/ESCO1/PRKAA1/DIP2A/KANSL2/CRTC2/MECP2/ING3/TAF7/FOXO1/KAT6A/BRD8/NAA80/JADE2/PBXIP1/GOLGA7B/AUTS2/GATA3	35
GO:0030101	BP	GO:0030101	natural killer cell activation	17/1419	93/18800	0.00053754	0.0281254	0.0260171	IL18/JAK2/PRDX1/HAVCR2/PRDM1/BAG6/DCAF15/HLA-E/ZBTB1/HLA-F/CD244/TOX/NCR1/FCGR3A/KLRK1/IL2RB/NKG7	17
GO:1901137	BP	GO:1901137	carbohydrate derivative biosynthetic process	69/1419	615/18800	0.000588989	0.030525	0.0282369	TYMS/CHST13/TMTC2/ST6GALNAC4/GATA1/PPT1/ENO1/UAP1L1/NANS/TMEM106A/ATP5MF/PGM2/UPP1/ADA2/PAPSS1/PDHB/DPM2/ATP5MC1/STT3A/TPI1/ALDOA/MGAT1/ATP5PB/ATP5F1C/XXYLT1/ATP5PD/ATP5F1B/ACSS2/TMEM165/ATP5MC3/PDK2/RPN1/ACLY/ATP5F1E/TMEM258/PIGF/ATP5PF/HPRT1/GART/COASY/HEXA/NME2/GMDS/RPN2/ATP5F1A/PIGS/AKR1A1/SOAT1/AP2A1/MAGT1/DDOST/MAN2A1/GOLGA2/MAN1B1/AMD1/GXYLT1/PRKAA1/DIP2A/CHST12/POFUT2/CHST7/CHST2/ABCA2/FU…	69
GO:0043603	BP	GO:0043603	cellular amide metabolic process	119/1419	1178/18800	0.00059108	0.030525	0.0282369	ACER3/IDH1/TYMS/CTSZ/CYFIP1/SPTLC2/GAPDH/ST6GALNAC4/IFNGR1/HEXB/PPT1/GSTO1/CEBPA/NAGA/GPX1/HSD17B4/ASL/NEU1/LTA4H/RPL26L1/RPS27L/MGST2/RENBP/AIMP2/SEC11A/MRPL51/PKM/MRPL27/NDUFA7/EIF4EBP1/PDHB/PARL/TPP1/ABCD1/GNPDA1/YBX3/SPTSSA/LTN1/CAPRIN1/EIF2AK1/CMAS/EIF4G1/MTHFD2/ORMDL2/MPV17L2/ACSS2/MRPL18/MRPL37/PDK2/PGAM1/HM13/MRPL36/EIF6/ACLY/PA2G4/ETHE1/BECN1/GARS1/MRPL28/PMVK/HEXA/MRPL16/MRPL47/MRPS15/E…	119
GO:0018205	BP	GO:0018205	peptidyl-lysine modification	48/1419	392/18800	0.000613571	0.0314821	0.0291222	HDAC9/HAT1/EZH2/ACTB/PLOD1/WDR61/HCFC1/BAG6/SUMO3/DESI1/BLOC1S1/EPC2/BRD7/SENP6/ZNF335/NSD3/ATF2/POLE3/ZNF451/MBIP/RELA/SMAD4/MBTD1/KMT2A/PHF20/ESCO1/PRKAA1/DIP2A/KANSL2/CRTC2/SETD1B/MECP2/KMT2E/ING3/TAF7/ARID4A/KAT6A/CBX4/GFI1/BRD8/ARID4B/PHF1/JADE2/TOPORS/MLLT6/PBXIP1/AUTS2/GATA3	48
GO:0010878	BP	GO:0010878	cholesterol storage	7/1419	21/18800	0.000622284	0.0316597	0.0292865	CES1/MSR1/SCARB1/SOAT1/NR1H2/EHD1/TTC39B	7
GO:0051571	BP	GO:0051571	positive regulation of histone H3-K4 methylation	8/1419	27/18800	0.000624993	0.0316597	0.0292865	WDR61/HCFC1/SMAD4/KMT2A/PHF20/KANSL2/KMT2E/AUTS2	8
GO:0002521	BP	GO:0002521	leukocyte differentiation	63/1419	552/18800	0.000646747	0.0325543	0.030114	C1QC/CD1D/LILRB4/FAM20C/TRPM2/HDAC9/IL18/CD86/ANXA2/IRF8/GATA1/CEBPA/SLC46A2/LGALS1/PPARGC1B/HMGB3/EZH2/SRP54/RRAS/ID2/BAK1/EIF2AK1/SNX10/NRROS/HSF1/TNFSF8/PRDM1/SLC25A5/KDELR1/JAGN1/CMTM7/RHOA/BAX/ATF2/DCAF1/L3MBTL3/GPS2/YY1/ACIN1/TOB2/RC3H2/FCRL3/IKZF1/ZBTB1/SLAMF6/CBFB/IKZF3/TOX/DNAJB9/CLCF1/DROSHA/GPR183/FOXP1/EOMES/ZFPM1/SMAD7/TBX21/IL7R/SOX13/RUNX3/ITM2A/IFNG/GATA3	63
GO:0002274	BP	GO:0002274	myeloid leukocyte activation	32/1419	232/18800	0.000668334	0.0334293	0.0309235	VSIG4/FN1/C1QA/LILRB4/ADAM9/MYD88/IL18/MILR1/NECTIN2/IFNGR1/JAK2/GATA1/CEBPA/PLA2G4A/TMEM106A/HAVCR2/PYCARD/CTSC/VAMP8/KARS1/DNASE1/KMT2E/FOXP1/VAMP2/CAMP/PTGDR/CD226/CCL5/PTGDS/CST7/IFNG/CXCL8	32
GO:0031396	BP	GO:0031396	regulation of protein ubiquitination	30/1419	213/18800	0.000685559	0.0340766	0.0315222	CDC20/UBE2C/PLK1/RCHY1/AIMP2/TSPO/CDK5/GABARAP/COMMD1/UBE2L3/UBQLN1/CHFR/GPS2/MARCHF7/UBE2S/CDK9/UBE2N/BUB3/BAG5/PIN1/AXIN1/FBXO33/BMI1/ARRDC3/CBLB/FYN/DCUN1D4/CRY1/TOPORS/SMAD7	30
GO:0009144	BP	GO:0009144	purine nucleoside triphosphate metabolic process	16/1419	87/18800	0.00072266	0.0356976	0.0330217	NUDT16/ENO1/ATP5MF/ATP5MC1/ALDOA/ATP5PB/ATP5F1C/ATP5PD/ATP5F1B/ATP5MC3/ATP5F1E/ATP5PF/NME2/ATP5F1A/RHOA/RAN	16
GO:0031060	BP	GO:0031060	regulation of histone methylation	15/1419	79/18800	0.000741534	0.0364038	0.033675	WDR61/HCFC1/ZNF335/NSD3/SMAD4/KMT2A/PHF20/KANSL2/MECP2/KMT2E/GFI1/PHF1/MLLT6/AUTS2/GATA3	15
GO:0098883	BP	GO:0098883	synapse pruning	5/1419	11/18800	0.000763921	0.0372728	0.0344788	C1QB/C1QC/C1QA/CDK5/EPHA4	5
GO:0046631	BP	GO:0046631	alpha-beta T cell activation	24/1419	158/18800	0.000780345	0.037842	0.0350053	LILRB4/IL18/CD86/JAK2/TNFSF8/PRDM1/RHOA/ATF2/HLA-E/RC3H2/SLAMF6/CBFB/CBLB/TOX/GPR183/FOXP1/EOMES/ZFPM1/SMAD7/TBX21/NKG7/RUNX3/IFNG/GATA3	24
GO:0045089	BP	GO:0045089	positive regulation of innate immune response	22/1419	140/18800	0.000799665	0.0384607	0.0355777	CD1D/FCN1/TIRAP/NECTIN2/HAVCR2/PYCARD/RIOK3/STING1/IKBKE/DHX9/LSM14A/HLA-E/TRIM62/SLAMF6/HLA-F/FYN/KLRC4/PYHIN1/CD226/KLRK1/SH2D1B/CCL5	22
GO:0061024	BP	GO:0061024	membrane organization	87/1419	822/18800	0.000802776	0.0384607	0.0355777	IGHG1/IGHV4-39/IGHV3-33/IGHV3-20/IGHG3/IGHV3-53/IGHG4/IGHV3-48/IGHV3-66/IGHV3-72/IGHV3-21/IGKC/IGHV1-18/IGHV4-61/IGHV6-1/IGHV3-74/RAB13/MYOF/RAB20/IGHA1/NECTIN2/MSR1/ANXA2/PLK1/PPT1/NPC2/S100A10/LPCAT3/NOL3/CNP/TSPO/ATP10D/DHCR24/SNAPIN/ABCD1/IGHA2/BAK1/EMC8/PREB/SNX3/STX10/ACAA2/VAMP8/BECN1/TOMM22/TMED9/TMEM11/SLC25A5/SEC61A1/GHITM/SEC13/GET3/STX12/BAG6/RHOA/IMMT/BAX/MICOS10/PLEKHM2/EMC7/GNPAT/P…	87
GO:0016032	BP	GO:0016032	viral process	50/1419	418/18800	0.000811821	0.0386611	0.0357631	IFI27/FCN1/CTSB/OAS1/NECTIN2/CD86/TOP2A/ST6GALNAC4/SLC1A5/LGALS1/SCARB1/MGAT1/TSG101/SNX3/SNF8/BST2/VAMP8/EDEM2/DDB1/HCFC1/STAU1/CALCOCO2/DHX9/TRIM26/RAN/MAN2A1/GRK2/MAN1B1/CCNT1/MON1B/REST/TRIM59/TRIM62/CDK9/WWP1/ATG16L1/SRPK2/IFIT5/TARDBP/DDX6/SIVA1/APOBEC3D/NECTIN1/RSF1/ZC3HAV1/GFI1/RESF1/CCL5/CCL4/CXCL8	50
GO:0043436	BP	GO:0043436	oxoacid metabolic process	97/1419	939/18800	0.000920047	0.0435544	0.0402895	CES1/SULT1A4/IDH1/SULT1A3/ECHDC3/ACCS/DPYD/SCPEP1/ALDH1A1/GAPDH/FABP5/ERLIN1/PCK2/GSTO1/PLA2G4A/GPX1/HSD17B4/SULT1A1/ENO1/ASL/LTA4H/MGST2/HK1/RENBP/ME1/LDHA/BCKDK/FADS1/VDAC1/CBR1/HADHB/PKM/SCD/PAPSS1/PDHB/ABCD1/GALK1/GNPDA1/FH/PEPD/ACO2/TPI1/DBI/ALDOA/CMAS/DECR1/MTHFD2/HADHA/FBP1/MGST3/ACSS2/PGK1/PDK2/ETFA/PGAM1/ACAA2/HSD17B10/MDH2/EIF6/SLC2A6/SLC27A3/ACLY/SDHB/GARS1/GART/ECH1/PCCB/SMS/ERLIN2/OG…	97
GO:0006959	BP	GO:0006959	humoral immune response	40/1419	317/18800	0.000946492	0.0445411	0.0412023	IGHG1/IGHV4-39/VSIG4/IGHV3-33/IGHV3-20/IGHG3/IGHV3-53/IGKV3-20/IGHG4/IGHV3-48/IGHV3-66/IGHV3-72/IGHV3-21/C1QB/IGKC/IGHV1-18/IGHV4-61/IGHV6-1/C1QC/C1QA/IGHV3-74/C2/FCN1/IGHA1/GAPDH/CFP/MEF2C/IGHA2/HLA-E/GPR183/YTHDF2/CAMP/GNLY/SPON2/IFNG/GATA3/TRDC/DEFA3/DEFA1B/CXCL8	40
GO:0006754	BP	GO:0006754	ATP biosynthetic process	12/1419	57/18800	0.000953851	0.0446234	0.0412784	ENO1/ATP5MF/ATP5MC1/ALDOA/ATP5PB/ATP5F1C/ATP5PD/ATP5F1B/ATP5MC3/ATP5F1E/ATP5PF/ATP5F1A	12
GO:0006446	BP	GO:0006446	regulation of translational initiation	15/1419	81/18800	0.000971821	0.0448827	0.0415183	EIF4EBP1/EIF2AK1/EIF4G1/ATF4/POLR2G/EIF4H/PPP1CA/GLE1/RBM4/NCBP2/EIF1/MIF4GD/PPP1R15A/YTHDF2/CCL5	15
GO:0045862	BP	GO:0045862	positive regulation of proteolysis	45/1419	369/18800	0.000972002	0.0448827	0.0415183	FN1/ADAM9/CDC20/ANXA2/PLK1/JAK2/CEBPA/ENO1/S100A10/RPS27L/LPCAT3/RCHY1/PYCARD/CASP1/TNFSF10/RNF14/BAK1/CTSC/GABARAP/HSF1/ELOB/PSMD14/BAG6/RHOA/UBQLN1/BAX/ADRM1/GRAMD4/APH1A/CHFR/MKRN2/REST/SMAD3/AXIN1/RNF139/ATP2A3/TBC1D10A/FYN/OSBPL7/EPHA4/RNF144A/SMAD7/PYHIN1/PMAIP1/IFNG	45
GO:1902600	BP	GO:1902600	proton transmembrane transport	21/1419	133/18800	0.00097661	0.0448827	0.0415183	ATP6V1B2/ATP5MF/COA8/HVCN1/COX5A/COX7B/ATP6V1F/UQCR10/COX6B1/ATP5F1B/CYC1/COX8A/UQCRC1/UQCRH/COX15/SLC25A5/UQCRFS1P1/SLC9A9/COX6A1/SURF1/SLC9A3R1	21
GO:0051726	BP	GO:0051726	regulation of cell cycle	108/1419	1067/18800	0.000981969	0.0448827	0.0415183	MKI67/TPX2/CDC20/CCNB2/CCNA2/UBE2C/E2F2/PLK1/UBE2E2/CEBPA/NUDT16/GTF2H1/CDCA5/RPS27L/CKS2/E2F1/CDK5/EIF4EBP1/DHCR24/DUSP3/PRMT5/EZH2/ACTB/NUP62/ID2/SLFN11/NUBP1/BAK1/RHEB/EIF4G1/CPSF3/GADD45B/HSF1/POLDIP2/TSG101/NACC2/BABAM2/PRR11/BECN1/DDB1/HCFC1/NSUN2/CCNJ/YY1AP1/RHOA/KLHL18/PSMG2/BAX/ZFYVE26/RCC2/IPO7/EPC2/CHFR/MADD/BRD7/SENP6/RAD21/WAC/ZNF207/ATF2/MBIP/FBXL3/YY1/MEPCE/CCNT1/CDK13/IK/CDK11B/NE…	108
GO:0016126	BP	GO:0016126	sterol biosynthetic process	13/1419	65/18800	0.000989748	0.0449798	0.0416081	CES1/ERLIN1/LPCAT3/DHCR24/CYB5R1/SQLE/ACAA2/ACLY/PMVK/ERLIN2/PRKAA1/MVD/LSS	13
GO:0045892	BP	GO:0045892	negative regulation of transcription, DNA-templated	126/1419	1278/18800	0.00104553	0.0470663	0.0435382	IFI27/LILRB4/HDAC9/CREG1/NIBAN2/NRG1/PLK1/IRF8/GATA1/CEBPA/TFEC/ENO1/E2F1/CDK5/MEF2C/PPARGC1B/PRMT5/EZH2/PRDX5/YBX3/ID2/HDGF/HSF1/RBBP8/FBP1/TSG101/NACC2/PA2G4/PRDM1/HCFC1/RFX5/COPS2/ATF4/LIMD1/NR1H2/ZBTB2/SCAF8/BRD7/ZBTB39/ZNF451/SMARCC2/VGLL4/KDM5A/DCAF1/L3MBTL3/GATAD2B/GPS2/YY1/MEPCE/CIC/MXD4/KLF16/RELA/N4BP2L2/SMAD4/NR2C2/MBTD1/PHC3/REST/SF1/SMAD3/TOB2/E4F1/SMURF2/ELK4/WWP1/TRIM33/ORC2/SFMBT2…	126
GO:0031062	BP	GO:0031062	positive regulation of histone methylation	11/1419	50/18800	0.0010475	0.0470663	0.0435382	WDR61/HCFC1/NSD3/SMAD4/KMT2A/PHF20/KANSL2/MECP2/KMT2E/PHF1/AUTS2	11
GO:1901657	BP	GO:1901657	glycosyl compound metabolic process	16/1419	90/18800	0.00105768	0.0472567	0.0437143	DPYD/FUCA2/NAGA/TK1/PGM2/UPP1/ADA2/HPRT1/ERH/AKR1A1/GUSB/AMD1/CBR4/APOBEC3D/AKR1C3/PTGDR	16
GO:0006895	BP	GO:0006895	Golgi to endosome transport	6/1419	17/18800	0.00109503	0.0484282	0.044798	SORT1/DOP1B/AP2A1/RAB14/SYS1/VPS13A	6
GO:0031349	BP	GO:0031349	positive regulation of defense response	37/1419	289/18800	0.00110632	0.0484282	0.044798	CD1D/SIGLEC16/FCN1/TIRAP/IL18/NECTIN2/JAK2/CEBPA/MGST2/LGALS1/MEF2C/HAVCR2/PYCARD/CASP1/CTSC/RIOK3/VAMP8/STING1/KARS1/IKBKE/DHX9/LSM14A/HLA-E/TRIM62/SLAMF6/HLA-F/CD47/FYN/KLRC4/CAMK2N1/PYHIN1/CD226/KLRK1/NKG7/SH2D1B/CCL5/IFNG	37
GO:0009205	BP	GO:0009205	purine ribonucleoside triphosphate metabolic process	15/1419	82/18800	0.00110794	0.0484282	0.044798	ENO1/ATP5MF/ATP5MC1/ALDOA/ATP5PB/ATP5F1C/ATP5PD/ATP5F1B/ATP5MC3/ATP5F1E/ATP5PF/NME2/ATP5F1A/RHOA/RAN	15
GO:1903507	BP	GO:1903507	negative regulation of nucleic acid-templated transcription	126/1419	1280/18800	0.00110825	0.0484282	0.044798	IFI27/LILRB4/HDAC9/CREG1/NIBAN2/NRG1/PLK1/IRF8/GATA1/CEBPA/TFEC/ENO1/E2F1/CDK5/MEF2C/PPARGC1B/PRMT5/EZH2/PRDX5/YBX3/ID2/HDGF/HSF1/RBBP8/FBP1/TSG101/NACC2/PA2G4/PRDM1/HCFC1/RFX5/COPS2/ATF4/LIMD1/NR1H2/ZBTB2/SCAF8/BRD7/ZBTB39/ZNF451/SMARCC2/VGLL4/KDM5A/DCAF1/L3MBTL3/GATAD2B/GPS2/YY1/MEPCE/CIC/MXD4/KLF16/RELA/N4BP2L2/SMAD4/NR2C2/MBTD1/PHC3/REST/SF1/SMAD3/TOB2/E4F1/SMURF2/ELK4/WWP1/TRIM33/ORC2/SFMBT2…	126
GO:0030098	BP	GO:0030098	lymphocyte differentiation	46/1419	382/18800	0.00111958	0.0486557	0.0450085	CD1D/LILRB4/HDAC9/IL18/CD86/IRF8/SLC46A2/LGALS1/HMGB3/EZH2/ID2/BAK1/TNFSF8/PRDM1/SLC25A5/KDELR1/CMTM7/RHOA/BAX/ATF2/DCAF1/GPS2/YY1/RC3H2/FCRL3/IKZF1/ZBTB1/SLAMF6/CBFB/IKZF3/TOX/DNAJB9/CLCF1/DROSHA/GPR183/FOXP1/EOMES/ZFPM1/SMAD7/TBX21/IL7R/SOX13/RUNX3/ITM2A/IFNG/GATA3	46
GO:0010922	BP	GO:0010922	positive regulation of phosphatase activity	9/1419	36/18800	0.00112836	0.0487708	0.0451149	JAK2/MEF2C/PPARGC1B/PTPA/PPP1R12A/SMAD3/FCRL3/PPP1R15A/IFNG	9
GO:0098798	CC	GO:0098798	mitochondrial protein-containing complex	75/1466	281/19594	5.72865e-23	5.96352e-20	4.79397e-20	MRPL53/MRPL15/MICU1/BCKDK/SDHD/VDAC1/MRPL51/ATP5MF/HADHB/MRPL27/NDUFA7/PDHB/COX5A/NDUFB1/NDUFB9/NDUFB5/COX7B/ATP5MC1/NDUFS4/UQCR10/ATP5PB/ATP5F1C/COX6B1/HADHA/ATP5PD/MPV17L2/ATP5F1B/NDUFV3/CYC1/MRPL18/COX8A/ATP5MC3/TIMM23/MRPL37/PDK2/HSD17B10/MRPL36/UQCRC1/ATP5F1E/MRPL40/SDHB/UQCRH/TOMM22/NDUFB10/MRPL28/ATP5PF/SUCLG1/SLC25A5/UQCRFS1P1/NDUFS6/MRPL21/MRPL16/NDUFB3/NDUFS2/MRPL47/MRPS15/MRPS18A/ATP5F…	75
GO:1902494	CC	GO:1902494	catalytic complex	208/1466	1434/19594	1.56712e-21	8.15684e-19	6.55714e-19	FCN1/HDAC9/CDC20/CCNB2/CCNA2/UBE2C/SPTLC2/SMARCD3/HEXB/DHX35/DYNLL1/CAT/ENO1/GTF2H1/QTRT2/PSMA6/LDHA/BCKDK/SDHD/CKS2/ACVR1B/RCHY1/SEC11A/CDK5/NDUFA7/PDHB/RPP30/PSMB6/PYCARD/NDUFB1/DPM2/NDUFB9/ELOC/PRMT5/EXOSC4/PDSS1/NDUFB5/EZH2/ACTB/RNF14/SNRPG/PSMB7/PSMA4/SPTSSA/NDUFS4/UQCR10/STT3A/PLOD1/RAD23B/DECR1/WDR61/ORMDL2/POLR1D/DCAF6/PSMA2/NDUFV3/ELOB/PSMD3/CYC1/PDK2/ETFA/KCTD10/HSD17B10/BABAM2/UBE2E1/U…	208
GO:0031966	CC	GO:0031966	mitochondrial membrane	125/1466	734/19594	1.37812e-18	4.78209e-16	3.84424e-16	IFI27/MGST1/CRLS1/TYMS/MRPL53/LGALS3/MRPL15/SQOR/PLA2G4A/HK1/QTRT2/MICU1/BMF/SDHD/VDAC1/CNP/TSPO/MRPL51/ATP5MF/COQ5/HADHB/MRPL27/NDUFA7/MTCH2/COA8/COX5A/PARL/NDUFB1/NDUFB9/ABCD1/NDUFB5/COX7B/ATP5MC1/BAK1/IFI27L2/NDUFS4/UQCR10/HCCS/NDUFAF3/HIGD2A/ATP5PB/ATP5F1C/COX6B1/HADHA/ATP5PD/MPV17L2/ATP5F1B/NDUFV3/CYC1/MRPL18/COX8A/ATP5MC3/TIMM23/MRPL37/MRPL36/MPV17/UQCRC1/TIMMDC1/SLC27A3/ATP5F1E/MRPL40/SDHB…	125
GO:0005740	CC	GO:0005740	mitochondrial envelope	130/1466	783/19594	2.38239e-18	6.20017e-16	4.98421e-16	IFI27/MGST1/CRLS1/ADAP2/TYMS/MRPL53/LGALS3/MRPL15/SQOR/PLA2G4A/CAT/HK1/QTRT2/MICU1/BMF/SDHD/VDAC1/CNP/TSPO/MRPL51/ATP5MF/COQ5/HADHB/MRPL27/NDUFA7/MTCH2/COA8/COX5A/PARL/NDUFB1/NDUFB9/ABCD1/NDUFB5/COX7B/ATP5MC1/BAK1/IFI27L2/NDUFS4/UQCR10/HCCS/NDUFAF3/HIGD2A/ATP5PB/ATP5F1C/COX6B1/HADHA/ATP5PD/MPV17L2/COA4/ATP5F1B/NDUFV3/CYC1/MRPL18/COX8A/ATP5MC3/TIMM23/MRPL37/MRPL36/MPV17/UQCRC1/TIMMDC1/SLC27A3/ATP5…	130
GO:0019866	CC	GO:0019866	organelle inner membrane	100/1466	551/19594	5.95385e-17	1.23959e-14	9.96486e-15	IFI27/CRLS1/TYMS/MRPL53/P2RX4/LGALS3/MRPL15/SQOR/PLA2G4A/MICU1/SDHD/NRM/CNP/MRPL51/ATP5MF/COQ5/HADHB/MRPL27/NDUFA7/MTCH2/COA8/COX5A/PARL/NDUFB1/NDUFB9/NDUFB5/COX7B/ATP5MC1/NDUFS4/UQCR10/HCCS/NDUFAF3/HIGD2A/ATP5PB/ATP5F1C/COX6B1/HADHA/ATP5PD/MPV17L2/ATP5F1B/NDUFV3/CYC1/MRPL18/COX8A/ATP5MC3/TIMM23/MRPL37/MRPL36/MPV17/UQCRC1/TIMMDC1/ATP5F1E/MRPL40/SDHB/UQCRH/NDUFB10/CHCHD1/COX15/MRPL28/ATP5PF/TMEM11…	100
GO:0005743	CC	GO:0005743	mitochondrial inner membrane	92/1466	491/19594	1.38479e-16	2.40261e-14	1.93142e-14	CRLS1/TYMS/MRPL53/LGALS3/MRPL15/SQOR/PLA2G4A/MICU1/SDHD/CNP/MRPL51/ATP5MF/COQ5/HADHB/MRPL27/NDUFA7/MTCH2/COA8/COX5A/PARL/NDUFB1/NDUFB9/NDUFB5/COX7B/ATP5MC1/NDUFS4/UQCR10/HCCS/NDUFAF3/HIGD2A/ATP5PB/ATP5F1C/COX6B1/HADHA/ATP5PD/MPV17L2/ATP5F1B/NDUFV3/CYC1/MRPL18/COX8A/ATP5MC3/TIMM23/MRPL37/MRPL36/MPV17/UQCRC1/TIMMDC1/ATP5F1E/MRPL40/SDHB/UQCRH/NDUFB10/CHCHD1/COX15/MRPL28/ATP5PF/TMEM11/SLC25A5/UQCRFS1…	92
GO:0031967	CC	GO:0031967	organelle envelope	171/1466	1237/19594	1.06841e-15	1.39027e-13	1.11762e-13	IFI27/MGST1/CRLS1/ADAP2/MYOF/SORT1/TYMS/MRPL53/GAPDH/P2RX4/LGALS3/MRPL15/SQOR/PLA2G4A/CAT/ENO1/MGST2/HK1/ROGDI/QTRT2/MICU1/BMF/SDHD/VDAC1/NRM/CNP/TSPO/MRPL51/ATP5MF/COQ5/HADHB/MRPL27/NDUFA7/S100A6/MTCH2/COA8/COX5A/PARL/NDUFB1/NDUFB9/ABCD1/OTULINL/NDUFB5/COX7B/NUP62/ATP5MC1/BAK1/IFI27L2/ANXA4/NDUFS4/UQCR10/DNAJB12/HCCS/NDUFAF3/HIGD2A/ATP5PB/ATP5F1C/COX6B1/HADHA/ATP5PD/MPV17L2/COA4/ATP5F1B/NDUFV3/M…	171
GO:0031975	CC	GO:0031975	envelope	171/1466	1237/19594	1.06841e-15	1.39027e-13	1.11762e-13	IFI27/MGST1/CRLS1/ADAP2/MYOF/SORT1/TYMS/MRPL53/GAPDH/P2RX4/LGALS3/MRPL15/SQOR/PLA2G4A/CAT/ENO1/MGST2/HK1/ROGDI/QTRT2/MICU1/BMF/SDHD/VDAC1/NRM/CNP/TSPO/MRPL51/ATP5MF/COQ5/HADHB/MRPL27/NDUFA7/S100A6/MTCH2/COA8/COX5A/PARL/NDUFB1/NDUFB9/ABCD1/OTULINL/NDUFB5/COX7B/NUP62/ATP5MC1/BAK1/IFI27L2/ANXA4/NDUFS4/UQCR10/DNAJB12/HCCS/NDUFAF3/HIGD2A/ATP5PB/ATP5F1C/COX6B1/HADHA/ATP5PD/MPV17L2/COA4/ATP5F1B/NDUFV3/M…	171
GO:0098800	CC	GO:0098800	inner mitochondrial membrane protein complex	41/1466	155/19594	5.05876e-13	5.8513e-11	4.70376e-11	MICU1/SDHD/ATP5MF/NDUFA7/COX5A/NDUFB1/NDUFB9/NDUFB5/COX7B/ATP5MC1/NDUFS4/UQCR10/ATP5PB/ATP5F1C/COX6B1/ATP5PD/ATP5F1B/NDUFV3/CYC1/COX8A/ATP5MC3/TIMM23/UQCRC1/ATP5F1E/SDHB/UQCRH/NDUFB10/ATP5PF/UQCRFS1P1/NDUFS6/NDUFB3/NDUFS2/ATP5F1A/COX6A1/IMMT/UQCRC2/NDUFV2/MICOS10/SDHC/NDUFA6/TIMM10B	41
GO:0070469	CC	GO:0070469	respirasome	30/1466	101/19594	2.83512e-11	2.95136e-09	2.37255e-09	SDHD/NDUFA7/COX5A/NDUFB1/NDUFB9/NDUFB5/COX7B/NDUFS4/UQCR10/HIGD2A/COX6B1/NDUFV3/CYC1/COX8A/UQCRC1/SDHB/UQCRH/NDUFB10/COX15/UQCRFS1P1/NDUFS6/NDUFB3/NDUFS2/COX6A1/UQCRC2/NDUFV2/SDHC/NDUFA6/SURF1/C2orf69	30
GO:0140535	CC	GO:0140535	intracellular protein-containing complex	107/1466	744/19594	3.38587e-11	3.20426e-09	2.57585e-09	CDC20/CYFIP1/UBE2C/MLST8/GTF2H1/PSMA6/CKS2/RCHY1/PSMB6/DPM2/ELOC/ACTB/RNF14/PSMB7/PSMA4/RAD23B/WDR61/POLR1D/DCAF6/PSMA2/ELOB/PSMD3/RIC1/KCTD10/BABAM2/UBE2E1/LAMTOR2/PSMB3/PSMD8/PSMD4/PSMD14/OS9/COMMD1/UBE2L3/DDB1/HCFC1/PSMA5/PSMD11/PSMA7/PSMD2/PTPA/KCTD5/PSMA1/EIF4E2/NAA20/PPP2CB/NAA38/GTF2F2/PSMD13/UBQLN1/PSMB1/POLR2E/TRAF7/ADRM1/POLR2G/RNF7/UBE3C/CNOT6/EPC2/UBR1/UBE4A/POLR2F/ATF2/POLE3/ASB6/MBI…	107
GO:1905369	CC	GO:1905369	endopeptidase complex	26/1466	79/19594	4.58094e-11	3.97397e-09	3.19461e-09	FCN1/PSMA6/PSMB6/PSMB7/PSMA4/RAD23B/PSMA2/PSMD3/PSMB3/PSMD8/PSMD4/PSMD14/PSMA5/CAPN2/PSMD11/PSMA7/PSMD2/PSMA1/PIGS/PSMD13/UBQLN1/PSMB1/ADRM1/UBE3C/UBR1/PIGT	26
GO:0005773	CC	GO:0005773	vacuole	114/1466	819/19594	5.95118e-11	4.76553e-09	3.83092e-09	TCN2/MGST1/CD1D/TMEM150B/SORT1/TRPM2/TXNDC5/CTSB/CTSZ/CREG1/GAA/ATP6V1B2/ANXA2/P2RX4/FABP5/PLD3/FUCA2/HEXB/GNS/PPT1/LIPA/ATP6V0A1/NAGA/NPC2/CAT/NEU1/GLB1/PSAP/CYBRD1/TMEM208/CLTA/AP2S1/ADA2/KCNQ1/PYCARD/TPP1/MAN2B1/ABCD1/AP1B1/SCARB1/ATP6V1F/CTSC/RHEB/GABARAP/AP1S2/ATP6V1D/CCT8/TMEM165/BST2/SLC2A6/ACLY/PA2G4/LAMTOR2/VAMP8/BECN1/GDI2/PRDX6/ACP5/STING1/SNX1/CAPN2/HEXA/CHID1/AP1S1/TMEM179B/SEC13/VAC…	114
GO:1990234	CC	GO:1990234	transferase complex	111/1466	793/19594	7.66883e-11	5.70232e-09	4.584e-09	HDAC9/CDC20/CCNB2/CCNA2/UBE2C/SPTLC2/GTF2H1/QTRT2/CKS2/ACVR1B/RCHY1/CDK5/PYCARD/DPM2/ELOC/PRMT5/PDSS1/EZH2/ACTB/RNF14/SNRPG/SPTSSA/STT3A/WDR61/ORMDL2/POLR1D/DCAF6/ELOB/KCTD10/HSD17B10/BABAM2/UBE2E1/RPN1/BECN1/TMEM258/OS9/COMMD1/UBE2L3/DDB1/PHKB/HCFC1/THG1L/ATG101/KCTD5/NAA20/VAC14/RPN2/OGDH/RABGGTA/CCNJ/ERH/NAA38/GTF2F2/POLR2E/TRAF7/MAGT1/POLR2G/RNF7/DDOST/EPC2/UBR1/UBE4A/POLR2F/PIK3CA/ATF2/POLE3…	111
GO:0000502	CC	GO:0000502	proteasome complex	22/1466	59/19594	8.7788e-11	6.09249e-09	4.89765e-09	PSMA6/PSMB6/PSMB7/PSMA4/RAD23B/PSMA2/PSMD3/PSMB3/PSMD8/PSMD4/PSMD14/PSMA5/PSMD11/PSMA7/PSMD2/PSMA1/PSMD13/UBQLN1/PSMB1/ADRM1/UBE3C/UBR1	22
GO:0019814	CC	GO:0019814	immunoglobulin complex	39/1466	167/19594	1.15292e-10	7.33417e-09	5.89581e-09	IGHG1/IGHV4-39/IGHV3-33/IGHV3-20/IGHG3/IGHV3-53/IGKV3-20/IGKV2-28/IGKV3D-20/IGKV1-39/IGHG4/IGHV3-48/IGHV3-66/IGHV3-72/IGLV7-46/IGLV1-47/IGKV2-30/IGKV1-12/IGHV3-21/IGKV1-5/IGKV1-16/IGLV2-11/IGKV2-29/IGKC/IGKV2D-30/IGHV1-18/IGHV4-61/IGHV6-1/IGKV3-15/IGLV3-19/IGHV3-74/IGKV1D-12/IGKV1-6/IGKV1-27/IGLV7-43/IGKV3D-11/IGHA1/IGHA2/TRDC	39
GO:0005746	CC	GO:0005746	mitochondrial respirasome	28/1466	94/19594	1.1977e-10	7.33417e-09	5.89581e-09	SDHD/NDUFA7/COX5A/NDUFB1/NDUFB9/NDUFB5/COX7B/NDUFS4/UQCR10/COX6B1/NDUFV3/CYC1/COX8A/UQCRC1/SDHB/UQCRH/NDUFB10/COX15/UQCRFS1P1/NDUFS6/NDUFB3/NDUFS2/COX6A1/UQCRC2/NDUFV2/SDHC/NDUFA6/SURF1	28
GO:0000323	CC	GO:0000323	lytic vacuole	101/1466	726/19594	8.002e-10	4.38426e-08	3.52443e-08	TCN2/MGST1/CD1D/SORT1/TRPM2/TXNDC5/CTSB/CTSZ/CREG1/GAA/ATP6V1B2/ANXA2/P2RX4/FABP5/PLD3/FUCA2/HEXB/GNS/PPT1/LIPA/ATP6V0A1/NAGA/NPC2/CAT/NEU1/GLB1/PSAP/CYBRD1/CLTA/AP2S1/ADA2/KCNQ1/PYCARD/TPP1/MAN2B1/ABCD1/AP1B1/SCARB1/CTSC/RHEB/GABARAP/AP1S2/ATP6V1D/CCT8/TMEM165/BST2/SLC2A6/ACLY/PA2G4/LAMTOR2/VAMP8/GDI2/PRDX6/ACP5/SNX1/CAPN2/HEXA/CHID1/AP1S1/TMEM179B/SEC13/CLCN7/VPS33A/ARSD/AP3M1/ZFYVE26/GUSB/AP2A…	101
GO:0005764	CC	GO:0005764	lysosome	101/1466	726/19594	8.002e-10	4.38426e-08	3.52443e-08	TCN2/MGST1/CD1D/SORT1/TRPM2/TXNDC5/CTSB/CTSZ/CREG1/GAA/ATP6V1B2/ANXA2/P2RX4/FABP5/PLD3/FUCA2/HEXB/GNS/PPT1/LIPA/ATP6V0A1/NAGA/NPC2/CAT/NEU1/GLB1/PSAP/CYBRD1/CLTA/AP2S1/ADA2/KCNQ1/PYCARD/TPP1/MAN2B1/ABCD1/AP1B1/SCARB1/CTSC/RHEB/GABARAP/AP1S2/ATP6V1D/CCT8/TMEM165/BST2/SLC2A6/ACLY/PA2G4/LAMTOR2/VAMP8/GDI2/PRDX6/ACP5/SNX1/CAPN2/HEXA/CHID1/AP1S1/TMEM179B/SEC13/CLCN7/VPS33A/ARSD/AP3M1/ZFYVE26/GUSB/AP2A…	101
GO:0005759	CC	GO:0005759	mitochondrial matrix	74/1466	473/19594	9.9435e-10	5.17559e-08	4.16057e-08	PRDX3/TYMS/MRPL53/MRPL15/PCK2/GPX1/TXNRD2/BCKDK/VDAC1/MRM2/MRPL51/COQ5/HADHB/MRPL27/NDUFA7/ALAS1/PDHB/PDSS1/PRDX5/FH/ACO2/DECR1/ATP5PB/MTHFD2/ATP5F1C/HADHA/POLDIP2/MPV17L2/ATP5F1B/ACSS2/STYXL1/MRPL18/MRPL37/PDK2/ETFA/ACAA2/HSD17B10/MRPL36/MDH2/ATP5F1E/MRPL40/ETHE1/GARS1/MRPL28/SUCLG1/SLC25A5/MRPL21/COASY/PCCB/MRPL16/NDUFS2/MRPL47/MRPS15/OGDH/MRPS18A/ATP5F1A/MRPS12/KARS1/MRPS10/ME2/MRPL33/CS/IDH3G…	74
GO:0098803	CC	GO:0098803	respiratory chain complex	26/1466	91/19594	1.49129e-09	7.39255e-08	5.94275e-08	SDHD/NDUFA7/COX5A/NDUFB1/NDUFB9/NDUFB5/COX7B/NDUFS4/UQCR10/COX6B1/NDUFV3/CYC1/COX8A/UQCRC1/SDHB/UQCRH/NDUFB10/UQCRFS1P1/NDUFS6/NDUFB3/NDUFS2/COX6A1/UQCRC2/NDUFV2/SDHC/NDUFA6	26
GO:0101002	CC	GO:0101002	ficolin-1-rich granule	39/1466	185/19594	2.75499e-09	1.2928e-07	1.03926e-07	FCN1/TRPM2/IDH1/CTSB/CTSZ/GAA/LGALS3/GNS/ATP6V0A1/DYNLL1/CAT/LTA4H/GLB1/VPS35L/COMMD3/PKM/PGM2/COMMD9/CSTB/PSMB7/ALDOA/PSMA2/CCT8/PSMD3/PGAM1/ACLY/ALAD/PSMD14/PSMA5/PSMD11/PSMD2/TMEM179B/NME2/RHOA/PSMD13/PSMB1/GUSB/SERPINB6/CDK13	39
GO:1990204	CC	GO:1990204	oxidoreductase complex	30/1466	120/19594	2.85633e-09	1.2928e-07	1.03926e-07	CAT/LDHA/BCKDK/SDHD/NDUFA7/PDHB/NDUFB1/NDUFB9/NDUFB5/NDUFS4/UQCR10/NDUFV3/CYC1/PDK2/ETFA/UQCRC1/SDHB/UQCRH/NDUFB10/UQCRFS1P1/NDUFS6/NDUFB3/NDUFS2/OGDH/UQCRC2/NDUFV2/SDHC/NDUFA6/IDH3G/CBR4	30
GO:0034774	CC	GO:0034774	secretory granule lumen	55/1466	322/19594	6.43249e-09	2.72883e-07	2.19366e-07	FN1/FCN1/IDH1/TXNDC5/CTSZ/CREG1/CYFIP1/ANXA2/FABP5/CFP/FUCA2/HEXB/GNS/TIMP1/NPC2/CAT/NEU1/GLB1/PKM/PGM2/COMMD9/ADA2/PYCARD/MAN2B1/CSTB/PSMB7/CTSC/ALDOA/PSMA2/CCT8/PSMD3/OLA1/PGAM1/ACLY/PA2G4/ERP44/ALAD/GDI2/PRDX6/PSMD14/PSMA5/PSMD11/PSMD2/NME2/PSMD13/PSMB1/GUSB/STK11IP/CNN2/VPS13A/TCN1/CAMP/PRSS57/DEFA3/DEFA1B	55
GO:1904813	CC	GO:1904813	ficolin-1-rich granule lumen	30/1466	124/19594	6.55338e-09	2.72883e-07	2.19366e-07	FCN1/IDH1/CTSB/CTSZ/GNS/CAT/LTA4H/GLB1/COMMD3/PKM/PGM2/COMMD9/CSTB/PSMB7/ALDOA/PSMA2/CCT8/PSMD3/PGAM1/ACLY/ALAD/PSMD14/PSMA5/PSMD11/PSMD2/NME2/PSMD13/PSMB1/GUSB/CDK13	30
GO:0060205	CC	GO:0060205	cytoplasmic vesicle lumen	55/1466	325/19594	9.00706e-09	3.60629e-07	2.89903e-07	FN1/FCN1/IDH1/TXNDC5/CTSZ/CREG1/CYFIP1/ANXA2/FABP5/CFP/FUCA2/HEXB/GNS/TIMP1/NPC2/CAT/NEU1/GLB1/PKM/PGM2/COMMD9/ADA2/PYCARD/MAN2B1/CSTB/PSMB7/CTSC/ALDOA/PSMA2/CCT8/PSMD3/OLA1/PGAM1/ACLY/PA2G4/ERP44/ALAD/GDI2/PRDX6/PSMD14/PSMA5/PSMD11/PSMD2/NME2/PSMD13/PSMB1/GUSB/STK11IP/CNN2/VPS13A/TCN1/CAMP/PRSS57/DEFA3/DEFA1B	55
GO:0031983	CC	GO:0031983	vesicle lumen	55/1466	327/19594	1.12381e-08	4.33293e-07	3.48316e-07	FN1/FCN1/IDH1/TXNDC5/CTSZ/CREG1/CYFIP1/ANXA2/FABP5/CFP/FUCA2/HEXB/GNS/TIMP1/NPC2/CAT/NEU1/GLB1/PKM/PGM2/COMMD9/ADA2/PYCARD/MAN2B1/CSTB/PSMB7/CTSC/ALDOA/PSMA2/CCT8/PSMD3/OLA1/PGAM1/ACLY/PA2G4/ERP44/ALAD/GDI2/PRDX6/PSMD14/PSMA5/PSMD11/PSMD2/NME2/PSMD13/PSMB1/GUSB/STK11IP/CNN2/VPS13A/TCN1/CAMP/PRSS57/DEFA3/DEFA1B	55
GO:0005775	CC	GO:0005775	vacuolar lumen	36/1466	174/19594	1.86513e-08	6.93427e-07	5.57434e-07	TCN2/TXNDC5/CTSB/CREG1/GAA/ANXA2/FABP5/PLD3/FUCA2/HEXB/GNS/PPT1/LIPA/NPC2/NEU1/GLB1/PSAP/ADA2/PYCARD/TPP1/MAN2B1/CTSC/CCT8/ACLY/PA2G4/GDI2/PRDX6/HEXA/CHID1/GUSB/STK11IP/IDS/PRSS57/NSG1/DEFA3/DEFA1B	36
GO:1905368	CC	GO:1905368	peptidase complex	27/1466	111/19594	3.26878e-08	1.10477e-06	8.88109e-07	FCN1/PSMA6/SEC11A/PSMB6/PSMB7/PSMA4/RAD23B/PSMA2/PSMD3/PSMB3/PSMD8/PSMD4/PSMD14/PSMA5/CAPN2/PSMD11/PSMA7/PSMD2/PSMA1/PIGS/PSMD13/UBQLN1/PSMB1/ADRM1/UBE3C/UBR1/PIGT	27
GO:0005766	CC	GO:0005766	primary lysosome	33/1466	155/19594	3.49206e-08	1.10477e-06	8.88109e-07	MGST1/TXNDC5/CREG1/GAA/ANXA2/FABP5/FUCA2/HEXB/GNS/NPC2/GLB1/PSAP/ADA2/PYCARD/MAN2B1/CTSC/CCT8/BST2/ACLY/PA2G4/VAMP8/GDI2/PRDX6/HEXA/TMEM179B/GUSB/MAGT1/DDOST/STK11IP/ATP11B/PRSS57/DEFA3/DEFA1B	33
GO:0042582	CC	GO:0042582	azurophil granule	33/1466	155/19594	3.49206e-08	1.10477e-06	8.88109e-07	MGST1/TXNDC5/CREG1/GAA/ANXA2/FABP5/FUCA2/HEXB/GNS/NPC2/GLB1/PSAP/ADA2/PYCARD/MAN2B1/CTSC/CCT8/BST2/ACLY/PA2G4/VAMP8/GDI2/PRDX6/HEXA/TMEM179B/GUSB/MAGT1/DDOST/STK11IP/ATP11B/PRSS57/DEFA3/DEFA1B	33
GO:0000315	CC	GO:0000315	organellar large ribosomal subunit	18/1466	54/19594	3.50216e-08	1.10477e-06	8.88109e-07	MRPL53/MRPL15/MRPL51/MRPL27/MPV17L2/MRPL18/MRPL37/MRPL36/MRPL40/MRPL28/MRPL21/MRPL16/MRPL47/MRPS18A/MRPL33/MRPL30/MRPL55/MRPL49	18
GO:0005762	CC	GO:0005762	mitochondrial large ribosomal subunit	18/1466	54/19594	3.50216e-08	1.10477e-06	8.88109e-07	MRPL53/MRPL15/MRPL51/MRPL27/MPV17L2/MRPL18/MRPL37/MRPL36/MRPL40/MRPL28/MRPL21/MRPL16/MRPL47/MRPS18A/MRPL33/MRPL30/MRPL55/MRPL49	18
GO:0000313	CC	GO:0000313	organellar ribosome	22/1466	81/19594	7.34812e-08	2.18554e-06	1.75692e-06	MRPL53/MRPL15/MRPL51/MRPL27/NDUFA7/MPV17L2/MRPL18/MRPL37/MRPL36/MRPL40/MRPL28/MRPL21/MRPL16/MRPL47/MRPS15/MRPS18A/MRPS12/MRPS10/MRPL33/MRPL30/MRPL55/MRPL49	22
GO:0005761	CC	GO:0005761	mitochondrial ribosome	22/1466	81/19594	7.34812e-08	2.18554e-06	1.75692e-06	MRPL53/MRPL15/MRPL51/MRPL27/NDUFA7/MPV17L2/MRPL18/MRPL37/MRPL36/MRPL40/MRPL28/MRPL21/MRPL16/MRPL47/MRPS15/MRPS18A/MRPS12/MRPS10/MRPL33/MRPL30/MRPL55/MRPL49	22
GO:0005774	CC	GO:0005774	vacuolar membrane	66/1466	449/19594	9.33434e-08	2.69918e-06	2.16983e-06	MGST1/CD1D/TMEM150B/SORT1/TRPM2/GAA/ATP6V1B2/ANXA2/P2RX4/PLD3/ATP6V0A1/NEU1/PSAP/CYBRD1/CLTA/AP2S1/ABCD1/AP1B1/SCARB1/ATP6V1F/RHEB/GABARAP/AP1S2/ATP6V1D/TMEM165/BST2/SLC2A6/LAMTOR2/VAMP8/STING1/AP1S1/TMEM179B/SEC13/VAC14/RPN2/CLCN7/VPS33A/AP3M1/CALCOCO2/ZFYVE26/AP2A1/PLEKHM2/BLOC1S1/MAGT1/M6PR/UBA1/RRAGA/DDOST/STK11IP/RAB14/ATP6V0A2/STARD3/ATP11B/VPS13A/ATG16L1/GABARAPL1/SLC44A2/LNPEP/RUBCNL/HLA-…	66
GO:0035578	CC	GO:0035578	azurophil granule lumen	23/1466	91/19594	1.58552e-07	4.46087e-06	3.58602e-06	TXNDC5/CREG1/ANXA2/FABP5/FUCA2/HEXB/GNS/NPC2/GLB1/ADA2/PYCARD/MAN2B1/CTSC/CCT8/ACLY/PA2G4/GDI2/PRDX6/GUSB/STK11IP/PRSS57/DEFA3/DEFA1B	23
GO:0030141	CC	GO:0030141	secretory granule	106/1466	863/19594	2.41942e-07	6.62794e-06	5.32808e-06	FN1/CLEC12A/MGST1/RAB13/LHFPL2/FCN1/TRPM2/IDH1/TXNDC5/CTSB/CTSZ/CREG1/CYFIP1/GAA/ADAM15/ANXA2/FABP5/CFP/SLIRP/LGALS3/FUCA2/HEXB/GNS/TIMP1/ATP6V0A1/DYNLL1/NPC2/CAT/NEU1/LTA4H/GLB1/PSAP/BMF/VPS35L/AGPAT2/COMMD3/PKM/PGM2/COMMD9/ADA2/HVCN1/PYCARD/SNAPIN/MAN2B1/CSTB/PSMB7/CTSC/RCBTB2/CYB5R1/ALDOA/SNX10/ATP6V1D/PSMA2/CCT8/PSMD3/OLA1/PGAM1/BST2/ACLY/PA2G4/LAMTOR2/VAMP8/ERP44/ALAD/GDI2/PRDX6/GARS1/PSMD14…	106
GO:0140513	CC	GO:0140513	nuclear protein-containing complex	142/1466	1252/19594	2.82446e-07	7.53913e-06	6.06058e-06	MYBL2/HDAC9/CDC20/UBE2C/E2F2/SMARCD3/LGALS3/CEBPA/DHX35/GTF2H1/RNVU1-6/E2F1/RNU5D-1/RNVU1-15/PPARGC1B/RPP30/NFE2/COPS3/ELOC/PRMT5/EXOSC4/EZH2/ACTB/NUP62/SNRPG/RHEB/RAD23B/HNRNPAB/CPSF3/WDR61/POLR1D/RBBP8/ELOB/BABAM2/SLX1A/SYNE3/THOC6/ZMAT5/HCFC1/RFX5/POP7/SEC13/COPS2/NOC4L/GTF2F2/ATF4/DDX41/AAR2/POLR2E/CWF19L1/IPO7/SMU1/RAN/DDX21/POLR2G/CLP1/INTS4/GLE1/ATF6B/NR1H2/EPC2/SCAF8/RAD21/TRA2A/POLR2F/PO…	142
GO:0042175	CC	GO:0042175	nuclear outer membrane-endoplasmic reticulum membrane network	133/1466	1164/19594	4.60039e-07	1.19725e-05	9.62449e-06	IFI27/MGST1/CD1D/ACER3/SORT1/ARMC10/SPTLC2/TMTC2/PLD3/ERLIN1/YIF1B/PLA2G4A/NCEH1/ENO1/MGST2/TMEM106C/SLC37A2/PDIA5/FADS1/TMEM208/LPCAT3/SEC11A/AGPAT2/G6PC3/ATP10D/SLC35B1/DHCR24/COPB2/SCD/DPM2/SRD5A1/ABCD1/OTULINL/PLP2/SPTSSA/DNAJB12/RHEB/STT3A/PLOD1/CYB5R1/EMC8/SQLE/PREB/NRROS/XXYLT1/ORMDL2/MGST3/RHBDF2/DHRS4/HM13/PDIA6/RPN1/COPG1/ERP44/BECN1/SYNE3/TMEM258/TMED9/PIGF/MCFD2/STING1/COPG2/OS9/ANXA7…	133
GO:0005839	CC	GO:0005839	proteasome core complex	10/1466	20/19594	4.91178e-07	1.24711e-05	1.00253e-05	PSMA6/PSMB6/PSMB7/PSMA4/PSMA2/PSMB3/PSMA5/PSMA7/PSMA1/PSMB1	10
GO:0031984	CC	GO:0031984	organelle subcompartment	160/1466	1467/19594	5.6387e-07	1.39759e-05	1.1235e-05	IFI27/MGST1/RAB13/CD1D/ACER3/SORT1/ARMC10/LAP3/SPTLC2/TMTC2/PLD3/ERLIN1/YIF1B/PLA2G4A/NCEH1/MGST2/TMEM106C/SLC37A2/PDIA5/FADS1/TMEM208/LPCAT3/CLTA/SEC11A/AGPAT2/G6PC3/ATP10D/SLC35B1/DHCR24/COPB2/SCD/DPM2/SRD5A1/ABCD1/OTULINL/PLP2/AP1B1/SPTSSA/DNAJB12/RHEB/STT3A/PLOD1/CYB5R1/COG5/EMC8/SQLE/PREB/NRROS/XXYLT1/ORMDL2/AP1S2/MGST3/TMEM165/STX10/RHBDF2/RIC1/DHRS4/HM13/PDIA6/RPN1/COPG1/ERP44/BECN1/TMEM25…	160
GO:0042571	CC	GO:0042571	immunoglobulin complex, circulating	20/1466	77/19594	6.276e-07	1.51938e-05	1.2214e-05	IGHG1/IGHV4-39/IGHV3-33/IGHV3-20/IGHG3/IGHV3-53/IGKV3-20/IGHG4/IGHV3-48/IGHV3-66/IGHV3-72/IGHV3-21/IGKC/IGHV1-18/IGHV4-61/IGHV6-1/IGHV3-74/IGHA1/IGHA2/TRDC	20
GO:0005753	CC	GO:0005753	mitochondrial proton-transporting ATP synthase complex	10/1466	21/19594	8.74697e-07	2.06945e-05	1.6636e-05	ATP5MF/ATP5MC1/ATP5PB/ATP5F1C/ATP5PD/ATP5F1B/ATP5MC3/ATP5F1E/ATP5PF/ATP5F1A	10
GO:0008541	CC	GO:0008541	proteasome regulatory particle, lid subcomplex	6/1466	7/19594	1.13861e-06	2.63398e-05	2.11741e-05	PSMD3/PSMD8/PSMD14/PSMD11/PSMD13/ADRM1	6
GO:0005789	CC	GO:0005789	endoplasmic reticulum membrane	129/1466	1142/19594	1.27345e-06	2.88187e-05	2.31669e-05	IFI27/MGST1/CD1D/ACER3/SORT1/ARMC10/SPTLC2/TMTC2/PLD3/ERLIN1/YIF1B/PLA2G4A/NCEH1/MGST2/TMEM106C/SLC37A2/PDIA5/FADS1/TMEM208/LPCAT3/SEC11A/AGPAT2/G6PC3/ATP10D/SLC35B1/DHCR24/COPB2/SCD/DPM2/SRD5A1/ABCD1/OTULINL/PLP2/SPTSSA/DNAJB12/RHEB/STT3A/PLOD1/CYB5R1/EMC8/SQLE/PREB/NRROS/XXYLT1/ORMDL2/MGST3/RHBDF2/DHRS4/HM13/PDIA6/RPN1/COPG1/ERP44/BECN1/TMEM258/TMED9/PIGF/MCFD2/STING1/COPG2/OS9/ANXA7/YIF1A/KDEL…	129
GO:0045259	CC	GO:0045259	proton-transporting ATP synthase complex	10/1466	22/19594	1.49593e-06	3.31333e-05	2.66353e-05	ATP5MF/ATP5MC1/ATP5PB/ATP5F1C/ATP5PD/ATP5F1B/ATP5MC3/ATP5F1E/ATP5PF/ATP5F1A	10
GO:0098827	CC	GO:0098827	endoplasmic reticulum subcompartment	129/1466	1146/19594	1.53005e-06	3.31829e-05	2.66752e-05	IFI27/MGST1/CD1D/ACER3/SORT1/ARMC10/SPTLC2/TMTC2/PLD3/ERLIN1/YIF1B/PLA2G4A/NCEH1/MGST2/TMEM106C/SLC37A2/PDIA5/FADS1/TMEM208/LPCAT3/SEC11A/AGPAT2/G6PC3/ATP10D/SLC35B1/DHCR24/COPB2/SCD/DPM2/SRD5A1/ABCD1/OTULINL/PLP2/SPTSSA/DNAJB12/RHEB/STT3A/PLOD1/CYB5R1/EMC8/SQLE/PREB/NRROS/XXYLT1/ORMDL2/MGST3/RHBDF2/DHRS4/HM13/PDIA6/RPN1/COPG1/ERP44/BECN1/TMEM258/TMED9/PIGF/MCFD2/STING1/COPG2/OS9/ANXA7/YIF1A/KDEL…	129
GO:0098796	CC	GO:0098796	membrane protein complex	144/1466	1313/19594	1.60223e-06	3.40393e-05	2.73636e-05	CTNND1/SPTLC2/ATP6V1B2/ANXA2/JAK2/ATP6V0A1/S100A10/MICU1/SDHD/ACVR1B/VDAC1/CLTA/SEC11A/AP2S1/ATP5MF/VPS25/NDUFA7/COPB2/KCNQ1/COX5A/NDUFB1/DPM2/NDUFB9/NDUFB5/COX7B/ATP5MC1/ATP6V1F/BAK1/SPTSSA/NDUFS4/UQCR10/STT3A/EMC8/ATP5PB/ATP5F1C/COX6B1/ORMDL2/ATP5PD/AP1S2/ATP6V1D/ATP1B3/ATP5F1B/NDUFV3/TSG101/CYC1/SNX3/STX10/COX8A/ATP5MC3/TIMM23/SNF8/HM13/UQCRC1/RPN1/ATP5F1E/LAMTOR2/VAMP8/COPG1/SDHB/BECN1/UQCRH/…	144
GO:0099503	CC	GO:0099503	secretory vesicle	117/1466	1022/19594	2.13084e-06	4.4364e-05	3.56635e-05	FN1/CLEC12A/MGST1/RAB13/LHFPL2/FCN1/TRPM2/IDH1/TXNDC5/CTSB/CTSZ/CREG1/CYFIP1/GAA/ADAM15/ANXA2/FABP5/CFP/SLIRP/LGALS3/FUCA2/HEXB/GNS/PPT1/TIMP1/ATP6V0A1/DYNLL1/NPC2/CAT/NEU1/LTA4H/GLB1/ROGDI/PSAP/BMF/CLTA/VPS35L/AGPAT2/COMMD3/PKM/PGM2/COMMD9/ADA2/HVCN1/PYCARD/SNAPIN/MAN2B1/CSTB/PSMB7/CTSC/RCBTB2/CYB5R1/ALDOA/SNX10/ATP6V1D/PSMA2/CCT8/PSMD3/OLA1/STX10/PGAM1/BST2/ACLY/PA2G4/LAMTOR2/VAMP8/ERP44/ALAD/T…	117
GO:0016469	CC	GO:0016469	proton-transporting two-sector ATPase complex	15/1466	50/19594	2.20963e-06	4.51024e-05	3.6257e-05	ATP6V1B2/ATP6V0A1/ATP5MF/ATP5MC1/ATP6V1F/ATP5PB/ATP5F1C/ATP5PD/ATP6V1D/ATP5F1B/ATP5MC3/ATP5F1E/ATP5PF/ATP5F1A/ATP6V0A2	15
GO:0005765	CC	GO:0005765	lysosomal membrane	57/1466	404/19594	2.60886e-06	5.1242e-05	4.11925e-05	MGST1/CD1D/SORT1/TRPM2/GAA/ATP6V1B2/ANXA2/P2RX4/PLD3/ATP6V0A1/NEU1/PSAP/CYBRD1/CLTA/AP2S1/ABCD1/AP1B1/SCARB1/RHEB/AP1S2/ATP6V1D/TMEM165/BST2/SLC2A6/LAMTOR2/VAMP8/AP1S1/TMEM179B/SEC13/CLCN7/VPS33A/AP3M1/ZFYVE26/AP2A1/PLEKHM2/BLOC1S1/MAGT1/M6PR/UBA1/RRAGA/DDOST/STK11IP/RAB14/ATP6V0A2/STARD3/ATP11B/VPS13A/ATG16L1/SLC44A2/LNPEP/HLA-F/ABCA2/HPS4/MARCHF9/HLA-DQA1/NKG7/AHNAK	57
GO:0098852	CC	GO:0098852	lytic vacuole membrane	57/1466	404/19594	2.60886e-06	5.1242e-05	4.11925e-05	MGST1/CD1D/SORT1/TRPM2/GAA/ATP6V1B2/ANXA2/P2RX4/PLD3/ATP6V0A1/NEU1/PSAP/CYBRD1/CLTA/AP2S1/ABCD1/AP1B1/SCARB1/RHEB/AP1S2/ATP6V1D/TMEM165/BST2/SLC2A6/LAMTOR2/VAMP8/AP1S1/TMEM179B/SEC13/CLCN7/VPS33A/AP3M1/ZFYVE26/AP2A1/PLEKHM2/BLOC1S1/MAGT1/M6PR/UBA1/RRAGA/DDOST/STK11IP/RAB14/ATP6V0A2/STARD3/ATP11B/VPS13A/ATG16L1/SLC44A2/LNPEP/HLA-F/ABCA2/HPS4/MARCHF9/HLA-DQA1/NKG7/AHNAK	57
GO:0019773	CC	GO:0019773	proteasome core complex, alpha-subunit complex	6/1466	8/19594	4.26386e-06	8.21978e-05	6.60774e-05	PSMA6/PSMA4/PSMA2/PSMA5/PSMA7/PSMA1	6
GO:0140534	CC	GO:0140534	endoplasmic reticulum protein-containing complex	24/1466	125/19594	1.60978e-05	0.000304687	0.000244933	SPTLC2/SEC11A/DPM2/SPTSSA/STT3A/EMC8/ORMDL2/HM13/PDIA6/RPN1/TMEM258/OS9/SEC61A1/SEC61B/GET3/RPN2/PIGS/EMC7/MAGT1/PDIA3/DDOST/ERN1/RNF139/PIGT	24
GO:0012506	CC	GO:0012506	vesicle membrane	127/1466	1189/19594	2.42254e-05	0.000450333	0.000362015	CLEC12A/MGST1/RAB13/CD1D/TMEM150B/LHFPL2/MYOF/RAB20/SORT1/TRPM2/MYD88/MSR1/FGD2/GAA/ANXA2/FABP5/PLD3/LGALS3/ATP6V0A1/DYNLL1/PSAP/CLTA/AP2S1/VPS35L/AGPAT2/VPS25/COPB2/KCNQ1/HVCN1/SNAPIN/AP1B1/SCARB1/ANXA4/DENND1A/SNX8/CYB5R1/SNX10/AP1S2/ATP6V1D/TSG101/TMEM165/SNX3/STX10/SNF8/BST2/LAMTOR2/VAMP8/COPG1/BECN1/MCFD2/STING1/COPG2/COMMD1/ANXA7/RALA/SNX1/KDELR1/SNX19/DOP1B/SLC9A9/AP1S1/UBAP1/TMEM179B/SEC1…	127
GO:0043202	CC	GO:0043202	lysosomal lumen	20/1466	97/19594	2.74432e-05	0.000499489	0.00040153	TCN2/TXNDC5/CTSB/GAA/PLD3/HEXB/GNS/PPT1/LIPA/NPC2/NEU1/GLB1/PSAP/TPP1/MAN2B1/HEXA/CHID1/GUSB/IDS/NSG1	20
GO:0030659	CC	GO:0030659	cytoplasmic vesicle membrane	125/1466	1170/19594	2.78293e-05	0.000499489	0.00040153	CLEC12A/MGST1/RAB13/CD1D/TMEM150B/LHFPL2/MYOF/RAB20/SORT1/TRPM2/MYD88/MSR1/FGD2/GAA/ANXA2/FABP5/PLD3/LGALS3/ATP6V0A1/DYNLL1/PSAP/CLTA/AP2S1/VPS35L/AGPAT2/VPS25/COPB2/KCNQ1/HVCN1/SNAPIN/AP1B1/SCARB1/DENND1A/SNX8/CYB5R1/SNX10/AP1S2/ATP6V1D/TSG101/TMEM165/SNX3/STX10/SNF8/BST2/LAMTOR2/VAMP8/COPG1/BECN1/MCFD2/STING1/COPG2/COMMD1/ANXA7/RALA/SNX1/KDELR1/SNX19/DOP1B/SLC9A9/AP1S1/UBAP1/TMEM179B/SEC13/LAIR…	125
GO:0000151	CC	GO:0000151	ubiquitin ligase complex	43/1466	302/19594	3.42815e-05	0.000597776	0.000480542	CDC20/UBE2C/CKS2/RCHY1/ELOC/RNF14/DCAF6/ELOB/KCTD10/BABAM2/UBE2E1/OS9/COMMD1/UBE2L3/DDB1/KCTD5/TRAF7/RNF7/UBR1/UBE4A/ASB6/FBXL3/DCAF1/DCAF15/DCAF16/UBE2S/PHC3/MED30/SMURF2/WWP1/UBE2N/FBXO32/CRBN/FBXL17/CDKN1B/FBXO33/BMI1/FBXL14/DCUN1D4/CBX4/CBX7/RNF144A/TOPORS	43
GO:0005838	CC	GO:0005838	proteasome regulatory particle	8/1466	19/19594	3.44539e-05	0.000597776	0.000480542	PSMD3/PSMD8/PSMD4/PSMD14/PSMD11/PSMD2/PSMD13/ADRM1	8
GO:1990904	CC	GO:1990904	ribonucleoprotein complex	85/1466	735/19594	3.7394e-05	0.000638151	0.000512998	MRPL53/GAPDH/SLIRP/TOP2A/LGALS3/MRPL15/DHX35/RNVU1-6/RPL26L1/RPS27L/PSMA6/SRP19/RNU5D-1/RNVU1-15/MRPL51/MRPL27/RPP30/HDLBP/SRP54/ACTB/NUP62/SNRPG/RHEB/EIF4G1/HNRNPAB/HSF1/MPV17L2/RIOK3/MRPL18/MRPL37/HSD17B10/MRPL36/EIF6/MRPL40/MRPL28/ZMAT5/MRPL21/MRPL16/POP7/PSMA1/MRPL47/MRPS15/NOC4L/MRPS18A/MRPS12/MRPS10/MRPL33/DDX41/AAR2/CWF19L1/SRP72/DHX9/SMU1/NOP9/LIMD1/LSM14A/SECISBP2/TRA2A/WAC/WBP11/CWC15/P…	85
GO:0070069	CC	GO:0070069	cytochrome complex	12/1466	42/19594	3.9318e-05	0.000660162	0.000530693	COX5A/COX7B/UQCR10/COX6B1/CYC1/COX8A/UQCRC1/UQCRH/COX15/UQCRFS1P1/COX6A1/UQCRC2	12
GO:0031968	CC	GO:0031968	organelle outer membrane	35/1466	232/19594	5.46345e-05	0.00090277	0.000725721	IFI27/MGST1/ENO1/HK1/QTRT2/BMF/VDAC1/CNP/TSPO/HADHB/MTCH2/BAK1/ATP5MC3/TOMM22/SYNE3/STING1/THG1L/COASY/RETSAT/IMMT/BAX/MICOS10/ATF2/KRAS/TOMM5/VPS13A/ARMCX6/PPP2R2B/MOAP1/SYNE2/PPP1R15A/EPHA4/SYNE1/DMPK/PMAIP1	35
GO:0019867	CC	GO:0019867	outer membrane	35/1466	234/19594	6.53202e-05	0.00106247	0.000854105	IFI27/MGST1/ENO1/HK1/QTRT2/BMF/VDAC1/CNP/TSPO/HADHB/MTCH2/BAK1/ATP5MC3/TOMM22/SYNE3/STING1/THG1L/COASY/RETSAT/IMMT/BAX/MICOS10/ATF2/KRAS/TOMM5/VPS13A/ARMCX6/PPP2R2B/MOAP1/SYNE2/PPP1R15A/EPHA4/SYNE1/DMPK/PMAIP1	35
GO:0010008	CC	GO:0010008	endosome membrane	63/1466	525/19594	0.000132466	0.00212149	0.00170543	RAB13/CD1D/TMEM150B/SORT1/MYD88/FGD2/ANXA2/PLD3/ATP6V0A1/CLTA/AP2S1/VPS25/SNX8/SNX10/TSG101/TMEM165/SNX3/SNF8/LAMTOR2/VAMP8/BECN1/COMMD1/SNX1/SNX19/DOP1B/SLC9A9/UBAP1/VAC14/STX12/SNX17/VPS33A/SNX12/SCAMP2/AP2A1/PLEKHM2/RCC2/SH3GL1/UBA1/PDIA3/VPS29/APH1A/RAB14/ATP6V0A2/PLEKHF2/EHD1/STARD3/ATP11B/SNX20/RFFL/VPS13A/HLA-E/ATG16L1/APPL2/UBAP1L/HLA-F/PRAF2/ABCA2/RAB11FIP4/EPHA4/RNF144A/HLA-DQA1/ZFYVE28…	63
GO:0022624	CC	GO:0022624	proteasome accessory complex	8/1466	23/19594	0.000170511	0.00268943	0.00216198	PSMD3/PSMD8/PSMD4/PSMD14/PSMD11/PSMD2/PSMD13/ADRM1	8
GO:0005747	CC	GO:0005747	mitochondrial respiratory chain complex I	12/1466	49/19594	0.000201147	0.00303469	0.00243953	NDUFA7/NDUFB1/NDUFB9/NDUFB5/NDUFS4/NDUFV3/NDUFB10/NDUFS6/NDUFB3/NDUFS2/NDUFV2/NDUFA6	12
GO:0030964	CC	GO:0030964	NADH dehydrogenase complex	12/1466	49/19594	0.000201147	0.00303469	0.00243953	NDUFA7/NDUFB1/NDUFB9/NDUFB5/NDUFS4/NDUFV3/NDUFB10/NDUFS6/NDUFB3/NDUFS2/NDUFV2/NDUFA6	12
GO:0045271	CC	GO:0045271	respiratory chain complex I	12/1466	49/19594	0.000201147	0.00303469	0.00243953	NDUFA7/NDUFB1/NDUFB9/NDUFB5/NDUFS4/NDUFV3/NDUFB10/NDUFS6/NDUFB3/NDUFS2/NDUFV2/NDUFA6	12
GO:0005768	CC	GO:0005768	endosome	104/1466	994/19594	0.000287693	0.0042784	0.00343933	TCN2/RAB13/CD1D/TMEM150B/PRDX3/SORT1/TUBG1/MYD88/CTSB/FGD2/ANXA2/PLD3/JAK2/ATP6V0A1/PSAP/RASGEF1B/KIFC1/CLTA/AP2S1/VPS35L/VPS25/HAVCR2/TM9SF4/KCNQ1/TPP1/FKBP15/SNX8/SNX10/TSG101/SNX11/TMEM165/SNX3/SNF8/BST2/LAMTOR2/VAMP8/BECN1/STING1/COMMD1/SNX1/WASHC5/SNX19/DOP1B/SLC9A9/CHID1/UBAP1/LRPAP1/VAC14/STX12/RHOA/SNX17/VPS33A/SNX12/SCAMP2/AP2A1/PLEKHM2/TRAK2/RCC2/SH3GL1/RAN/M6PR/UBA1/PDIA3/VPS29/APH1A/R…	104
GO:0005750	CC	GO:0005750	mitochondrial respiratory chain complex III	6/1466	14/19594	0.000308533	0.0042936	0.00345155	UQCR10/CYC1/UQCRC1/UQCRH/UQCRFS1P1/UQCRC2	6
GO:0008250	CC	GO:0008250	oligosaccharyltransferase complex	6/1466	14/19594	0.000308533	0.0042936	0.00345155	STT3A/RPN1/TMEM258/RPN2/MAGT1/DDOST	6
GO:0045263	CC	GO:0045263	proton-transporting ATP synthase complex, coupling factor F(o)	6/1466	14/19594	0.000308533	0.0042936	0.00345155	ATP5MF/ATP5MC1/ATP5PB/ATP5PD/ATP5MC3/ATP5PF	6
GO:0045275	CC	GO:0045275	respiratory chain complex III	6/1466	14/19594	0.000308533	0.0042936	0.00345155	UQCR10/CYC1/UQCRC1/UQCRH/UQCRFS1P1/UQCRC2	6
GO:0005741	CC	GO:0005741	mitochondrial outer membrane	30/1466	205/19594	0.000309337	0.0042936	0.00345155	IFI27/MGST1/HK1/QTRT2/BMF/VDAC1/CNP/TSPO/HADHB/MTCH2/BAK1/ATP5MC3/TOMM22/STING1/THG1L/COASY/IMMT/BAX/MICOS10/ATF2/KRAS/TOMM5/VPS13A/ARMCX6/PPP2R2B/MOAP1/PPP1R15A/EPHA4/DMPK/PMAIP1	30
GO:0000275	CC	GO:0000275	mitochondrial proton-transporting ATP synthase complex, catalytic sector F(1)	4/1466	6/19594	0.000414085	0.00561291	0.00451212	ATP5F1C/ATP5F1B/ATP5F1E/ATP5F1A	4
GO:0062167	CC	GO:0062167	complement component C1q complex	3/1466	3/19594	0.000418032	0.00561291	0.00451212	C1QB/C1QC/C1QA	3
GO:0033178	CC	GO:0033178	proton-transporting two-sector ATPase complex, catalytic domain	7/1466	20/19594	0.000420564	0.00561291	0.00451212	ATP6V1B2/ATP6V1F/ATP5F1C/ATP6V1D/ATP5F1B/ATP5F1E/ATP5F1A	7
GO:0033177	CC	GO:0033177	proton-transporting two-sector ATPase complex, proton-transporting domain	8/1466	26/19594	0.000443812	0.00584821	0.00470128	ATP6V0A1/ATP5MF/ATP5MC1/ATP5PB/ATP5PD/ATP5MC3/ATP5PF/ATP6V0A2	8
GO:0031901	CC	GO:0031901	early endosome membrane	26/1466	172/19594	0.000456947	0.00594603	0.00477991	FGD2/PLD3/SNX8/TSG101/TMEM165/SNX3/VAMP8/SNX1/SNX19/DOP1B/VAC14/STX12/SNX12/RCC2/SH3GL1/RAB14/PLEKHF2/EHD1/ATP11B/SNX20/HLA-E/APPL2/HLA-F/EPHA4/ZFYVE28/NSG1	26
GO:0015934	CC	GO:0015934	large ribosomal subunit	19/1466	112/19594	0.000619292	0.00795905	0.00639814	MRPL53/MRPL15/RPL26L1/MRPL51/MRPL27/MPV17L2/MRPL18/MRPL37/MRPL36/MRPL40/MRPL28/MRPL21/MRPL16/MRPL47/MRPS18A/MRPL33/MRPL30/MRPL55/MRPL49	19
GO:0000276	CC	GO:0000276	mitochondrial proton-transporting ATP synthase complex, coupling factor F(o)	5/1466	11/19594	0.00073377	0.0093153	0.00748841	ATP5MC1/ATP5PB/ATP5PD/ATP5MC3/ATP5PF	5
GO:0005769	CC	GO:0005769	early endosome	47/1466	389/19594	0.0007746	0.00971516	0.00780985	PRDX3/SORT1/FGD2/PLD3/RASGEF1B/KIFC1/HAVCR2/TM9SF4/KCNQ1/FKBP15/SNX8/TSG101/TMEM165/SNX3/VAMP8/COMMD1/SNX1/WASHC5/SNX19/DOP1B/VAC14/STX12/SNX17/VPS33A/SNX12/TRAK2/RCC2/SH3GL1/VPS29/APH1A/RAB14/PLEKHF2/EHD1/VPS26B/ATP11B/SNX20/HLA-E/APPL2/RABGAP1L/RFTN1/LNPEP/HLA-F/ARRDC3/PLD4/EPHA4/ZFYVE28/NSG1	47
GO:0045261	CC	GO:0045261	proton-transporting ATP synthase complex, catalytic core F(1)	4/1466	7/19594	0.000908816	0.0112628	0.00905399	ATP5F1C/ATP5F1B/ATP5F1E/ATP5F1A	4
GO:0030176	CC	GO:0030176	integral component of endoplasmic reticulum membrane	24/1466	164/19594	0.00117968	0.0141266	0.0113561	ACER3/SLC37A2/SLC35B1/SCD/DPM2/DNAJB12/EMC8/PREB/XXYLT1/HM13/STING1/SEC61A1/PIGS/ATP13A1/EMC7/PDIA3/ATF6B/HLA-E/BNIP1/ERN1/HLA-F/RCE1/PIGT/HLA-DQA1	24
GO:0070820	CC	GO:0070820	tertiary granule	24/1466	164/19594	0.00117968	0.0141266	0.0113561	CLEC12A/TRPM2/IDH1/CYFIP1/GAA/CFP/LGALS3/ATP6V0A1/DYNLL1/LTA4H/VPS35L/CSTB/ALDOA/LAMTOR2/VAMP8/TMEM179B/LAIR1/RHOA/SERPINB6/RAB14/CNN2/CD47/TCN1/CAMP	24
GO:0030904	CC	GO:0030904	retromer complex	5/1466	12/19594	0.00118061	0.0141266	0.0113561	SNX3/SNX1/SNX12/VPS29/VPS26B	5
GO:0009295	CC	GO:0009295	nucleoid	10/1466	44/19594	0.00125953	0.0147323	0.011843	VDAC1/HADHB/HADHA/POLDIP2/ATP5F1B/HSD17B10/SLC25A5/TFAM/TOP1MT/MTERF2	10
GO:0042645	CC	GO:0042645	mitochondrial nucleoid	10/1466	44/19594	0.00125953	0.0147323	0.011843	VDAC1/HADHB/HADHA/POLDIP2/ATP5F1B/HSD17B10/SLC25A5/TFAM/TOP1MT/MTERF2	10
GO:0000932	CC	GO:0000932	P-body	16/1466	93/19594	0.00138531	0.0160234	0.012881	PSMA6/PSMA4/CAPRIN1/PSMA2/EIF4E2/POLR2G/LIMD1/LSM14A/EDC4/RC3H2/DDX6/APOBEC3D/TNRC6B/DCP2/SYNE1/YTHDF2	16
GO:0044305	CC	GO:0044305	calyx of Held	6/1466	18/19594	0.00147018	0.0167673	0.0134789	ACTB/ACTG1/PRKCB/TPRG1L/KCNA3/TSPOAP1	6
GO:0000015	CC	GO:0000015	phosphopyruvate hydratase complex	3/1466	4/19594	0.00157848	0.0167673	0.0134789	ENO1/ENO3/ENO2	3
GO:0005749	CC	GO:0005749	mitochondrial respiratory chain complex II, succinate dehydrogenase complex (ubiquinone)	3/1466	4/19594	0.00157848	0.0167673	0.0134789	SDHD/SDHB/SDHC	3
GO:0045257	CC	GO:0045257	succinate dehydrogenase complex (ubiquinone)	3/1466	4/19594	0.00157848	0.0167673	0.0134789	SDHD/SDHB/SDHC	3
GO:0045273	CC	GO:0045273	respiratory chain complex II	3/1466	4/19594	0.00157848	0.0167673	0.0134789	SDHD/SDHB/SDHC	3
GO:0045281	CC	GO:0045281	succinate dehydrogenase complex	3/1466	4/19594	0.00157848	0.0167673	0.0134789	SDHD/SDHB/SDHC	3
GO:0045283	CC	GO:0045283	fumarate reductase complex	3/1466	4/19594	0.00157848	0.0167673	0.0134789	SDHD/SDHB/SDHC	3
GO:0071748	CC	GO:0071748	monomeric IgA immunoglobulin complex	3/1466	4/19594	0.00157848	0.0167673	0.0134789	IGKV3-20/IGHA1/IGHA2	3
GO:0030140	CC	GO:0030140	trans-Golgi network transport vesicle	8/1466	32/19594	0.00199792	0.0210085	0.0168883	RAB13/SORT1/CLTA/TMED9/AP1S1/AP2A1/RAB14/SYNRG	8
GO:0031248	CC	GO:0031248	protein acetyltransferase complex	16/1466	97/19594	0.00217681	0.0224362	0.0180361	ACTB/HCFC1/NAA20/NAA38/EPC2/ATF2/POLE3/MBIP/MBTD1/PHF20/KANSL2/ING3/TAF7/KAT6A/BRD8/JADE2	16
GO:1902493	CC	GO:1902493	acetyltransferase complex	16/1466	97/19594	0.00217681	0.0224362	0.0180361	ACTB/HCFC1/NAA20/NAA38/EPC2/ATF2/POLE3/MBIP/MBTD1/PHF20/KANSL2/ING3/TAF7/KAT6A/BRD8/JADE2	16
GO:0031227	CC	GO:0031227	intrinsic component of endoplasmic reticulum membrane	24/1466	172/19594	0.00227213	0.0231891	0.0186413	ACER3/SLC37A2/SLC35B1/SCD/DPM2/DNAJB12/EMC8/PREB/XXYLT1/HM13/STING1/SEC61A1/PIGS/ATP13A1/EMC7/PDIA3/ATF6B/HLA-E/BNIP1/ERN1/HLA-F/RCE1/PIGT/HLA-DQA1	24
GO:1902562	CC	GO:1902562	H4 histone acetyltransferase complex	9/1466	40/19594	0.0023501	0.023752	0.0190938	ACTB/HCFC1/EPC2/ATF2/MBTD1/PHF20/KANSL2/ING3/BRD8	9
GO:0031519	CC	GO:0031519	PcG protein complex	8/1466	34/19594	0.00301756	0.029917	0.0240498	EZH2/YY1/PHC3/ASXL1/BMI1/CBX4/CBX7/ASXL2	8
GO:1902555	CC	GO:1902555	endoribonuclease complex	8/1466	34/19594	0.00301756	0.029917	0.0240498	RPP30/HSD17B10/POP7/DHX9/CLP1/ERN1/DROSHA/TSEN54	8
GO:0044391	CC	GO:0044391	ribosomal subunit	24/1466	178/19594	0.00357318	0.0349442	0.0280911	MRPL53/MRPL15/RPL26L1/RPS27L/MRPL51/MRPL27/MPV17L2/MRPL18/MRPL37/MRPL36/MRPL40/MRPL28/MRPL21/MRPL16/MRPL47/MRPS15/MRPS18A/MRPS12/MRPS10/MRPL33/MRPL30/MRPL55/RPS17/MRPL49	24
GO:0032997	CC	GO:0032997	Fc receptor complex	3/1466	5/19594	0.00372604	0.0349442	0.0280911	FCGR3A/MS4A2/CD247	3
GO:0071745	CC	GO:0071745	IgA immunoglobulin complex	3/1466	5/19594	0.00372604	0.0349442	0.0280911	IGKV3-20/IGHA1/IGHA2	3
GO:0071746	CC	GO:0071746	IgA immunoglobulin complex, circulating	3/1466	5/19594	0.00372604	0.0349442	0.0280911	IGKV3-20/IGHA1/IGHA2	3
GO:0071749	CC	GO:0071749	polymeric IgA immunoglobulin complex	3/1466	5/19594	0.00372604	0.0349442	0.0280911	IGKV3-20/IGHA1/IGHA2	3
GO:0071751	CC	GO:0071751	secretory IgA immunoglobulin complex	3/1466	5/19594	0.00372604	0.0349442	0.0280911	IGKV3-20/IGHA1/IGHA2	3
GO:0000922	CC	GO:0000922	spindle pole	23/1466	169/19594	0.00380875	0.035401	0.0284582	TUBG1/TPX2/CDC20/PLK1/NUP62/HSF1/HAUS1/PPP2CB/TUBGCP2/RMDN1/GOLGA2/RAD21/RALBP1/CEP104/IK/NEK7/KIF2A/STAG1/TBCCD1/BOD1L1/RASSF1/SBDS/TOPORS	23
GO:0016607	CC	GO:0016607	nuclear speck	46/1466	411/19594	0.00402063	0.0370396	0.0297755	ATP6V0A1/RCHY1/POMP/MEF2C/NDUFB1/SRP54/FIBP/THOC6/TMEM179B/ATPAF2/ATF4/LHPP/SMU1/MAML1/THRAP3/WAC/CWC15/RBM25/RBM39/GATAD2B/CDK13/IK/ACIN1/PRKAA1/SMURF2/RBBP6/RBM4/SDE2/FAM76B/SRPK2/SFMBT2/AKAP17A/BCAS2/PIN1/SETD1B/DGKZ/SRSF8/KMT2E/KAT6A/LUC7L3/KIF22/ZNF830/CBX4/PPP1R16B/TOPORS/PYHIN1	46
GO:0036464	CC	GO:0036464	cytoplasmic ribonucleoprotein granule	30/1466	243/19594	0.00468065	0.0427417	0.0343593	PSMA6/ACTB/SNRPG/PSMA4/CAPRIN1/EIF4G1/HNRNPAB/PSMA2/EIF4E2/NSUN2/STAU1/USP3/DHX9/POLR2G/LIMD1/LSM14A/EDC4/G3BP2/PMS2/RC3H2/CDK9/RBM4/TARDBP/DDX6/PUM2/APOBEC3D/TNRC6B/DCP2/SYNE1/YTHDF2	30
GO:0031301	CC	GO:0031301	integral component of organelle membrane	43/1466	382/19594	0.00477891	0.0432595	0.0347756	ACER3/P2RX4/YIF1B/MICU1/SLC37A2/SLC35B1/SCD/DPM2/ABCD1/BAK1/DNAJB12/EMC8/PREB/XXYLT1/STX10/TIMM23/HM13/STING1/YIF1A/TMEM11/SEC61A1/GHITM/STX12/PIGS/IMMT/MICOS10/UNC50/ATP13A1/EMC7/PDIA3/ATF6B/SYS1/HLA-E/CHST12/LEMD3/BNIP1/ERN1/PCSK7/HLA-F/RCE1/PIGT/DMPK/HLA-DQA1	43
GO:0000123	CC	GO:0000123	histone acetyltransferase complex	14/1466	87/19594	0.00502522	0.0444557	0.0357371	ACTB/HCFC1/EPC2/ATF2/POLE3/MBIP/MBTD1/PHF20/KANSL2/ING3/TAF7/KAT6A/BRD8/JADE2	14
GO:0045239	CC	GO:0045239	tricarboxylic acid cycle enzyme complex	5/1466	16/19594	0.00505939	0.0444557	0.0357371	BCKDK/FH/SUCLG1/OGDH/IDH3G	5
GO:0005667	CC	GO:0005667	transcription regulator complex	52/1466	483/19594	0.00513343	0.0444557	0.0357371	LMO2/HDAC9/CREG1/E2F2/GATA1/CEBPA/GTF2H1/E2F1/NFAT5/NFE2/HNRNPAB/HDGF/RBBP8/SNF8/GTF3C6/RFX5/GTF2F2/ATF4/LIMD1/ATF6B/NR1H2/SUB1/ATF2/BDP1/GATAD2B/GTF3C1/GPS2/YY1/RELA/N4BP2L2/SMAD4/MED30/REST/SMAD3/CBFB/TAF7/TRERF1/TLE5/ARID4A/CREBZF/SKI/GFI1/ZFPM1/SMAD7/MAF/TFDP2/PBXIP1/STAT4/NFATC2/BCL9L/RARG/RUNX3	52
GO:0000152	CC	GO:0000152	nuclear ubiquitin ligase complex	9/1466	45/19594	0.00543843	0.0444557	0.0357371	CDC20/UBE2C/BABAM2/ASB6/UBE2S/PHC3/BMI1/CBX4/CBX7	9
GO:0005791	CC	GO:0005791	rough endoplasmic reticulum	13/1466	79/19594	0.00555309	0.0444557	0.0357371	PKM/PLOD1/HM13/RPN1/SYNE3/SEC61A1/SEC61B/LRPAP1/RPN2/STAU1/UBA1/RAB14/PTGDS	13
GO:0005754	CC	GO:0005754	mitochondrial proton-transporting ATP synthase, catalytic core	2/1466	2/19594	0.00559432	0.0444557	0.0357371	ATP5F1B/ATP5F1A	2
GO:0016507	CC	GO:0016507	mitochondrial fatty acid beta-oxidation multienzyme complex	2/1466	2/19594	0.00559432	0.0444557	0.0357371	HADHB/HADHA	2
GO:0032398	CC	GO:0032398	MHC class Ib protein complex	2/1466	2/19594	0.00559432	0.0444557	0.0357371	HLA-E/HLA-F	2
GO:0033001	CC	GO:0033001	Fc-gamma receptor III complex	2/1466	2/19594	0.00559432	0.0444557	0.0357371	FCGR3A/CD247	2
GO:0036125	CC	GO:0036125	fatty acid beta-oxidation multienzyme complex	2/1466	2/19594	0.00559432	0.0444557	0.0357371	HADHB/HADHA	2
GO:0045267	CC	GO:0045267	proton-transporting ATP synthase, catalytic core	2/1466	2/19594	0.00559432	0.0444557	0.0357371	ATP5F1B/ATP5F1A	2
GO:0070691	CC	GO:0070691	P-TEFb complex	2/1466	2/19594	0.00559432	0.0444557	0.0357371	CCNT1/CDK9	2
GO:0097145	CC	GO:0097145	BAK complex	2/1466	2/19594	0.00559432	0.0444557	0.0357371	BAK1/BAX	2
GO:1905379	CC	GO:1905379	beta-N-acetylhexosaminidase complex	2/1466	2/19594	0.00559432	0.0444557	0.0357371	HEXB/HEXA	2
GO:1990665	CC	GO:1990665	AnxA2-p11 complex	2/1466	2/19594	0.00559432	0.0444557	0.0357371	ANXA2/S100A10	2
GO:1990794	CC	GO:1990794	basolateral part of cell	2/1466	2/19594	0.00559432	0.0444557	0.0357371	KCNE3/KCNQ1	2
GO:0003823	MF	GO:0003823	antigen binding	44/1431	174/18410	1.43805e-12	2.65895e-09	2.48555e-09	IGHG1/IGHV4-39/IGHV3-33/IGHV3-20/IGHG3/IGHV3-53/IGKV3-20/IGKV1-39/IGHG4/IGHV3-48/IGHV3-66/IGHV3-72/IGLV1-47/IGKV2-30/IGHV3-21/IGKV1-5/IGKV1-16/IGLV2-11/IGKC/IGHV1-18/IGHV4-61/IGHV6-1/IGKV3-15/IGLV3-19/IGHV3-74/IGKV1D-12/CD1D/IGLV7-43/IGKV3D-11/FCN1/IGHA1/DHCR24/TSPAN4/IGHA2/MAML1/HLA-E/HLA-F/TRGV9/TOPORS/HLA-DQA1/KIR2DL3/IL7R/SPON2/TRDC	44
GO:0015453	MF	GO:0015453	oxidoreduction-driven active transmembrane transporter activity	25/1431	72/18410	6.42196e-11	5.9371e-08	5.54992e-08	CYBRD1/NDUFA7/COX5A/NDUFB1/NDUFB9/NDUFB5/COX7B/NDUFS4/UQCR10/COX6B1/NDUFV3/CYC1/COX8A/UQCRC1/UQCRH/NDUFB10/COX15/UQCRFS1P1/NDUFS6/NDUFB3/NDUFS2/COX6A1/NDUFV2/NDUFA6/SURF1	25
GO:0009055	MF	GO:0009055	electron transfer activity	33/1431	125/18410	2.63561e-10	1.62442e-07	1.51848e-07	ME1/SDHD/NDUFA7/COX5A/NDUFB1/NDUFB9/SRD5A1/NDUFB5/COX7B/NDUFS4/UQCR10/NDOR1/COX6B1/NDUFV3/CYC1/COX8A/ETFA/UQCRC1/SDHB/UQCRH/NDUFB10/COX15/UQCRFS1P1/NDUFS6/NDUFB3/NDUFS2/COX6A1/ME2/NDUFV2/SDHC/NDUFA6/SURF1/DHRS3	33
GO:0016491	MF	GO:0016491	oxidoreductase activity	100/1431	737/18410	2.5077e-08	1.0203e-05	9.5376e-06	MGST1/PRDX3/IDH1/DPYD/ALDH1A1/GAPDH/TP53I3/BLVRA/SQOR/GSTO1/GPX1/HSD17B4/CAT/TXNRD2/MGST2/ME1/LDHA/PDIA5/FADS1/CYBRD1/SDHD/PRDX1/CBR1/HADHB/NDUFA7/DHCR24/SCD/PDHB/COX5A/NDUFB1/NDUFB9/SRD5A1/NDUFB5/COX7B/PRDX5/NDUFS4/UQCR10/PLOD1/CYB5R1/MSRB2/DECR1/NDOR1/MTHFD2/ALDH9A1/SQLE/COX6B1/HADHA/SUMF1/NDUFV3/MGST3/CYC1/PGK1/COX8A/ETFA/DHRS4/HSD17B10/PDIA6/MDH2/UQCRC1/SDHB/ETHE1/UQCRH/OXR1/PRDX6/NDUFB10/COX…	100
GO:0015078	MF	GO:0015078	proton transmembrane transporter activity	29/1431	120/18410	2.75905e-08	1.0203e-05	9.5376e-06	ATP6V1B2/ATP6V0A1/ATP5MF/HVCN1/COX5A/COX7B/ATP5MC1/ATP6V1F/UQCR10/ATP5PB/ATP5F1C/COX6B1/ATP5PD/ATP5F1B/CYC1/COX8A/ATP5MC3/UQCRC1/ATP5F1E/UQCRH/COX15/ATP5PF/SLC25A5/UQCRFS1P1/SLC9A9/ATP5F1A/COX6A1/SURF1/ATP6V0A2	29
GO:0015399	MF	GO:0015399	primary active transmembrane transporter activity	34/1431	162/18410	7.90434e-08	2.43585e-05	2.27701e-05	ATP6V1B2/CYBRD1/NDUFA7/COX5A/NDUFB1/NDUFB9/ABCD1/NDUFB5/COX7B/ATP6V1F/NDUFS4/UQCR10/COX6B1/ATP5F1B/NDUFV3/CYC1/COX8A/UQCRC1/UQCRH/NDUFB10/COX15/UQCRFS1P1/NDUFS6/NDUFB3/NDUFS2/COX6A1/NDUFV2/NDUFA6/ATP13A1/SURF1/RALBP1/ATP2A3/ABCB1/ABCA2	34
GO:0016655	MF	GO:0016655	oxidoreductase activity, acting on NAD(P)H, quinone or similar compound as acceptor	17/1431	57/18410	8.77167e-07	0.000231697	0.000216588	TP53I3/CBR1/NDUFA7/NDUFB1/NDUFB9/NDUFB5/NDUFS4/NDUFV3/DHRS4/NDUFB10/NDUFS6/NDUFB3/NDUFS2/NDUFV2/NDUFA6/CBR4/AKR1C3	17
GO:0034987	MF	GO:0034987	immunoglobulin receptor binding	19/1431	80/18410	8.74739e-06	0.00202174	0.0018899	IGHG1/IGHV4-39/IGHV3-33/IGHV3-20/IGHG3/IGHV3-53/IGHG4/IGHV3-48/IGHV3-66/IGHV3-72/IGHV3-21/IGKC/IGHV1-18/IGHV4-61/IGHV6-1/IGHV3-74/IGHA1/IGHA2/TRDC	19
GO:0016651	MF	GO:0016651	oxidoreductase activity, acting on NAD(P)H	20/1431	88/18410	1.04103e-05	0.00213873	0.00199926	TP53I3/CBR1/NDUFA7/NDUFB1/NDUFB9/NDUFB5/NDUFS4/CYB5R1/NDOR1/NDUFV3/DHRS4/NDUFB10/COX15/NDUFS6/NDUFB3/NDUFS2/NDUFV2/NDUFA6/CBR4/AKR1C3	20
GO:0046933	MF	GO:0046933	proton-transporting ATP synthase activity, rotational mechanism	8/1431	17/18410	1.68001e-05	0.00282394	0.00263978	ATP5MF/ATP5PB/ATP5F1C/ATP5PD/ATP5F1B/ATP5F1E/ATP5PF/ATP5F1A	8
GO:0048038	MF	GO:0048038	quinone binding	8/1431	17/18410	1.68001e-05	0.00282394	0.00263978	TP53I3/SQOR/SDHD/SDHB/VKORC1/NDUFS2/CBR4/COQ10A	8
GO:0003712	MF	GO:0003712	transcription coregulator activity	65/1431	497/18410	2.3519e-05	0.00351872	0.00328926	LMO2/HDAC9/CREG1/NIBAN2/NRG1/SMARCD3/ENO1/PPARGC1B/PRMT5/EZH2/RNF14/HDGF/RBBP8/DCAF6/TSG101/MPND/PA2G4/UBE2L3/HCFC1/NME2/COPS2/YY1AP1/DHX9/HTATIP2/LIMD1/EWSR1/CNOT6/PHF2/MAML1/BRD7/PRKCB/SUB1/THRAP3/TMF1/ZNF451/SMARCC2/KDM5A/GPS2/N4BP2L2/MED30/SF1/TOB2/TRIM62/XPC/SFMBT2/KDM2B/ASXL1/BTG1/ZXDA/ARID5B/DYRK1B/MECP2/CBFB/RSF1/TRERF1/TLE5/PARP15/KAT6A/ZXDB/CBX4/BRD8/ZFPM1/TOB1/PBXIP1/BCL9L	65
GO:0003955	MF	GO:0003955	NAD(P)H dehydrogenase (quinone) activity	13/1431	45/18410	2.47395e-05	0.00351872	0.00328926	NDUFA7/NDUFB1/NDUFB9/NDUFB5/NDUFS4/NDUFV3/NDUFB10/NDUFS6/NDUFB3/NDUFS2/NDUFV2/NDUFA6/CBR4	13
GO:0015252	MF	GO:0015252	proton channel activity	9/1431	24/18410	4.51383e-05	0.00596148	0.00557272	ATP5MF/HVCN1/ATP5PB/ATP5F1C/ATP5PD/ATP5F1B/ATP5F1E/ATP5PF/ATP5F1A	9
GO:0008121	MF	GO:0008121	ubiquinol-cytochrome-c reductase activity	5/1431	7/18410	5.1812e-05	0.0063867	0.0059702	UQCR10/CYC1/UQCRC1/UQCRH/UQCRFS1P1	5
GO:0008137	MF	GO:0008137	NADH dehydrogenase (ubiquinone) activity	12/1431	42/18410	5.70742e-05	0.00659564	0.00616552	NDUFA7/NDUFB1/NDUFB9/NDUFB5/NDUFS4/NDUFV3/NDUFB10/NDUFS6/NDUFB3/NDUFS2/NDUFV2/NDUFA6	12
GO:0050136	MF	GO:0050136	NADH dehydrogenase (quinone) activity	12/1431	43/18410	7.36118e-05	0.00800636	0.00748424	NDUFA7/NDUFB1/NDUFB9/NDUFB5/NDUFS4/NDUFV3/NDUFB10/NDUFS6/NDUFB3/NDUFS2/NDUFV2/NDUFA6	12
GO:0003954	MF	GO:0003954	NADH dehydrogenase activity	12/1431	45/18410	0.000119346	0.0122594	0.01146	NDUFA7/NDUFB1/NDUFB9/NDUFB5/NDUFS4/NDUFV3/NDUFB10/NDUFS6/NDUFB3/NDUFS2/NDUFV2/NDUFA6	12
GO:0016679	MF	GO:0016679	oxidoreductase activity, acting on diphenols and related substances as donors	5/1431	9/18410	0.000272208	0.0251656	0.0235245	UQCR10/CYC1/UQCRC1/UQCRH/UQCRFS1P1	5
GO:0061676	MF	GO:0061676	importin-alpha family protein binding	5/1431	9/18410	0.000272208	0.0251656	0.0235245	TPX2/DESI1/DHX9/RAN/GOLGA2	5
GO:0004129	MF	GO:0004129	cytochrome-c oxidase activity	7/1431	19/18410	0.000369467	0.0325307	0.0304093	COX5A/COX7B/COX6B1/COX8A/COX15/COX6A1/SURF1	7
GO:0003713	MF	GO:0003713	transcription coactivator activity	37/1431	266/18410	0.000395293	0.0332226	0.031056	LMO2/NIBAN2/SMARCD3/PPARGC1B/RNF14/DCAF6/TSG101/MPND/UBE2L3/HCFC1/NME2/DHX9/HTATIP2/CNOT6/PHF2/MAML1/BRD7/PRKCB/SUB1/THRAP3/TMF1/SMARCC2/KDM5A/GPS2/MED30/TRIM62/XPC/ASXL1/ZXDA/ARID5B/DYRK1B/CBFB/TRERF1/KAT6A/BRD8/PBXIP1/BCL9L	37
GO:0044389	MF	GO:0044389	ubiquitin-like protein ligase binding	42/1431	317/18410	0.000473133	0.0338223	0.0316167	UBE2C/ERLIN1/ACVR1B/TPI1/GABARAP/TSG101/ELOB/ACTG1/HM13/UQCRC1/PA2G4/BECN1/PRDX6/STING1/UBE2L3/RALA/SLC25A5/NDUFS2/EIF4E2/ERLIN2/BAG6/SUMO3/IKBKE/RRAGA/USP25/HERC2/RELA/RFFL/SMAD3/UBE2N/GABARAPL1/BAG5/JAK1/AXIN1/FOXO1/ABCB1/MOAP1/SKI/TRAF1/SMAD7/PYHIN1/PRR5L	42
GO:0043199	MF	GO:0043199	sulfate binding	4/1431	6/18410	0.000479972	0.0338223	0.0316167	SULT1A4/SULT1A3/GNS/SMAD4	4
GO:0031625	MF	GO:0031625	ubiquitin protein ligase binding	40/1431	298/18410	0.000490795	0.0338223	0.0316167	ERLIN1/ACVR1B/TPI1/GABARAP/TSG101/ELOB/ACTG1/HM13/UQCRC1/PA2G4/BECN1/PRDX6/STING1/UBE2L3/RALA/SLC25A5/NDUFS2/EIF4E2/ERLIN2/BAG6/IKBKE/RRAGA/USP25/HERC2/RELA/RFFL/SMAD3/UBE2N/GABARAPL1/BAG5/JAK1/AXIN1/FOXO1/ABCB1/MOAP1/SKI/TRAF1/SMAD7/PYHIN1/PRR5L	40
GO:0008134	MF	GO:0008134	transcription factor binding	69/1431	594/18410	0.000500944	0.0338223	0.0316167	IFI27/LMO2/HDAC9/SMARCD3/GATA1/CEBPA/ENO1/GTF2H1/PSMA6/E2F1/NFAT5/MEF2C/PPARGC1B/ELOC/EZH2/ACTB/ID2/RNF14/ANXA4/HDGF/HSF1/RBBP8/FBP1/ELOB/TFCP2/STING1/HCFC1/ATF4/SRI/DHX9/NR1H2/PRKCB/THRAP3/TMF1/ATF2/TFAM/BDP1/VGLL4/DCAF1/YY1/CCNT1/RELA/SMAD4/CHD6/MED30/REST/SMAD3/TOB2/E4F1/CDK9/GABARAPL1/ASXL1/CRTC2/TAF7/TRERF1/KAT6A/SKI/FOXP1/EOMES/BRD8/CRY1/PHF1/ZFPM1/TFDP2/PBXIP1/NFATC2/RARG/RUNX3/GATA3	69
GO:0061629	MF	GO:0061629	RNA polymerase II-specific DNA-binding transcription factor binding	45/1431	348/18410	0.000516461	0.0338223	0.0316167	IFI27/LMO2/HDAC9/SMARCD3/GATA1/CEBPA/GTF2H1/PSMA6/MEF2C/PPARGC1B/ACTB/ID2/RNF14/ANXA4/HSF1/RBBP8/FBP1/STING1/ATF4/DHX9/NR1H2/PRKCB/THRAP3/TMF1/ATF2/DCAF1/RELA/SMAD4/MED30/REST/SMAD3/TOB2/E4F1/GABARAPL1/ASXL1/TAF7/TRERF1/KAT6A/FOXP1/EOMES/BRD8/CRY1/ZFPM1/RARG/GATA3	45
GO:0042803	MF	GO:0042803	protein homodimerization activity	77/1431	680/18410	0.000524625	0.0338223	0.0316167	IDH1/TYMS/NECTIN2/RPE/DPYD/TP53I3/TOP2A/CEBPA/NAGA/NUDT16/HSD17B4/CAT/ENO1/S100A10/TXNRD2/GLB1/PSAP/QTRT2/RCHY1/VPS25/S100A6/ADA2/PAPSS1/PYCARD/ABCD1/BAK1/EIF2AK1/TPI1/TSG101/NACC2/PDK2/SNF8/HM13/BST2/STING1/COMMD1/SNX1/S100Z/PTPA/KARS1/CALCOCO2/BAX/LHPP/RRAGA/GNPTG/MAN2A1/ATF2/SLK/STARD3/RELA/SMAD4/KMT2A/SMAD3/APPL2/AXIN1/ERN1/STK10/ZBTB1/MVD/CAMK2G/NECTIN1/IKZF3/ZHX2/DROSHA/THAP1/RAB11FIP4/S100…	77
GO:0016675	MF	GO:0016675	oxidoreductase activity, acting on a heme group of donors	7/1431	20/18410	0.000530475	0.0338223	0.0316167	COX5A/COX7B/COX6B1/COX8A/COX15/COX6A1/SURF1	7
GO:0001221	MF	GO:0001221	transcription coregulator binding	19/1431	108/18410	0.000618287	0.0381071	0.035622	LMO2/SMARCD3/GATA1/ENO1/ELOC/EZH2/HDGF/ELOB/TFAM/VGLL4/RELA/SMAD4/CHD6/SMAD3/CDK9/TRERF1/PHF1/RUNX3/GATA3	19
GO:0019901	MF	GO:0019901	protein kinase binding	76/1431	680/18410	0.00082814	0.0493945	0.0461734	ADAM9/PRDX3/CTNND1/TIRAP/TPX2/HDAC9/CCNA2/NRG1/TOP2A/PLK1/YWHAG/JAK2/CKS2/VDAC1/E2F1/CDK5/KCNQ1/MAPK6/DUSP3/AP1B1/ACTB/RHEB/HSF1/PGAM1/BECN1/STING1/TWF2/RHOA/GYS1/ATF4/DOK2/AP2A1/RCC2/GLRX3/STK11IP/EXOC2/MAML1/GOLGA2/STK38/PRKCB/MAP2K7/ATF2/RPS6KA3/CCNT1/PPP1R12A/CDK13/STK39/RELA/RFFL/PKD1/HNRNPA0/SMAD3/RBBP6/KIZ/CDK9/FCRL3/TOM1L2/BAG5/PIN1/CDKN1B/AXIN1/CBLB/AGAP2/SKI/ZBTB4/PPP1R15A/IFNAR2/CRY1/R…	76

## Sheet: S4C
S4C: SARS-CoV DEGs
id	feature	fc	pval	qval	gene_name	de
ENSG00000240342	gene	0.793691	4.02681e-09	2.01137e-05	RPS2P5	-0.33335
ENSG00000128524	gene	0.753555	4.05682e-09	2.01137e-05	ATP6V1F	-0.408215
ENSG00000102595	gene	1.30987	1.04607e-08	2.75229e-05	UGGT2	0.389425
ENSG00000245322	gene	0.495801	1.11024e-08	2.75229e-05	H2AZ1-DT	-1.01217
ENSG00000210164	gene	2.00386	2.88996e-08	4.12625e-05	MT-TG	1.00278
ENSG00000210112	gene	1.75251	2.99872e-08	4.12625e-05	MT-TM	0.809419
ENSG00000178082	gene	1.38404	3.79281e-08	4.12625e-05	TWF1P1	0.468884
ENSG00000108094	gene	1.18385	3.82433e-08	4.12625e-05	CUL2	0.243491
ENSG00000131711	gene	1.30824	4.2179e-08	4.12625e-05	MAP1B	0.387631
ENSG00000112249	gene	1.25716	4.24368e-08	4.12625e-05	ASCC3	0.330165
ENSG00000169813	gene	0.895896	4.57733e-08	4.12625e-05	HNRNPF	-0.158597
ENSG00000100142	gene	0.820628	6.27475e-08	5.18504e-05	POLR2F	-0.2852
ENSG00000275454	gene	1.61641	6.87092e-08	5.24093e-05	AC105020.6	0.692793
ENSG00000204220	gene	0.798502	1.02819e-07	7.2825e-05	PFDN6	-0.324633
ENSG00000170242	gene	1.23217	1.49203e-07	9.40825e-05	USP47	0.301205
ENSG00000160075	gene	0.875373	1.51807e-07	9.40825e-05	SSU72	-0.19203
ENSG00000138246	gene	1.24692	1.78442e-07	9.90302e-05	DNAJC13	0.318374
ENSG00000067704	gene	1.11025	1.79764e-07	9.90302e-05	IARS2	0.15088
ENSG00000065978	gene	0.913322	1.9602e-07	9.96694e-05	YBX1	-0.130805
ENSG00000185721	gene	0.87275	2.17156e-07	9.96694e-05	DRG1	-0.19636
ENSG00000170315	gene	0.623406	2.25011e-07	9.96694e-05	UBB	-0.681756
ENSG00000265241	gene	0.776398	2.36077e-07	9.96694e-05	RBM8A	-0.365131
ENSG00000185885	gene	0.493506	2.37904e-07	9.96694e-05	IFITM1	-1.01886
ENSG00000260032	gene	1.18325	2.41233e-07	9.96694e-05	NORAD	0.242756
ENSG00000124228	gene	0.860439	2.5605e-07	0.000101559	DDX27	-0.216856
ENSG00000198677	gene	1.33735	2.73396e-07	0.000104269	TTC37	0.419372
ENSG00000173933	gene	0.846245	3.6064e-07	0.000132448	RBM4	-0.240853
ENSG00000037757	gene	0.849624	3.80808e-07	0.000133917	MRI1	-0.235104
ENSG00000102038	gene	1.18984	4.04394e-07	0.000133917	SMARCA1	0.250762
ENSG00000100911	gene	0.77674	4.0664e-07	0.000133917	PSME2	-0.364497
ENSG00000102103	gene	0.712969	4.28241e-07	0.000133917	PQBP1	-0.488088
ENSG00000167766	gene	1.22269	4.33314e-07	0.000133917	ZNF83	0.290064
ENSG00000187608	gene	0.515867	4.45669e-07	0.000133917	ISG15	-0.954929
ENSG00000228253	gene	0.814056	4.65387e-07	0.000135729	MT-ATP8	-0.2968
ENSG00000210184	gene	2.02809	4.92827e-07	0.000139625	MT-TS2	1.02012
ENSG00000160752	gene	0.761478	5.16238e-07	0.000142195	FDPS	-0.393126
ENSG00000075292	gene	1.28467	5.33151e-07	0.000142885	ZNF638	0.361401
ENSG00000196712	gene	1.22548	5.93734e-07	0.000154933	NF1	0.293353
ENSG00000180992	gene	0.824102	7.66268e-07	0.000187813	MRPL14	-0.279106
ENSG00000206503	gene	0.759438	7.7087e-07	0.000187813	HLA-A	-0.396996
ENSG00000116199	gene	1.17265	7.76556e-07	0.000187813	FAM20B	0.229774
ENSG00000068079	gene	0.60804	8.94367e-07	0.000211156	IFI35	-0.717762
ENSG00000156587	gene	0.744942	1.01709e-06	0.000234546	UBE2L6	-0.424799
ENSG00000142546	gene	0.826938	1.04848e-06	0.00023629	NOSIP	-0.27415
ENSG00000168591	gene	0.748803	1.07916e-06	0.000237798	TMUB2	-0.417342
ENSG00000150459	gene	0.834217	1.13809e-06	0.000242469	SAP18	-0.261505
ENSG00000185043	gene	0.821123	1.1656e-06	0.000242469	CIB1	-0.28433
ENSG00000108055	gene	1.32618	1.17371e-06	0.000242469	SMC3	0.407276
ENSG00000077232	gene	1.16482	1.2769e-06	0.000258403	DNAJC10	0.220102
ENSG00000136938	gene	0.858685	1.30533e-06	0.000258873	ANP32B	-0.219799
ENSG00000168275	gene	0.801775	1.61668e-06	0.000302981	COA6	-0.31873
ENSG00000073050	gene	0.85828	1.64245e-06	0.000302981	XRCC1	-0.220479
ENSG00000007080	gene	0.861822	1.71263e-06	0.000302981	CCDC124	-0.214538
ENSG00000124486	gene	1.1595	1.71926e-06	0.000302981	USP9X	0.213506
ENSG00000220472	gene	0.668222	1.75567e-06	0.000302981	AL139095.2	-0.581601
ENSG00000151914	gene	1.39219	1.7653e-06	0.000302981	DST	0.477354
ENSG00000185127	gene	1.26422	1.79529e-06	0.000302981	C6orf120	0.338243
ENSG00000106524	gene	1.12014	1.79587e-06	0.000302981	ANKMY2	0.163681
ENSG00000139324	gene	1.35968	1.80273e-06	0.000302981	TMTC3	0.443269
ENSG00000110367	gene	1.17665	1.8374e-06	0.000303661	DDX6	0.234689
ENSG00000105559	gene	0.819199	1.88455e-06	0.000306348	PLEKHA4	-0.287715
ENSG00000206341	gene	0.731791	1.9873e-06	0.000310616	HLA-H	-0.450496
ENSG00000210191	gene	2.10722	1.99583e-06	0.000310616	MT-TL2	1.07534
ENSG00000135164	gene	1.15748	2.00478e-06	0.000310616	DMTF1	0.210984
ENSG00000143319	gene	0.827881	2.04051e-06	0.000311287	ISG20L2	-0.272505
ENSG00000210174	gene	1.83304	2.18824e-06	0.000328767	MT-TR	0.874237
ENSG00000138768	gene	1.22336	2.4899e-06	0.000355798	USO1	0.290852
ENSG00000178952	gene	0.894552	2.50337e-06	0.000355798	TUFM	-0.160763
ENSG00000184743	gene	1.19383	2.52851e-06	0.000355798	ATL3	0.255599
ENSG00000107175	gene	0.889869	2.53508e-06	0.000355798	CREB3	-0.168335
ENSG00000170889	gene	0.826651	2.54757e-06	0.000355798	RPS9	-0.274649
ENSG00000204525	gene	0.773829	2.64152e-06	0.000363796	HLA-C	-0.369914
ENSG00000100029	gene	0.839009	2.69886e-06	0.000364014	PES1	-0.253241
ENSG00000169213	gene	1.19947	2.71652e-06	0.000364014	RAB3B	0.262392
ENSG00000134318	gene	1.25158	2.99657e-06	0.000396186	ROCK2	0.323749
ENSG00000173145	gene	1.21349	3.33626e-06	0.00043171	NOC3L	0.279162
ENSG00000177156	gene	0.877829	3.35827e-06	0.00043171	TALDO1	-0.187989
ENSG00000164902	gene	1.15352	3.39586e-06	0.00043171	PHAX	0.206045
ENSG00000067248	gene	1.20981	3.62291e-06	0.000454744	DHX29	0.274775
ENSG00000070010	gene	0.83438	4.0366e-06	0.000500337	UFD1	-0.261224
ENSG00000117528	gene	1.16791	4.33081e-06	0.000515464	ABCD3	0.223933
ENSG00000143420	gene	0.874004	4.37921e-06	0.000515464	ENSA	-0.194289
ENSG00000105618	gene	0.847757	4.3868e-06	0.000515464	PRPF31	-0.238278
ENSG00000164975	gene	1.14051	4.40989e-06	0.000515464	SNAPC3	0.189679
ENSG00000119906	gene	1.19045	4.464e-06	0.000515464	SLF2	0.251502
ENSG00000143294	gene	0.827014	4.47054e-06	0.000515464	PRCC	-0.274016
ENSG00000125818	gene	0.873831	4.61012e-06	0.000525448	PSMF1	-0.194574
ENSG00000159479	gene	0.884903	4.72104e-06	0.000531976	MED8	-0.176409
ENSG00000014123	gene	1.3324	4.83875e-06	0.000539113	UFL1	0.414023
ENSG00000156256	gene	1.20503	4.99474e-06	0.000550309	USP16	0.269066
ENSG00000130813	gene	0.729061	5.2283e-06	0.000569712	SHFL	-0.455889
ENSG00000133110	gene	1.37543	5.39588e-06	0.000581582	POSTN	0.459878
ENSG00000129083	gene	1.11186	5.5921e-06	0.000592131	COPB1	0.15298
ENSG00000106853	gene	0.906662	5.61319e-06	0.000592131	PTGR1	-0.141363
ENSG00000047410	gene	1.28345	5.79984e-06	0.000605338	TPR	0.360025
ENSG00000143436	gene	0.802407	5.86047e-06	0.000605338	MRPL9	-0.317593
ENSG00000137831	gene	1.53924	5.98168e-06	0.000610822	UACA	0.622218
ENSG00000229413	gene	0.688906	6.04783e-06	0.000610822	AC018638.1	-0.537622
ENSG00000197111	gene	0.860423	6.09836e-06	0.000610822	PCBP2	-0.216881
ENSG00000078674	gene	1.2223	6.42584e-06	0.000637186	PCM1	0.289595
ENSG00000130150	gene	1.2648	7.02784e-06	0.000689981	MOSPD2	0.338915
ENSG00000159692	gene	0.801928	7.28217e-06	0.000707941	CTBP1	-0.318456
ENSG00000178685	gene	0.633559	7.47885e-06	0.000720002	PARP10	-0.65845
ENSG00000009413	gene	1.26112	7.76028e-06	0.00073739	REV3L	0.334704
ENSG00000077097	gene	1.18469	7.80818e-06	0.00073739	TOP2B	0.244511
ENSG00000164134	gene	1.21238	7.91796e-06	0.000740703	NAA15	0.277841
ENSG00000185627	gene	0.854989	8.04829e-06	0.000745859	PSMD13	-0.226022
ENSG00000116691	gene	0.803558	8.18165e-06	0.000751197	MIIP	-0.315526
ENSG00000187144	gene	1.35754	8.46648e-06	0.000770216	SPATA21	0.440998
ENSG00000106290	gene	0.812385	8.63569e-06	0.000776361	TAF6	-0.299765
ENSG00000163714	gene	1.26177	8.6907e-06	0.000776361	U2SURP	0.335452
ENSG00000167085	gene	0.837867	8.77051e-06	0.000776361	PHB	-0.255207
ENSG00000270050	gene	0.717289	8.86435e-06	0.000776361	AL035427.1	-0.479373
ENSG00000141551	gene	0.857033	8.92549e-06	0.000776361	CSNK1D	-0.222577
ENSG00000174243	gene	0.90775	9.09898e-06	0.000784569	DDX23	-0.139634
ENSG00000179262	gene	0.807187	9.22014e-06	0.000788163	RAD23A	-0.309025
ENSG00000087088	gene	0.842953	9.35543e-06	0.000792893	BAX	-0.246476
ENSG00000179295	gene	1.15168	9.49533e-06	0.00079793	PTPN11	0.203737
ENSG00000107625	gene	1.10991	9.82745e-06	0.000818899	DDX50	0.150446
ENSG00000135336	gene	1.23403	1.0126e-05	0.000836743	ORC3	0.303381
ENSG00000247596	gene	0.883002	1.05741e-05	0.000861496	TWF2	-0.179512
ENSG00000170759	gene	1.28827	1.05993e-05	0.000861496	KIF5B	0.365439
ENSG00000145715	gene	1.15478	1.08921e-05	0.000878102	RASA1	0.207619
ENSG00000163029	gene	1.24414	1.1374e-05	0.000903477	SMC6	0.315154
ENSG00000130175	gene	0.855107	1.13891e-05	0.000903477	PRKCSH	-0.225823
ENSG00000105810	gene	1.24865	1.19302e-05	0.000934137	CDK6	0.320365
ENSG00000172531	gene	0.843402	1.1964e-05	0.000934137	PPP1CA	-0.245708
ENSG00000101347	gene	0.641921	1.21018e-05	0.000937515	SAMHD1	-0.639533
ENSG00000130165	gene	0.873305	1.28172e-05	0.000982677	ELOF1	-0.195443
ENSG00000101596	gene	1.26742	1.2883e-05	0.000982677	SMCHD1	0.341891
ENSG00000099797	gene	0.843917	1.31785e-05	0.000992526	TECR	-0.244827
ENSG00000133704	gene	1.17153	1.32123e-05	0.000992526	IPO8	0.228395
ENSG00000210117	gene	1.64847	1.34006e-05	0.000999102	MT-TW	0.721125
ENSG00000105976	gene	1.14884	1.35116e-05	0.000999857	MET	0.200178
ENSG00000230592	gene	1.65224	1.40983e-05	0.00103555	RPSAP8	0.724423
ENSG00000126767	gene	0.850218	1.43632e-05	0.00104725	ELK1	-0.234095
ENSG00000173113	gene	0.747293	1.47458e-05	0.00105111	TRMT112	-0.420254
ENSG00000165949	gene	0.494155	1.48103e-05	0.00105111	IFI27	-1.01696
ENSG00000104756	gene	1.1558	1.48503e-05	0.00105111	KCTD9	0.20889
ENSG00000079739	gene	0.88715	1.48921e-05	0.00105111	PGM1	-0.17275
ENSG00000138688	gene	1.42739	1.49461e-05	0.00105111	KIAA1109	0.513378
ENSG00000134852	gene	1.22619	1.54981e-05	0.00108182	CLOCK	0.294184
ENSG00000116857	gene	0.879435	1.57035e-05	0.00108182	TMEM9	-0.185351
ENSG00000146376	gene	1.32701	1.57101e-05	0.00108182	ARHGAP18	0.408175
ENSG00000143612	gene	0.809843	1.59452e-05	0.00109043	C1orf43	-0.304286
ENSG00000179115	gene	0.843323	1.61673e-05	0.00109805	FARSA	-0.245843
ENSG00000171960	gene	0.837655	1.66954e-05	0.0011262	PPIH	-0.255572
ENSG00000112144	gene	1.24768	1.7472e-05	0.00117063	ICK	0.319243
ENSG00000023902	gene	0.820793	1.78236e-05	0.00118447	PLEKHO1	-0.28491
ENSG00000269987	gene	1.33449	1.7974e-05	0.00118447	AC004542.2	0.416284
ENSG00000023516	gene	1.26162	1.80371e-05	0.00118447	AKAP11	0.335275
ENSG00000140497	gene	0.876982	1.83962e-05	0.00120011	SCAMP2	-0.189382
ENSG00000271601	gene	1.09633	1.85587e-05	0.0012028	LIX1L	0.132688
ENSG00000167671	gene	0.784358	1.88049e-05	0.00121084	UBXN6	-0.350416
ENSG00000126602	gene	0.864594	1.94692e-05	0.00124202	TRAP1	-0.209905
ENSG00000198356	gene	0.891469	1.95397e-05	0.00124202	GET3	-0.165743
ENSG00000135446	gene	0.839948	1.97372e-05	0.00124659	CDK4	-0.251628
ENSG00000136731	gene	1.22265	1.99143e-05	0.00124981	UGGT1	0.290013
ENSG00000099817	gene	0.800911	2.04517e-05	0.00127547	POLR2E	-0.320286
ENSG00000105197	gene	0.902639	2.12812e-05	0.00131039	TIMM50	-0.147779
ENSG00000125651	gene	0.857346	2.14007e-05	0.00131039	GTF2F1	-0.222051
ENSG00000087191	gene	0.851172	2.15676e-05	0.00131039	PSMC5	-0.232477
ENSG00000102189	gene	1.40886	2.16147e-05	0.00131039	EEA1	0.494533
ENSG00000130725	gene	0.848183	2.16724e-05	0.00131039	UBE2M	-0.237553
ENSG00000170275	gene	0.914456	2.21398e-05	0.00133054	CRTAP	-0.129015
ENSG00000213923	gene	0.851373	2.24292e-05	0.0013398	CSNK1E	-0.232138
ENSG00000153201	gene	1.2911	2.30592e-05	0.00136919	RANBP2	0.368606
ENSG00000087502	gene	1.24561	2.37066e-05	0.00139925	ERGIC2	0.316852
ENSG00000143549	gene	0.814588	2.38553e-05	0.0013997	TPM3	-0.295858
ENSG00000138073	gene	0.772191	2.40711e-05	0.0014025	PREB	-0.37297
ENSG00000173812	gene	0.732103	2.41858e-05	0.0014025	EIF1	-0.449881
ENSG00000141985	gene	0.877611	2.49655e-05	0.00143929	SH3GL1	-0.188347
ENSG00000104320	gene	1.21557	2.53826e-05	0.00144811	NBN	0.281627
ENSG00000115232	gene	1.27213	2.54106e-05	0.00144811	ITGA4	0.347241
ENSG00000100462	gene	0.841304	2.56776e-05	0.00145085	PRMT5	-0.2493
ENSG00000120533	gene	0.836883	2.59065e-05	0.00145085	ENY2	-0.256902
ENSG00000260441	gene	1.42327	2.59283e-05	0.00145085	AC020978.2	0.509211
ENSG00000160799	gene	0.81337	2.60439e-05	0.00145085	CCDC12	-0.298016
ENSG00000142089	gene	0.649839	2.64031e-05	0.00145623	IFITM3	-0.621846
ENSG00000174775	gene	0.875166	2.64341e-05	0.00145623	HRAS	-0.192372
ENSG00000130303	gene	0.601497	2.80469e-05	0.00153654	BST2	-0.73337
ENSG00000234745	gene	0.761007	2.84288e-05	0.00154799	HLA-B	-0.394019
ENSG00000080608	gene	1.19699	2.86438e-05	0.00154799	PUM3	0.259407
ENSG00000151465	gene	0.859996	2.87243e-05	0.00154799	CDC123	-0.217598
ENSG00000104915	gene	0.861998	2.89938e-05	0.00155407	STX10	-0.214244
ENSG00000115524	gene	1.14055	2.98346e-05	0.00159054	SF3B1	0.189735
ENSG00000071626	gene	0.845277	3.02495e-05	0.00160403	DAZAP1	-0.242504
ENSG00000089818	gene	0.546941	3.04785e-05	0.00160758	NECAP1	-0.870544
ENSG00000067057	gene	0.877279	3.09342e-05	0.00162298	PFKP	-0.188892
ENSG00000248098	gene	0.818333	3.11935e-05	0.00162797	BCKDHA	-0.289239
ENSG00000130159	gene	0.778649	3.13665e-05	0.00162843	ECSIT	-0.360955
ENSG00000152818	gene	1.26272	3.18247e-05	0.00164157	UTRN	0.33653
ENSG00000002549	gene	0.869476	3.20287e-05	0.00164157	LAP3	-0.201782
ENSG00000182979	gene	0.87158	3.23102e-05	0.00164157	MTA1	-0.198295
ENSG00000066557	gene	1.3175	3.26203e-05	0.00164157	LRRC40	0.397804
ENSG00000187325	gene	1.25856	3.26744e-05	0.00164157	TAF9B	0.331778
ENSG00000102119	gene	0.796603	3.2696e-05	0.00164157	EMD	-0.328066
ENSG00000230530	gene	1.2613	3.27784e-05	0.00164157	LIMD1-AS1	0.334916
ENSG00000159352	gene	0.893205	3.33382e-05	0.00166121	PSMD4	-0.162937
ENSG00000256745	gene	1.21577	3.37253e-05	0.00166728	AP002784.2	0.281865
ENSG00000111424	gene	0.759918	3.38138e-05	0.00166728	VDR	-0.396085
ENSG00000140307	gene	0.819596	3.39643e-05	0.00166728	GTF2A2	-0.287015
ENSG00000068697	gene	0.890927	3.42765e-05	0.00167431	LAPTM4A	-0.166622
ENSG00000067900	gene	1.23509	3.48403e-05	0.00169351	ROCK1	0.304618
ENSG00000114374	gene	1.20692	3.57361e-05	0.00172858	USP9Y	0.271328
ENSG00000156535	gene	1.24964	3.66653e-05	0.00176492	CD109	0.321508
ENSG00000159335	gene	0.722515	3.75423e-05	0.00179549	PTMS	-0.4689
ENSG00000187147	gene	0.798095	3.76663e-05	0.00179549	RNF220	-0.325368
ENSG00000110274	gene	0.850066	3.78436e-05	0.00179549	CEP164	-0.234353
ENSG00000103005	gene	0.888241	3.81426e-05	0.00180106	USB1	-0.170977
ENSG00000198162	gene	1.23859	3.86153e-05	0.00181474	MAN1A2	0.308702
ENSG00000185122	gene	0.76383	3.92249e-05	0.00183469	HSF1	-0.388677
ENSG00000179526	gene	0.830225	4.27488e-05	0.00197947	SHARPIN	-0.268425
ENSG00000183726	gene	0.925685	4.28817e-05	0.00197947	TMEM50A	-0.111406
ENSG00000117122	gene	0.839753	4.2919e-05	0.00197947	MFAP2	-0.251963
ENSG00000089693	gene	0.882117	4.43738e-05	0.00203709	MLF2	-0.180959
ENSG00000125676	gene	1.2528	4.46226e-05	0.00203907	THOC2	0.325161
ENSG00000073536	gene	0.897517	4.54323e-05	0.00205904	NLE1	-0.155989
ENSG00000172936	gene	0.651156	4.54751e-05	0.00205904	MYD88	-0.618926
ENSG00000241370	gene	0.753843	4.82756e-05	0.00217101	RPP21	-0.407663
ENSG00000177885	gene	0.925109	4.83857e-05	0.00217101	GRB2	-0.112305
ENSG00000236287	gene	1.18306	4.87022e-05	0.00217536	ZBED5	0.242526
ENSG00000039123	gene	1.16078	4.95623e-05	0.00220385	MTREX	0.215093
ENSG00000154174	gene	1.12012	5.07422e-05	0.00224625	TOMM70	0.163649
ENSG00000169100	gene	0.883081	5.10009e-05	0.00224741	SLC25A6	-0.179383
ENSG00000164332	gene	1.26389	5.14779e-05	0.00224741	UBLCP1	0.337874
ENSG00000269378	gene	1.10653	5.15619e-05	0.00224741	AC022149.1	0.146038
ENSG00000172270	gene	0.856736	5.1675e-05	0.00224741	BSG	-0.223077
ENSG00000122545	gene	1.23664	5.21705e-05	0.00225905	SEPTIN7	0.306429
ENSG00000112081	gene	0.90635	5.26724e-05	0.00227087	SRSF3	-0.14186
ENSG00000205572	gene	0.771923	5.35406e-05	0.00229831	SERF1B	-0.373471
ENSG00000111775	gene	0.883124	5.38648e-05	0.00230226	COX6A1	-0.179313
ENSG00000160688	gene	0.703168	5.41058e-05	0.00230263	FLAD1	-0.50806
ENSG00000124299	gene	0.871859	5.53148e-05	0.00234279	PEPD	-0.197834
ENSG00000223865	gene	0.652135	5.57451e-05	0.00234279	HLA-DPB1	-0.616759
ENSG00000259529	gene	0.645994	5.57583e-05	0.00234279	AL136295.5	-0.630407
ENSG00000165233	gene	0.797489	5.60512e-05	0.00234516	CARD19	-0.326464
ENSG00000084764	gene	0.920242	5.69093e-05	0.00236148	MAPRE3	-0.119914
ENSG00000165487	gene	1.19804	5.69175e-05	0.00236148	MICU2	0.260674
ENSG00000106245	gene	0.80759	5.74965e-05	0.00237556	BUD31	-0.308305
ENSG00000075213	gene	1.23942	5.85852e-05	0.0024105	SEMA3A	0.309661
ENSG00000108509	gene	0.858511	5.94637e-05	0.00242896	CAMTA2	-0.220091
ENSG00000171150	gene	1.19401	5.95237e-05	0.00242896	SOCS5	0.25582
ENSG00000060339	gene	1.18042	6.01284e-05	0.00244358	CCAR1	0.239295
ENSG00000135404	gene	0.869851	6.07814e-05	0.00246003	CD63	-0.201159
ENSG00000157601	gene	0.348688	6.19046e-05	0.00247816	MX1	-1.51999
ENSG00000011405	gene	1.26966	6.1992e-05	0.00247816	PIK3C2A	0.344444
ENSG00000163104	gene	1.29402	6.20222e-05	0.00247816	SMARCAD1	0.37186
ENSG00000123374	gene	0.765817	6.2229e-05	0.00247816	CDK2	-0.384929
ENSG00000125835	gene	0.875587	6.26203e-05	0.00248377	SNRPB	-0.191678
ENSG00000232112	gene	0.765609	6.33765e-05	0.00249665	TMA7	-0.38532
ENSG00000115875	gene	0.851372	6.34485e-05	0.00249665	SRSF7	-0.232139
ENSG00000100225	gene	0.908202	6.40394e-05	0.00250994	FBXO7	-0.138914
ENSG00000177674	gene	0.771908	6.42988e-05	0.00251018	AGTRAP	-0.373499
ENSG00000177963	gene	0.839413	6.56245e-05	0.00254753	RIC8A	-0.252547
ENSG00000138398	gene	1.22184	6.5805e-05	0.00254753	PPIG	0.289061
ENSG00000138095	gene	1.1504	6.61893e-05	0.00254753	LRPPRC	0.202137
ENSG00000114346	gene	1.38368	6.64023e-05	0.00254753	ECT2	0.468513
ENSG00000100319	gene	0.818936	6.654e-05	0.00254753	ZMAT5	-0.288178
ENSG00000122376	gene	1.16175	6.78559e-05	0.00258792	SHLD2	0.216293
ENSG00000245067	gene	1.55185	6.94678e-05	0.00263925	IGFBP7-AS1	0.633991
ENSG00000182858	gene	0.865302	7.0634e-05	0.00267331	ALG12	-0.208724
ENSG00000176953	gene	0.805257	7.12786e-05	0.00267642	NFATC2IP	-0.31248
ENSG00000203668	gene	1.31737	7.13378e-05	0.00267642	CHML	0.39766
ENSG00000185745	gene	0.489122	7.15259e-05	0.00267642	IFIT1	-1.03173
ENSG00000142208	gene	0.724347	7.20396e-05	0.00268551	AKT1	-0.465248
ENSG00000085224	gene	1.40804	7.58786e-05	0.00281802	ATRX	0.493687
ENSG00000146007	gene	0.887226	7.6586e-05	0.00282983	ZMAT2	-0.172627
ENSG00000221983	gene	0.826102	7.67672e-05	0.00282983	UBA52	-0.275608
ENSG00000010278	gene	0.844115	7.90521e-05	0.00290326	CD9	-0.244489
ENSG00000141068	gene	0.681773	7.9971e-05	0.00292617	KSR1	-0.552637
ENSG00000281181	gene	0.510603	8.09566e-05	0.00294853	FP236383.5	-0.969727
ENSG00000141101	gene	0.850555	8.12083e-05	0.00294853	NOB1	-0.233524
ENSG00000130811	gene	0.839395	8.14741e-05	0.00294853	EIF3G	-0.252578
ENSG00000229944	gene	1.18426	8.19604e-05	0.00295534	EIF4EP2	0.243989
ENSG00000088833	gene	0.860119	8.24818e-05	0.00295815	NSFL1C	-0.217391
ENSG00000130414	gene	0.92709	8.2927e-05	0.00295815	NDUFA10	-0.109219
ENSG00000165916	gene	0.913358	8.29332e-05	0.00295815	PSMC3	-0.130748
ENSG00000198887	gene	1.28724	8.33912e-05	0.00296382	SMC5	0.364286
ENSG00000213523	gene	0.857914	8.38612e-05	0.00296988	SRA1	-0.221096
ENSG00000134825	gene	0.80501	8.45093e-05	0.00298219	TMEM258	-0.312921
ENSG00000117450	gene	0.87272	8.56341e-05	0.00300771	PRDX1	-0.196409
ENSG00000090372	gene	0.839735	8.58392e-05	0.00300771	STRN4	-0.251994
ENSG00000121621	gene	1.37765	8.61793e-05	0.00300899	KIF18A	0.462208
ENSG00000100109	gene	0.841956	8.68139e-05	0.00301881	TFIP11	-0.248183
ENSG00000163931	gene	0.862549	8.70695e-05	0.00301881	TKT	-0.213322
ENSG00000164961	gene	1.09501	8.77219e-05	0.00303084	WASHC5	0.130945
ENSG00000116489	gene	1.16046	9.00112e-05	0.00309914	CAPZA1	0.214701
ENSG00000067225	gene	0.870867	9.08192e-05	0.00311436	PKM	-0.199476
ENSG00000132612	gene	0.841442	9.10815e-05	0.00311436	VPS4A	-0.249065
ENSG00000166130	gene	1.14979	9.2239e-05	0.00313049	IKBIP	0.201372
ENSG00000186866	gene	0.879299	9.26455e-05	0.00313049	POFUT2	-0.185574
ENSG00000198642	gene	1.1784	9.26777e-05	0.00313049	KLHL9	0.236828
ENSG00000111581	gene	1.19428	9.28161e-05	0.00313049	NUP107	0.256146
ENSG00000153443	gene	0.680823	9.40829e-05	0.00315343	UBALD1	-0.554649
ENSG00000084652	gene	1.06932	9.42985e-05	0.00315343	TXLNA	0.0966924
ENSG00000102226	gene	0.876851	9.47761e-05	0.00315343	USP11	-0.189596
ENSG00000115286	gene	0.79158	9.49255e-05	0.00315343	NDUFS7	-0.337193
ENSG00000111639	gene	0.837286	9.50862e-05	0.00315343	MRPL51	-0.256207
ENSG00000122970	gene	1.2147	9.57349e-05	0.00315623	IFT81	0.280596
ENSG00000253729	gene	1.22327	9.58074e-05	0.00315623	PRKDC	0.290748
ENSG00000121064	gene	0.875768	9.70631e-05	0.00318701	SCPEP1	-0.191379
ENSG00000130935	gene	1.14903	9.73944e-05	0.00318734	NOL11	0.200417
ENSG00000103994	gene	1.14235	9.83139e-05	0.0031985	ZNF106	0.192005
ENSG00000070366	gene	0.877197	9.89626e-05	0.0031985	SMG6	-0.189027
ENSG00000138182	gene	1.52741	9.89669e-05	0.0031985	KIF20B	0.611089
ENSG00000116209	gene	0.909925	9.90257e-05	0.0031985	TMEM59	-0.13618
ENSG00000100417	gene	0.870829	0.000100411	0.00322412	PMM1	-0.199539
ENSG00000138778	gene	1.47353	0.000100469	0.00322412	CENPE	0.559275
ENSG00000136628	gene	1.11783	0.000102124	0.003266	EPRS1	0.160703
ENSG00000107902	gene	1.35282	0.000103162	0.003266	LHPP	0.435973
ENSG00000120254	gene	0.922767	0.000103217	0.003266	MTHFD1L	-0.115962
ENSG00000106603	gene	0.64217	0.000103654	0.003266	COA1	-0.638972
ENSG00000163535	gene	1.47434	0.00010374	0.003266	SGO2	0.560072
ENSG00000005700	gene	1.2205	0.00010375	0.003266	IBTK	0.287467
ENSG00000136021	gene	1.23178	0.000104142	0.00326796	SCYL2	0.300745
ENSG00000188313	gene	0.594146	0.000105873	0.0033118	PLSCR1	-0.75111
ENSG00000132475	gene	0.799696	0.000106746	0.0033286	H3-3B	-0.322477
ENSG00000126709	gene	0.317753	0.000107468	0.00334062	IFI6	-1.65402
ENSG00000117724	gene	1.46077	0.000109804	0.00340254	CENPF	0.546731
ENSG00000110104	gene	0.858208	0.000112234	0.00343546	CCDC86	-0.2206
ENSG00000135926	gene	0.881246	0.000112532	0.00343546	TMBIM1	-0.182384
ENSG00000128973	gene	0.787456	0.00011288	0.00343546	CLN6	-0.344729
ENSG00000100632	gene	0.881009	0.000112906	0.00343546	ERH	-0.182772
ENSG00000233954	gene	0.806772	0.000113011	0.00343546	UQCRHL	-0.309768
ENSG00000158850	gene	0.808198	0.000113129	0.00343546	B4GALT3	-0.307219
ENSG00000117362	gene	0.853533	0.000113291	0.00343546	APH1A	-0.22848
ENSG00000103496	gene	0.84276	0.000114557	0.00346153	STX4	-0.246807
ENSG00000164543	gene	1.11156	0.000114888	0.00346153	STK17A	0.152588
ENSG00000134248	gene	0.728093	0.000115198	0.00346153	LAMTOR5	-0.457805
ENSG00000117862	gene	0.929476	0.000116248	0.00348254	TXNDC12	-0.105511
ENSG00000100353	gene	0.882686	0.00011753	0.00350515	EIF3D	-0.180028
ENSG00000186395	gene	0.866837	0.000117801	0.00350515	KRT10	-0.206167
ENSG00000147416	gene	0.871547	0.00011868	0.00350515	ATP6V1B2	-0.19835
ENSG00000079459	gene	0.79355	0.000118795	0.00350515	FDFT1	-0.333606
ENSG00000169612	gene	0.907498	0.000118973	0.00350515	RAMAC	-0.140034
ENSG00000119912	gene	1.16786	0.000119237	0.00350515	IDE	0.223867
ENSG00000256469	gene	1.18341	0.000119636	0.00350515	AP002383.2	0.242944
ENSG00000104980	gene	0.873777	0.000119831	0.00350515	TIMM44	-0.194663
ENSG00000127837	gene	0.839559	0.000120325	0.00350924	AAMP	-0.252296
ENSG00000149273	gene	0.803147	0.000120791	0.00351251	RPS3	-0.316264
ENSG00000210100	gene	1.38472	0.000122682	0.00354334	MT-TI	0.469595
ENSG00000143079	gene	1.10597	0.000122759	0.00354334	CTTNBP2NL	0.145316
ENSG00000169093	gene	0.872598	0.000122923	0.00354334	ASMTL	-0.196611
ENSG00000177951	gene	0.88394	0.000125109	0.00358559	BET1L	-0.17798
ENSG00000101182	gene	0.914938	0.000125112	0.00358559	PSMA7	-0.128254
ENSG00000158796	gene	0.822205	0.000126651	0.00360363	DEDD	-0.28243
ENSG00000135253	gene	0.731089	0.000126896	0.00360363	KCP	-0.451882
ENSG00000230583	gene	1.24635	0.000127155	0.00360363	GTF2IRD1P1	0.317712
ENSG00000240065	gene	0.738957	0.000127195	0.00360363	PSMB9	-0.436438
ENSG00000197798	gene	0.879299	0.000128593	0.00363283	FAM118B	-0.185575
ENSG00000159593	gene	1.1178	0.000130224	0.00366821	NAE1	0.160666
ENSG00000136933	gene	0.843134	0.000130585	0.00366821	RABEPK	-0.246166
ENSG00000127603	gene	1.13713	0.000131364	0.00367968	MACF1	0.185395
ENSG00000167476	gene	0.677853	0.000132342	0.00368949	JSRP1	-0.560957
ENSG00000117448	gene	0.858359	0.000132801	0.00368949	AKR1A1	-0.220347
ENSG00000138686	gene	1.14267	0.00013283	0.00368949	BBS7	0.192408
ENSG00000126457	gene	0.899006	0.000133523	0.00369835	PRMT1	-0.153598
ENSG00000143106	gene	0.870017	0.00013417	0.00370592	PSMA5	-0.200884
ENSG00000163156	gene	0.870058	0.000136114	0.00374918	SCNM1	-0.200816
ENSG00000273149	gene	0.730359	0.000137713	0.00378272	AL138963.4	-0.453321
ENSG00000236213	gene	1.40919	0.000138956	0.00378962	AC006369.1	0.494869
ENSG00000104957	gene	0.821514	0.000139619	0.00378962	CCDC130	-0.283643
ENSG00000106628	gene	0.867885	0.000139631	0.00378962	POLD2	-0.204424
ENSG00000135924	gene	0.721383	0.000139686	0.00378962	DNAJB2	-0.471162
ENSG00000130741	gene	1.12329	0.000139875	0.00378962	EIF2S3	0.167736
ENSG00000153147	gene	1.1401	0.000140542	0.00379733	SMARCA5	0.189161
ENSG00000105393	gene	0.876431	0.000142125	0.00382145	BABAM1	-0.190287
ENSG00000160888	gene	0.723332	0.000142206	0.00382145	IER2	-0.467269
ENSG00000285935	gene	1.32717	0.00014436	0.00386333	AL159978.1	0.408348
ENSG00000101000	gene	0.875749	0.000144544	0.00386333	PROCR	-0.19141
ENSG00000172932	gene	0.76456	0.000145082	0.0038673	ANKRD13D	-0.387298
ENSG00000152284	gene	0.83887	0.000145808	0.00387624	TCF7L1	-0.253481
ENSG00000163930	gene	0.879525	0.000146899	0.00388079	BAP1	-0.185204
ENSG00000175550	gene	0.879503	0.000147043	0.00388079	DRAP1	-0.18524
ENSG00000135930	gene	0.848157	0.000147154	0.00388079	EIF4E2	-0.237597
ENSG00000233695	gene	1.3577	0.000147802	0.00388594	GAS6-AS1	0.441161
ENSG00000225663	gene	0.748822	0.000148494	0.00388594	MCRIP1	-0.417305
ENSG00000101972	gene	1.29245	0.000148708	0.00388594	STAG2	0.370114
ENSG00000136527	gene	0.880478	0.000148917	0.00388594	TRA2B	-0.183642
ENSG00000164163	gene	1.19931	0.00014994	0.00389314	ABCE1	0.262205
ENSG00000099783	gene	0.900894	0.000149978	0.00389314	HNRNPM	-0.15057
ENSG00000103145	gene	0.762622	0.000152696	0.00395336	HCFC1R1	-0.390961
ENSG00000110801	gene	0.852624	0.00015331	0.00395891	PSMD9	-0.230019
ENSG00000160932	gene	0.658023	0.00015399	0.00396614	LY6E	-0.60379
ENSG00000269190	gene	0.857988	0.000155772	0.00400164	FBXO17	-0.220971
ENSG00000170581	gene	0.766081	0.000157546	0.00403676	STAT2	-0.384431
ENSG00000035928	gene	1.13524	0.000159411	0.00407402	RFC1	0.183001
ENSG00000171311	gene	0.848467	0.000159895	0.00407589	EXOSC1	-0.237069
ENSG00000011485	gene	0.849103	0.00016037	0.00407686	PPP5C	-0.235988
ENSG00000163463	gene	0.81066	0.000161076	0.00407686	KRTCAP2	-0.302832
ENSG00000066322	gene	0.877686	0.00016126	0.00407686	ELOVL1	-0.188223
ENSG00000141522	gene	0.853059	0.000161687	0.00407686	ARHGDIA	-0.229282
ENSG00000004534	gene	0.885037	0.000161989	0.00407686	RBM6	-0.17619
ENSG00000066777	gene	1.20057	0.000162993	0.00409176	ARFGEF1	0.263725
ENSG00000133858	gene	1.18093	0.000164582	0.00410562	ZFC3H1	0.23992
ENSG00000170266	gene	0.883583	0.000165121	0.00410562	GLB1	-0.178562
ENSG00000197345	gene	0.837668	0.000165157	0.00410562	MRPL21	-0.25555
ENSG00000111670	gene	1.12755	0.000165891	0.00410562	GNPTAB	0.173185
ENSG00000115415	gene	0.741904	0.000165899	0.00410562	STAT1	-0.430696
ENSG00000198858	gene	0.910161	0.000166561	0.00410562	R3HDM4	-0.135807
ENSG00000092108	gene	1.18256	0.000166629	0.00410562	SCFD1	0.241909
ENSG00000236333	gene	1.3723	0.000166858	0.00410562	TRHDE-AS1	0.456595
ENSG00000168394	gene	0.762319	0.000168416	0.00413099	TAP1	-0.391533
ENSG00000054116	gene	0.832917	0.000168722	0.00413099	TRAPPC3	-0.263756
ENSG00000184979	gene	0.764137	0.00017077	0.00417083	USP18	-0.388096
ENSG00000228300	gene	0.842462	0.000171433	0.0041751	FAM174C	-0.247316
ENSG00000165525	gene	1.18481	0.000171787	0.0041751	NEMF	0.244659
ENSG00000223697	gene	1.58774	0.000172816	0.00418984	AF230666.1	0.666977
ENSG00000223551	gene	1.51284	0.000175181	0.0042353	TMSB4XP4	0.597258
ENSG00000108424	gene	0.908409	0.000175545	0.0042353	KPNB1	-0.138586
ENSG00000163882	gene	0.816982	0.00017682	0.00425569	POLR2H	-0.291624
ENSG00000132549	gene	1.14283	0.000177603	0.00426419	VPS13B	0.192611
ENSG00000100330	gene	0.848772	0.000179875	0.00429085	MTMR3	-0.236551
ENSG00000181458	gene	0.863645	0.00017999	0.00429085	TMEM45A	-0.21149
ENSG00000169446	gene	1.1383	0.000180012	0.00429085	MMGT1	0.186879
ENSG00000162191	gene	0.781002	0.000181156	0.00430778	UBXN1	-0.356601
ENSG00000214078	gene	0.848997	0.000182041	0.00431846	CPNE1	-0.236169
ENSG00000126934	gene	0.863006	0.000182974	0.00433023	MAP2K2	-0.212558
ENSG00000226605	gene	1.38802	0.000184629	0.00434655	AC092567.1	0.473024
ENSG00000214087	gene	0.77658	0.000184811	0.00434655	ARL16	-0.364794
ENSG00000135624	gene	0.920255	0.000184978	0.00434655	CCT7	-0.119894
ENSG00000210135	gene	0.843806	0.000186827	0.00437962	MT-TN	-0.245018
ENSG00000132507	gene	0.851104	0.000189573	0.0044335	EIF5A	-0.232593
ENSG00000105401	gene	0.823218	0.000190694	0.00444922	CDC37	-0.280654
ENSG00000165283	gene	0.887094	0.000194628	0.0045258	STOML2	-0.172841
ENSG00000243156	gene	0.842436	0.000194889	0.0045258	MICAL3	-0.247362
ENSG00000136271	gene	0.894489	0.000195416	0.00452745	DDX56	-0.160865
ENSG00000264019	gene	1.40816	0.000196415	0.00453997	AC018521.2	0.49381
ENSG00000186141	gene	0.708455	0.000198359	0.00456946	POLR3C	-0.497252
ENSG00000148335	gene	0.83285	0.000198612	0.00456946	NTMT1	-0.263871
ENSG00000100764	gene	0.862047	0.000199222	0.00457289	PSMC1	-0.214161
ENSG00000095380	gene	0.866607	0.000200605	0.004594	NANS	-0.20655
ENSG00000160213	gene	0.885058	0.000201711	0.00460868	CSTB	-0.176156
ENSG00000166925	gene	0.882333	0.00020282	0.00462336	TSC22D4	-0.180605
ENSG00000141504	gene	0.690905	0.000203796	0.00462521	SAT2	-0.533442
ENSG00000116863	gene	0.866537	0.000203985	0.00462521	ADPRHL2	-0.206667
ENSG00000204304	gene	0.845456	0.000204574	0.00462521	PBX2	-0.242199
ENSG00000185624	gene	0.8432	0.000204767	0.00462521	P4HB	-0.246053
ENSG00000108953	gene	0.895511	0.000206635	0.00465681	YWHAE	-0.159216
ENSG00000148719	gene	0.899501	0.000208438	0.00468679	DNAJB12	-0.152803
ENSG00000276550	gene	1.1463	0.000210709	0.00472713	HERC2P2	0.196985
ENSG00000162607	gene	1.21944	0.000211714	0.00473895	USP1	0.286223
ENSG00000213465	gene	0.826366	0.000212369	0.00474292	ARL2	-0.275148
ENSG00000166200	gene	1.2375	0.000214604	0.00478206	COPS2	0.307433
ENSG00000146112	gene	0.72146	0.000217238	0.00482989	PPP1R18	-0.471009
ENSG00000205771	gene	1.54471	0.00021986	0.00487724	CATSPER2P1	0.627339
ENSG00000163399	gene	0.885949	0.000222179	0.0049177	ATP1A1	-0.174705
ENSG00000136868	gene	0.882053	0.00022313	0.00491818	SLC31A1	-0.181063
ENSG00000267257	gene	1.75394	0.000223193	0.00491818	AC105105.1	0.810603
ENSG00000254999	gene	0.901533	0.000224008	0.00492521	BRK1	-0.149548
ENSG00000123607	gene	1.14496	0.000229471	0.00501815	TTC21B	0.195298
ENSG00000218739	gene	1.2011	0.000229796	0.00501815	CEBPZOS	0.264362
ENSG00000111640	gene	0.83904	0.000230472	0.00501815	GAPDH	-0.253188
ENSG00000053501	gene	0.752381	0.000230824	0.00501815	USE1	-0.410465
ENSG00000231925	gene	0.895776	0.000231144	0.00501815	TAPBP	-0.158791
ENSG00000210176	gene	1.45797	0.000231272	0.00501815	MT-TH	0.543965
ENSG00000137040	gene	1.20917	0.000233322	0.00505157	RANBP6	0.274013
ENSG00000263585	gene	1.41127	0.000234117	0.00505774	AC145207.4	0.496992
ENSG00000274177	gene	1.95177	0.000236042	0.00508825	AC004528.2	0.964785
ENSG00000105419	gene	0.841619	0.000237302	0.0050949	MEIS3	-0.248761
ENSG00000210107	gene	1.60728	0.000237378	0.0050949	MT-TQ	0.68462
ENSG00000112701	gene	1.1452	0.000239131	0.00512144	SENP6	0.195596
ENSG00000105698	gene	0.798477	0.000242114	0.00517414	USF2	-0.324678
ENSG00000166710	gene	0.810169	0.000243245	0.00517869	B2M	-0.303706
ENSG00000159128	gene	0.877224	0.000243623	0.00517869	IFNGR2	-0.188983
ENSG00000183258	gene	0.862358	0.000243951	0.00517869	DDX41	-0.213642
ENSG00000257337	gene	1.56958	0.000244416	0.00517869	AC068888.1	0.650377
ENSG00000065989	gene	0.697382	0.000245476	0.00518173	PDE4A	-0.519979
ENSG00000262211	gene	1.94931	0.000246238	0.00518173	AC008914.1	0.962965
ENSG00000121900	gene	0.816034	0.00024679	0.00518173	TMEM54	-0.293298
ENSG00000204592	gene	0.847004	0.000246874	0.00518173	HLA-E	-0.239559
ENSG00000114626	gene	0.63087	0.000247172	0.00518173	ABTB1	-0.664586
ENSG00000066117	gene	0.848387	0.00024962	0.00520488	SMARCD1	-0.237205
ENSG00000161526	gene	0.85009	0.000250229	0.00520488	SAP30BP	-0.234313
ENSG00000068308	gene	0.838653	0.000250291	0.00520488	OTUD5	-0.253854
ENSG00000171617	gene	1.10478	0.000250474	0.00520488	ENC1	0.14376
ENSG00000169217	gene	0.900955	0.000251443	0.00520488	CD2BP2	-0.150474
ENSG00000184047	gene	0.768265	0.000251514	0.00520488	DIABLO	-0.380324
ENSG00000103274	gene	0.869585	0.000251951	0.00520488	NUBP1	-0.201602
ENSG00000143321	gene	0.927332	0.000253828	0.00523277	HDGF	-0.108843
ENSG00000113648	gene	0.868272	0.000256785	0.00528273	MACROH2A1	-0.203781
ENSG00000137221	gene	0.844337	0.000259553	0.00532863	TJAP1	-0.24411
ENSG00000162601	gene	1.29944	0.000260366	0.00533076	MYSM1	0.377895
ENSG00000164190	gene	1.23183	0.000260732	0.00533076	NIPBL	0.3008
ENSG00000162889	gene	0.854659	0.000261586	0.00533722	MAPKAPK2	-0.226579
ENSG00000099889	gene	1.41602	0.000265137	0.00539855	ARVCF	0.50184
ENSG00000162236	gene	0.868688	0.000266289	0.00541091	STX5	-0.20309
ENSG00000064490	gene	0.836483	0.000269534	0.00546563	RFXANK	-0.257592
ENSG00000067560	gene	0.924503	0.000272311	0.0055107	RHOA	-0.11325
ENSG00000245958	gene	2.20685	0.000273027	0.00551393	AC093752.1	1.14199
ENSG00000204427	gene	0.865741	0.000274126	0.00552487	ABHD16A	-0.207993
ENSG00000240036	gene	0.7844	0.000275183	0.00553491	AC104563.1	-0.350338
ENSG00000169925	gene	0.896421	0.000277394	0.005548	BRD3	-0.157751
ENSG00000147439	gene	0.831818	0.000277398	0.005548	BIN3	-0.26566
ENSG00000085872	gene	0.867257	0.000277512	0.005548	CHERP	-0.205469
ENSG00000069869	gene	1.24699	0.000280313	0.00559272	NEDD4	0.318455
ENSG00000025770	gene	0.859477	0.000281346	0.0055985	NCAPH2	-0.21847
ENSG00000068885	gene	1.28672	0.000282125	0.0055985	IFT80	0.363702
ENSG00000169718	gene	0.895765	0.000282296	0.0055985	DUS1L	-0.158808
ENSG00000005175	gene	1.21862	0.000283988	0.00561886	RPAP3	0.285243
ENSG00000142655	gene	0.885069	0.000284456	0.00561886	PEX14	-0.176138
ENSG00000234127	gene	0.870386	0.000289081	0.00568965	TRIM26	-0.200273
ENSG00000164889	gene	0.86028	0.000289187	0.00568965	SLC4A2	-0.217121
ENSG00000188026	gene	0.839355	0.00029173	0.0057208	RILPL1	-0.252647
ENSG00000139146	gene	0.86571	0.000291925	0.0057208	SINHCAF	-0.208045
ENSG00000071859	gene	0.896973	0.00029314	0.00573329	FAM50A	-0.156864
ENSG00000124207	gene	1.21258	0.00029529	0.00576396	CSE1L	0.278083
ENSG00000204308	gene	0.907334	0.000302179	0.00588685	RNF5	-0.140295
ENSG00000141429	gene	1.1687	0.000307668	0.00598203	GALNT1	0.224907
ENSG00000172336	gene	0.893998	0.00030856	0.00598764	POP7	-0.161656
ENSG00000185825	gene	0.822182	0.000309726	0.00599852	BCAP31	-0.282471
ENSG00000101974	gene	1.22995	0.000310644	0.00600458	ATP11C	0.298598
ENSG00000123992	gene	0.863679	0.000311555	0.00601046	DNPEP	-0.211432
ENSG00000135506	gene	0.864054	0.000313145	0.0060294	OS9	-0.210807
ENSG00000159685	gene	0.842087	0.000315709	0.006067	CHCHD6	-0.247958
ENSG00000111271	gene	1.80583	0.00031756	0.00609076	ACAD10	0.852662
ENSG00000272256	gene	1.36263	0.000319237	0.00611111	AC044849.1	0.446389
ENSG00000130826	gene	0.898744	0.000320336	0.00612034	DKC1	-0.154018
ENSG00000188342	gene	1.14029	0.000322727	0.00615416	GTF2F2	0.189401
ENSG00000176101	gene	0.771049	0.000325095	0.00618625	SSNA1	-0.375105
ENSG00000136937	gene	1.14443	0.000325993	0.00618625	NCBP1	0.194623
ENSG00000225339	gene	1.39117	0.000326304	0.00618625	AL354740.1	0.476303
ENSG00000112651	gene	0.853602	0.000326906	0.00618625	MRPL2	-0.228364
ENSG00000074800	gene	0.902596	0.000327606	0.0061877	ENO1	-0.147847
ENSG00000172869	gene	1.88825	0.000330685	0.00622545	DMXL1	0.917048
ENSG00000137497	gene	0.829687	0.00033086	0.00622545	NUMA1	-0.269361
ENSG00000081307	gene	1.13542	0.000339364	0.00637336	UBA5	0.183225
ENSG00000262831	gene	1.87787	0.000341594	0.00640311	AC145207.3	0.909095
ENSG00000143398	gene	0.860155	0.000343808	0.00643245	PIP5K1A	-0.217331
ENSG00000104872	gene	0.789903	0.000344793	0.00643873	PIH1D1	-0.340252
ENSG00000145833	gene	1.13645	0.000347334	0.00647399	DDX46	0.184536
ENSG00000158863	gene	0.865298	0.000349347	0.00649929	FAM160B2	-0.208731
ENSG00000214046	gene	0.785472	0.000353151	0.00655777	SMIM7	-0.348369
ENSG00000160948	gene	0.845268	0.000354543	0.00656658	VPS28	-0.242519
ENSG00000157326	gene	0.792888	0.00035495	0.00656658	DHRS4	-0.334811
ENSG00000152492	gene	1.14021	0.000356591	0.00658466	CCDC50	0.189298
ENSG00000270084	gene	1.34193	0.000358285	0.00660287	GAS5-AS1	0.424314
ENSG00000136147	gene	0.825704	0.000359028	0.00660287	PHF11	-0.276304
ENSG00000197226	gene	0.857532	0.000359575	0.00660287	TBC1D9B	-0.221737
ENSG00000039523	gene	0.848445	0.000361618	0.00662074	RIPOR1	-0.237107
ENSG00000100364	gene	0.855249	0.000362878	0.00662074	KIAA0930	-0.225584
ENSG00000143862	gene	0.834739	0.000363127	0.00662074	ARL8A	-0.260602
ENSG00000137207	gene	0.841587	0.000363675	0.00662074	YIPF3	-0.248815
ENSG00000105402	gene	0.835933	0.000363887	0.00662074	NAPA	-0.258541
ENSG00000183696	gene	0.663094	0.000369947	0.00671867	UPP1	-0.592716
ENSG00000156471	gene	0.903249	0.000371999	0.00674359	PTDSS1	-0.146804
ENSG00000023191	gene	0.854287	0.000375298	0.00678698	RNH1	-0.227207
ENSG00000029363	gene	1.20519	0.000375761	0.00678698	BCLAF1	0.269263
ENSG00000086015	gene	0.901428	0.000376817	0.00679366	MAST2	-0.149716
ENSG00000124702	gene	0.906582	0.000379348	0.00682689	KLHDC3	-0.14149
ENSG00000283375	gene	2.09339	0.000381028	0.0068447	AC087521.4	1.06584
ENSG00000171109	gene	1.12187	0.00038186	0.00684724	MFN1	0.165908
ENSG00000168003	gene	0.746665	0.000386975	0.00692643	SLC3A2	-0.421467
ENSG00000119782	gene	0.68688	0.000388425	0.00693986	FKBP1B	-0.54187
ENSG00000269371	gene	1.57896	0.000389535	0.00694717	AC008878.4	0.658975
ENSG00000152601	gene	1.259	0.000392709	0.00699121	MBNL1	0.332273
ENSG00000229111	gene	1.32614	0.000396616	0.00704811	MED4-AS1	0.407238
ENSG00000101189	gene	0.884251	0.000398961	0.00706353	MRGBP	-0.177473
ENSG00000090013	gene	0.804213	0.000399519	0.00706353	BLVRB	-0.31435
ENSG00000149485	gene	0.855544	0.000399621	0.00706353	FADS1	-0.225086
ENSG00000166266	gene	1.20337	0.000402801	0.00710282	CUL5	0.267082
ENSG00000136143	gene	1.18153	0.000403277	0.00710282	SUCLA2	0.240662
ENSG00000204574	gene	0.880387	0.000407248	0.00714252	ABCF1	-0.183791
ENSG00000102081	gene	0.651157	0.000407669	0.00714252	FMR1	-0.618922
ENSG00000273398	gene	0.819351	0.000408128	0.00714252	AC017083.3	-0.287446
ENSG00000136718	gene	0.878742	0.000408411	0.00714252	IMP4	-0.186489
ENSG00000092010	gene	0.793654	0.000412094	0.00719423	PSME1	-0.333418
ENSG00000065518	gene	0.779091	0.000413618	0.00720122	NDUFB4	-0.360137
ENSG00000128989	gene	1.16073	0.00041426	0.00720122	ARPP19	0.21503
ENSG00000210195	gene	1.48687	0.000414673	0.00720122	MT-TT	0.572275
ENSG00000002919	gene	0.908607	0.000415568	0.00720414	SNX11	-0.138272
ENSG00000224789	gene	1.28673	0.000417238	0.00722047	AC012363.2	0.363705
ENSG00000278948	gene	1.15215	0.000419355	0.00724447	AL031587.5	0.204331
ENSG00000229638	gene	0.827344	0.000421452	0.00726803	RPL4P4	-0.273441
ENSG00000113810	gene	1.33962	0.000422923	0.00726997	SMC4	0.421819
ENSG00000071462	gene	0.858002	0.000423031	0.00726997	BUD23	-0.220948
ENSG00000230043	gene	2.20549	0.000424386	0.00728064	TMSB4XP6	1.1411
ENSG00000207145	gene	2.37169	0.000426804	0.00730947	SNORA18	1.24591
ENSG00000164934	gene	1.09361	0.000428141	0.00731973	DCAF13	0.129098
ENSG00000108582	gene	1.12214	0.000428985	0.00732153	CPD	0.166251
ENSG00000162300	gene	0.825718	0.000431349	0.00734924	ZFPL1	-0.276278
ENSG00000115307	gene	0.866756	0.000434383	0.00738351	AUP1	-0.206303
ENSG00000067208	gene	1.35238	0.000435272	0.00738351	EVI5	0.435505
ENSG00000159199	gene	0.804552	0.000436005	0.00738351	ATP5MC1	-0.313743
ENSG00000204590	gene	0.915621	0.000436339	0.00738351	GNL1	-0.127178
ENSG00000124942	gene	1.17597	0.000439519	0.00741357	AHNAK	0.233855
ENSG00000142892	gene	1.20013	0.000439611	0.00741357	PIGK	0.263187
ENSG00000077238	gene	0.718227	0.000442115	0.00743738	IL4R	-0.477488
ENSG00000139546	gene	0.841079	0.000442523	0.00743738	TARBP2	-0.249688
ENSG00000169764	gene	1.08948	0.000446682	0.00749459	UGP2	0.123635
ENSG00000167699	gene	0.853583	0.000448451	0.00751155	GLOD4	-0.228397
ENSG00000129255	gene	0.859601	0.000449905	0.0075232	MPDU1	-0.218261
ENSG00000158435	gene	1.10264	0.000452335	0.0075511	CNOT11	0.140957
ENSG00000132254	gene	0.867169	0.000453256	0.00755376	ARFIP2	-0.205614
ENSG00000172469	gene	1.30838	0.000455176	0.00757303	MANEA	0.387778
ENSG00000280064	gene	1.29525	0.000456601	0.00758333	AC130304.1	0.373226
ENSG00000100097	gene	0.787004	0.000457325	0.00758333	LGALS1	-0.345557
ENSG00000198087	gene	1.26265	0.000459544	0.00759425	CD2AP	0.336457
ENSG00000112514	gene	0.77164	0.000460223	0.00759425	CUTA	-0.373999
ENSG00000166479	gene	1.20117	0.000460281	0.00759425	TMX3	0.264445
ENSG00000213719	gene	0.891528	0.000467865	0.00769931	CLIC1	-0.165648
ENSG00000170445	gene	0.898957	0.000468201	0.00769931	HARS1	-0.153676
ENSG00000233913	gene	0.77385	0.000469005	0.00769976	RPL10P9	-0.369874
ENSG00000171729	gene	0.666865	0.000470424	0.00771028	TMEM51	-0.584533
ENSG00000245112	gene	1.46749	0.000477964	0.00782094	SMARCA5-AS1	0.553349
ENSG00000241878	gene	0.892691	0.000482082	0.00787532	PISD	-0.163767
ENSG00000094916	gene	1.19228	0.000483994	0.00789356	CBX5	0.253724
ENSG00000179152	gene	1.17993	0.000485006	0.00789708	TCAIM	0.238702
ENSG00000100650	gene	0.808196	0.000486376	0.00790639	SRSF5	-0.307224
ENSG00000131748	gene	0.802199	0.000489666	0.00794685	STARD3	-0.317969
ENSG00000126777	gene	1.25347	0.000490712	0.00795082	KTN1	0.325926
ENSG00000272182	gene	1.40142	0.000492131	0.00795403	AC135507.1	0.486888
ENSG00000255737	gene	0.912104	0.000492514	0.00795403	AGAP2-AS1	-0.13273
ENSG00000135541	gene	1.68316	0.000495003	0.00798122	AHI1	0.751173
ENSG00000121060	gene	0.80175	0.000496036	0.00798489	TRIM25	-0.318776
ENSG00000149925	gene	0.826952	0.000496996	0.00798738	ALDOA	-0.274124
ENSG00000189376	gene	0.753561	0.000500681	0.00803358	C8orf76	-0.408204
ENSG00000062582	gene	0.792254	0.000501858	0.00803946	MRPS24	-0.335964
ENSG00000160679	gene	0.863018	0.000503487	0.00804529	CHTOP	-0.212538
ENSG00000179091	gene	0.893405	0.000503845	0.00804529	CYC1	-0.162614
ENSG00000104805	gene	0.859868	0.000505586	0.00806011	NUCB1	-0.217813
ENSG00000123124	gene	1.11486	0.000513437	0.00817213	WWP1	0.156863
ENSG00000105619	gene	0.866511	0.000522354	0.00830074	TFPT	-0.20671
ENSG00000173230	gene	1.21763	0.00052546	0.00833674	GOLGB1	0.284073
ENSG00000224677	gene	2.42328	0.000529735	0.00839114	PDIA3P2	1.27696
ENSG00000166086	gene	0.725979	0.00053529	0.00846022	JAM3	-0.462
ENSG00000254835	gene	1.83186	0.000535802	0.00846022	RNF185-AS1	0.87331
ENSG00000066279	gene	1.43037	0.000540205	0.00850973	ASPM	0.516385
ENSG00000111647	gene	1.21087	0.000541253	0.00850973	UHRF1BP1L	0.276043
ENSG00000186635	gene	0.881221	0.000541949	0.00850973	ARAP1	-0.182425
ENSG00000104529	gene	0.767921	0.000542371	0.00850973	EEF1D	-0.38097
ENSG00000254756	gene	1.38308	0.000547851	0.00856975	AP001107.6	0.467888
ENSG00000169223	gene	0.856338	0.000548758	0.00856975	LMAN2	-0.223747
ENSG00000185009	gene	1.09475	0.000548789	0.00856975	AP3M1	0.130608
ENSG00000103978	gene	0.881808	0.000554399	0.00864375	TMEM87A	-0.181464
ENSG00000138604	gene	1.13698	0.000556689	0.00866582	GLCE	0.185207
ENSG00000128708	gene	1.19335	0.00055804	0.00867324	HAT1	0.255018
ENSG00000085449	gene	1.13455	0.000561022	0.00870593	WDFY1	0.18212
ENSG00000131149	gene	0.824443	0.000563406	0.0087233	GSE1	-0.278508
ENSG00000171720	gene	0.845814	0.000564015	0.0087233	HDAC3	-0.241587
ENSG00000110711	gene	0.886808	0.00056478	0.0087233	AIP	-0.173306
ENSG00000125445	gene	0.86789	0.000568204	0.00876254	MRPS7	-0.204416
ENSG00000155959	gene	1.14737	0.000573866	0.0088361	VBP1	0.198336
ENSG00000140612	gene	0.888741	0.000576686	0.00885447	SEC11A	-0.170165
ENSG00000160310	gene	0.85098	0.000576844	0.00885447	PRMT2	-0.232802
ENSG00000259605	gene	0.823593	0.00058319	0.00891515	AC074212.1	-0.279996
ENSG00000158552	gene	0.841032	0.00058496	0.00891515	ZFAND2B	-0.249767
ENSG00000132680	gene	0.652951	0.000585333	0.00891515	KHDC4	-0.614954
ENSG00000262136	gene	0.831988	0.000586265	0.00891515	AC092115.4	-0.265366
ENSG00000066455	gene	1.08679	0.000586535	0.00891515	GOLGA5	0.120073
ENSG00000205476	gene	0.888036	0.000586738	0.00891515	CCDC85C	-0.17131
ENSG00000091640	gene	0.882027	0.000587091	0.00891515	SPAG7	-0.181105
ENSG00000119383	gene	0.896278	0.000590243	0.00894687	PTPA	-0.157982
ENSG00000160072	gene	0.753607	0.000590984	0.00894687	ATAD3B	-0.408115
ENSG00000259112	gene	0.325889	0.000593069	0.00896474	NDUFC2-KCTD14	-1.61755
ENSG00000124226	gene	0.787195	0.000600907	0.00906939	RNF114	-0.345208
ENSG00000258504	gene	1.48389	0.000602634	0.00908164	AL157871.1	0.56938
ENSG00000148337	gene	0.84451	0.000605737	0.00911454	CIZ1	-0.243814
ENSG00000145912	gene	0.858494	0.000611578	0.0091885	NHP2	-0.220119
ENSG00000099860	gene	0.769316	0.000614605	0.00921696	GADD45B	-0.378351
ENSG00000072682	gene	0.840975	0.000615332	0.00921696	P4HA2	-0.249866
ENSG00000103245	gene	0.802755	0.000617007	0.00921741	CIAO3	-0.316968
ENSG00000111331	gene	0.668573	0.000617221	0.00921741	OAS3	-0.580843
ENSG00000135387	gene	1.09101	0.000619339	0.00923513	CAPRIN1	0.125663
ENSG00000231955	gene	1.27591	0.000621892	0.00925928	AC007383.3	0.351532
ENSG00000167508	gene	0.860081	0.000624024	0.0092744	MVD	-0.217455
ENSG00000164347	gene	1.12484	0.000624778	0.0092744	GFM2	0.169718
ENSG00000118007	gene	1.1431	0.000627838	0.00930589	STAG1	0.192948
ENSG00000175592	gene	0.820503	0.000629683	0.00930661	FOSL1	-0.28542
ENSG00000144218	gene	1.40884	0.000630301	0.00930661	AFF3	0.494509
ENSG00000146535	gene	0.895631	0.000631027	0.00930661	GNA12	-0.159024
ENSG00000090581	gene	0.912139	0.000631841	0.00930661	GNPTG	-0.132674
ENSG00000169919	gene	0.882223	0.000632579	0.00930661	GUSB	-0.180785
ENSG00000158773	gene	0.899507	0.000635095	0.00932338	USF1	-0.152794
ENSG00000095321	gene	0.922673	0.000635599	0.00932338	CRAT	-0.116109
ENSG00000104960	gene	0.812956	0.000640821	0.00936599	PTOV1	-0.29875
ENSG00000113141	gene	0.923595	0.000640994	0.00936599	IK	-0.114668
ENSG00000272434	gene	1.5396	0.000641338	0.00936599	AC137630.3	0.622554
ENSG00000169251	gene	1.19489	0.000643614	0.00937374	NMD3	0.256879
ENSG00000196776	gene	1.1516	0.000643759	0.00937374	CD47	0.203641
ENSG00000116350	gene	0.864603	0.000646629	0.00940172	SRSF4	-0.20989
ENSG00000285830	gene	1.38262	0.000648988	0.00941752	AL109628.2	0.46741
ENSG00000116521	gene	0.900903	0.000649957	0.00941752	SCAMP3	-0.150557
ENSG00000244045	gene	0.811182	0.000650565	0.00941752	TMEM199	-0.301903
ENSG00000105193	gene	0.765737	0.000657928	0.00951023	RPS16	-0.385079
ENSG00000182196	gene	0.780354	0.000659181	0.00951447	ARL6IP4	-0.357799
ENSG00000179632	gene	0.82609	0.000661946	0.00954049	MAF1	-0.27563
ENSG00000104897	gene	0.849702	0.000667133	0.00958884	SF3A2	-0.234972
ENSG00000253174	gene	1.72424	0.000667235	0.00958884	AC009630.2	0.785962
ENSG00000163161	gene	0.854119	0.000668797	0.00959001	ERCC3	-0.227491
ENSG00000011638	gene	0.775506	0.00066925	0.00959001	TMEM159	-0.36679
ENSG00000272620	gene	1.48563	0.000671245	0.00960471	AFAP1-AS1	0.571071
ENSG00000073711	gene	1.20593	0.000672492	0.00960869	PPP2R3A	0.270146
ENSG00000159322	gene	0.887266	0.000675193	0.00962246	ADPGK	-0.172562
ENSG00000237493	gene	0.812362	0.000675396	0.00962246	AC034102.1	-0.299806
ENSG00000205937	gene	0.902893	0.000677495	0.00963219	RNPS1	-0.147373
ENSG00000226445	gene	1.33793	0.000679015	0.00963219	BX322234.1	0.420002
ENSG00000123268	gene	1.18399	0.00067925	0.00963219	ATF1	0.24366
ENSG00000164418	gene	1.16125	0.000679965	0.00963219	GRIK2	0.215675
ENSG00000185236	gene	0.908411	0.000685274	0.00968941	RAB11B	-0.138582
ENSG00000198431	gene	0.7887	0.000685958	0.00968941	TXNRD1	-0.342451
ENSG00000117410	gene	0.8104	0.000689858	0.00972416	ATP6V0B	-0.303294
ENSG00000129534	gene	1.2379	0.00069038	0.00972416	MIS18BP1	0.307893
ENSG00000030582	gene	0.866789	0.000693209	0.00973866	GRN	-0.206247
ENSG00000134352	gene	1.26768	0.000694066	0.00973866	IL6ST	0.342187
ENSG00000198818	gene	0.83977	0.000695191	0.00973866	SFT2D1	-0.251933
ENSG00000106682	gene	0.934829	0.000696391	0.00973866	EIF4H	-0.0972263
ENSG00000131653	gene	0.913459	0.000696604	0.00973866	TRAF7	-0.130589
ENSG00000108592	gene	0.910921	0.000697302	0.00973866	FTSJ3	-0.134603
ENSG00000161960	gene	0.799079	0.0006986	0.00974307	EIF4A1	-0.323589
ENSG00000181019	gene	0.835061	0.000700757	0.00975694	NQO1	-0.260046
ENSG00000132879	gene	0.841539	0.000701563	0.00975694	FBXO44	-0.248898
ENSG00000140264	gene	0.766706	0.00070844	0.00983878	SERF2	-0.383254
ENSG00000036054	gene	1.26865	0.000709694	0.00984241	TBC1D23	0.343298
ENSG00000159348	gene	0.835536	0.000713808	0.00988565	CYB5R1	-0.259226
ENSG00000259032	gene	0.786063	0.000724541	0.0100003	ENSAP2	-0.347283
ENSG00000226525	gene	0.731423	0.000724804	0.0100003	RPS7P10	-0.451221
ENSG00000196914	gene	1.12029	0.000725112	0.0100003	ARHGEF12	0.163869
ENSG00000087263	gene	0.929985	0.000728718	0.0100313	OGFOD1	-0.104721
ENSG00000100083	gene	0.835479	0.000729384	0.0100313	GGA1	-0.259325
ENSG00000280987	gene	2.3519	0.000730972	0.0100392	MATR3	1.23383
ENSG00000002586	gene	0.840018	0.00073244	0.0100455	CD99	-0.251509
ENSG00000204256	gene	0.829247	0.00073386	0.010051	BRD2	-0.270127
ENSG00000115274	gene	0.751713	0.000736923	0.0100788	INO80B	-0.411747
ENSG00000140688	gene	0.85461	0.0007391	0.0100788	C16orf58	-0.226662
ENSG00000167393	gene	0.785234	0.000739304	0.0100788	PPP2R3B	-0.348805
ENSG00000278233	gene	0.425088	0.000740295	0.0100788	RNA5-8SN2	-1.23417
ENSG00000146576	gene	0.825668	0.000741323	0.0100788	C7orf26	-0.276366
ENSG00000156802	gene	1.45624	0.000741982	0.0100788	ATAD2	0.542252
ENSG00000184445	gene	1.29702	0.000744636	0.0100906	KNTC1	0.375202
ENSG00000163781	gene	1.17611	0.000744887	0.0100906	TOPBP1	0.234025
ENSG00000128463	gene	0.875076	0.000748435	0.0101132	EMC4	-0.192519
ENSG00000286883	gene	0.622544	0.000748597	0.0101132	AC005041.5	-0.683751
ENSG00000105248	gene	0.892349	0.000752148	0.0101473	YJU2	-0.16432
ENSG00000178307	gene	0.876041	0.000758203	0.0102151	TMEM11	-0.19093
ENSG00000255769	gene	0.882324	0.000762875	0.0102641	GOLGA2P10	-0.180619
ENSG00000133106	gene	0.664323	0.000764547	0.0102727	EPSTI1	-0.590042
ENSG00000186710	gene	1.28182	0.000770438	0.0103289	CFAP73	0.358196
ENSG00000139350	gene	1.26156	0.000770817	0.0103289	NEDD1	0.335205
ENSG00000157020	gene	0.875005	0.000773954	0.0103478	SEC13	-0.192637
ENSG00000011304	gene	0.806928	0.000774314	0.0103478	PTBP1	-0.309488
ENSG00000146063	gene	0.825123	0.000777325	0.010372	TRIM41	-0.277319
ENSG00000167815	gene	0.862598	0.000778217	0.010372	PRDX2	-0.213239
ENSG00000105849	gene	1.20266	0.000785494	0.0104464	TWISTNB	0.266227
ENSG00000276700	gene	0.413802	0.000785905	0.0104464	RNA5-8SN4	-1.27299
ENSG00000273489	gene	1.49509	0.000794547	0.0105324	AC008264.2	0.580228
ENSG00000119326	gene	1.24088	0.000795601	0.0105324	CTNNAL1	0.311363
ENSG00000189060	gene	0.893778	0.000795865	0.0105324	H1-0	-0.162012
ENSG00000011009	gene	0.848174	0.000796621	0.0105324	LYPLA2	-0.237568
ENSG00000142541	gene	0.789786	0.000801723	0.0105857	RPL13A	-0.340466
ENSG00000121281	gene	0.762365	0.000810907	0.0106908	ADCY7	-0.391446
ENSG00000213024	gene	0.854078	0.000811835	0.0106908	NUP62	-0.22756
ENSG00000139437	gene	1.52293	0.000815158	0.0107203	TCHP	0.606854
ENSG00000004897	gene	1.13226	0.000820387	0.0107748	CDC27	0.1792
ENSG00000263934	gene	0.511336	0.000821971	0.0107808	SNORD3A	-0.967657
ENSG00000169592	gene	0.821594	0.000823816	0.0107808	INO80E	-0.283503
ENSG00000070882	gene	1.1149	0.000824108	0.0107808	OSBPL3	0.15692
ENSG00000114784	gene	0.804333	0.000830259	0.010847	EIF1B	-0.314135
ENSG00000139644	gene	0.804729	0.000836415	0.010913	TMBIM6	-0.313425
ENSG00000135916	gene	0.792998	0.000847011	0.0110324	ITM2C	-0.33461
ENSG00000106638	gene	0.858434	0.000847793	0.0110324	TBL2	-0.220221
ENSG00000182199	gene	0.865489	0.000852315	0.0110743	SHMT2	-0.208413
ENSG00000169246	gene	0.690004	0.000853243	0.0110743	NPIPB3	-0.535323
ENSG00000004700	gene	1.19065	0.000854639	0.0110779	RECQL	0.25175
ENSG00000071794	gene	1.15644	0.000858813	0.011094	HLTF	0.209691
ENSG00000108107	gene	0.800139	0.000859396	0.011094	RPL28	-0.321678
ENSG00000116132	gene	1.18219	0.000859537	0.011094	PRRX1	0.241459
ENSG00000267124	gene	1.38276	0.000862354	0.011094	AC016588.1	0.467552
ENSG00000196504	gene	1.17064	0.000862685	0.011094	PRPF40A	0.227295
ENSG00000166963	gene	1.11394	0.000863291	0.011094	MAP1A	0.155678
ENSG00000084207	gene	0.874548	0.000863715	0.011094	GSTP1	-0.193391
ENSG00000106080	gene	1.11698	0.00086797	0.0111343	FKBP14	0.159606
ENSG00000164167	gene	0.824675	0.00086951	0.011137	LSM6	-0.278103
ENSG00000260934	gene	1.63517	0.000871437	0.011137	AC130456.5	0.709437
ENSG00000275700	gene	0.901504	0.000871552	0.011137	AATF	-0.149594
ENSG00000175054	gene	1.5159	0.000878941	0.0112168	ATR	0.600175
ENSG00000101365	gene	0.850007	0.000880059	0.0112168	IDH3B	-0.234453
ENSG00000183486	gene	0.663893	0.00088619	0.0112804	MX2	-0.590977
ENSG00000168040	gene	0.888145	0.000889734	0.011311	FADD	-0.171134
ENSG00000105518	gene	0.779823	0.000891693	0.0113138	TMEM205	-0.358782
ENSG00000109065	gene	0.871283	0.000892236	0.0113138	NAT9	-0.198787
ENSG00000264044	gene	1.54742	0.000897861	0.0113699	AC005726.2	0.629867
ENSG00000154727	gene	1.23225	0.000898951	0.0113699	GABPA	0.301293
ENSG00000130706	gene	0.826358	0.00090164	0.0113894	ADRM1	-0.275161
ENSG00000107833	gene	0.873718	0.000909798	0.0114778	NPM3	-0.19476
ENSG00000236326	gene	1.30643	0.000917122	0.0115444	AL050331.2	0.385632
ENSG00000158545	gene	0.875896	0.000917929	0.0115444	ZC3H18	-0.191168
ENSG00000198736	gene	0.877203	0.00091961	0.0115444	MSRB1	-0.189018
ENSG00000123395	gene	0.801204	0.000919737	0.0115444	ATG101	-0.319758
ENSG00000280320	gene	1.8094	0.000921547	0.0115525	AC025262.3	0.855514
ENSG00000230397	gene	1.32744	0.000928619	0.0116209	SPTLC1P1	0.408646
ENSG00000235174	gene	0.616461	0.000929347	0.0116209	RPL39P3	-0.697918
ENSG00000171681	gene	1.15866	0.000935483	0.0116829	ATF7IP	0.212461
ENSG00000235065	gene	0.655583	0.000937998	0.011691	RPL24P2	-0.609149
ENSG00000153815	gene	0.886609	0.000938485	0.011691	CMIP	-0.173629
ENSG00000207304	gene	1.78009	0.000944124	0.0117465	SNORA8	0.831952
ENSG00000133606	gene	0.861957	0.000948661	0.0117881	MKRN1	-0.214312
ENSG00000257949	gene	0.634728	0.000952949	0.0118266	TEN1	-0.65579
ENSG00000228748	gene	1.47265	0.00095596	0.0118348	AL450306.1	0.558415
ENSG00000117143	gene	1.1696	0.000956177	0.0118348	UAP1	0.226011
ENSG00000137198	gene	0.821531	0.000957188	0.0118348	GMPR	-0.283613
ENSG00000182149	gene	0.797027	0.000964471	0.0118969	IST1	-0.3273
ENSG00000005075	gene	0.875718	0.000964615	0.0118969	POLR2J	-0.191462
ENSG00000273623	gene	1.67519	0.000972518	0.0119795	AC005045.1	0.744324
ENSG00000113811	gene	0.861821	0.000976482	0.0119971	SELENOK	-0.214539
ENSG00000068120	gene	0.856613	0.000977405	0.0119971	COASY	-0.223285
ENSG00000139636	gene	0.839542	0.000977581	0.0119971	LMBR1L	-0.252326
ENSG00000092439	gene	1.16886	0.000978939	0.011999	TRPM7	0.225106
ENSG00000214517	gene	0.742395	0.000981673	0.0120176	PPME1	-0.429742
ENSG00000279095	gene	1.6724	0.000983644	0.0120269	AC243964.4	0.741924
ENSG00000162032	gene	0.69144	0.000986327	0.0120449	SPSB3	-0.532325
ENSG00000136840	gene	0.841412	0.000989458	0.0120682	ST6GALNAC4	-0.249115
ENSG00000185864	gene	0.739399	0.000992368	0.0120888	NPIPB4	-0.435574
ENSG00000100243	gene	0.813246	0.000995201	0.0121085	CYB5R3	-0.298237
ENSG00000215021	gene	0.887047	0.00100043	0.0121572	PHB2	-0.172918
ENSG00000154059	gene	1.25692	0.00101436	0.0123114	IMPACT	0.32989
ENSG00000114544	gene	0.782926	0.00101803	0.012337	SLC41A3	-0.353052
ENSG00000069399	gene	0.82378	0.00101896	0.012337	BCL3	-0.279669
ENSG00000175826	gene	0.867364	0.00102827	0.0124346	CTDNEP1	-0.20529
ENSG00000086065	gene	0.862122	0.00103546	0.0124936	CHMP5	-0.214036
ENSG00000249474	gene	1.35565	0.00103567	0.0124936	AC020651.1	0.438984
ENSG00000100908	gene	0.828547	0.00103866	0.0124999	EMC9	-0.271344
ENSG00000163069	gene	1.10545	0.00103872	0.0124999	SGCB	0.144638
ENSG00000166401	gene	0.842597	0.00104088	0.012504	SERPINB8	-0.247085
ENSG00000054148	gene	0.809235	0.00104158	0.012504	PHPT1	-0.30537
ENSG00000012983	gene	1.1889	0.00104397	0.0125157	MAP4K5	0.249625
ENSG00000064763	gene	1.35782	0.00104508	0.0125157	FAR2	0.441289
ENSG00000174353	gene	0.733603	0.00105929	0.0126706	STAG3L3	-0.446928
ENSG00000204822	gene	0.652143	0.00106298	0.0126994	MRPL53	-0.616741
ENSG00000105220	gene	0.909353	0.00106833	0.0127416	GPI	-0.137088
ENSG00000175455	gene	1.2851	0.00106908	0.0127416	CCDC14	0.361885
ENSG00000217241	gene	1.2164	0.00107253	0.0127673	CBX3P9	0.282618
ENSG00000103423	gene	0.913897	0.00108165	0.0128605	DNAJA3	-0.129896
ENSG00000091140	gene	1.1456	0.00108637	0.0129011	DLD	0.196102
ENSG00000133943	gene	2.00693	0.00108775	0.0129021	DGLUCY	1.00499
ENSG00000228343	gene	1.43024	0.00109287	0.0129473	AC115618.2	0.516257
ENSG00000248254	gene	1.38839	0.00109549	0.0129629	AC107398.2	0.473411
ENSG00000275895	gene	0.780601	0.00109979	0.0129982	U2AF1L5	-0.357343
ENSG00000051523	gene	0.822078	0.00110374	0.0130294	CYBA	-0.282653
ENSG00000100201	gene	1.10008	0.00110962	0.0130832	DDX17	0.137614
ENSG00000059378	gene	0.736568	0.00112668	0.0132686	PARP12	-0.441109
ENSG00000280614	gene	0.633473	0.00112894	0.0132795	FP236383.4	-0.658644
ENSG00000072415	gene	1.16225	0.0011344	0.0133225	MPP5	0.216922
ENSG00000089351	gene	0.880724	0.00113663	0.0133225	GRAMD1A	-0.183238
ENSG00000242114	gene	0.742853	0.00113663	0.0133225	MTFP1	-0.428851
ENSG00000172354	gene	0.879908	0.00114021	0.0133486	GNB2	-0.184575
ENSG00000267484	gene	2.02196	0.00114155	0.0133486	AC027319.1	1.01576
ENSG00000115649	gene	0.848425	0.00114412	0.0133628	CNPPD1	-0.237142
ENSG00000143575	gene	0.837042	0.0011509	0.0133993	HAX1	-0.256629
ENSG00000132688	gene	1.23268	0.00115125	0.0133993	NES	0.301799
ENSG00000272758	gene	1.31801	0.00115129	0.0133993	AC083798.2	0.398366
ENSG00000271380	gene	1.75162	0.00115605	0.0134232	AL451085.3	0.808693
ENSG00000092148	gene	1.09909	0.00115605	0.0134232	HECTD1	0.136315
ENSG00000132604	gene	0.832283	0.00116659	0.0135145	TERF2	-0.264854
ENSG00000106034	gene	1.35088	0.00116664	0.0135145	CPED1	0.433899
ENSG00000000971	gene	1.26312	0.00117342	0.0135771	CFH	0.336994
ENSG00000159377	gene	0.891763	0.00117809	0.0136153	PSMB4	-0.165268
ENSG00000105993	gene	0.829347	0.00118106	0.0136288	DNAJB6	-0.269952
ENSG00000242372	gene	0.899186	0.001182	0.0136288	EIF6	-0.153308
ENSG00000101333	gene	1.29954	0.00118898	0.0136933	PLCB4	0.378003
ENSG00000184319	gene	0.810062	0.00119238	0.0137165	RPL23AP82	-0.303896
ENSG00000100284	gene	0.84293	0.00119386	0.0137176	TOM1	-0.246516
ENSG00000281691	gene	1.61947	0.00119836	0.0137535	RBM5-AS1	0.695523
ENSG00000025796	gene	1.10821	0.00120634	0.0137986	SEC63	0.148227
ENSG00000012061	gene	0.895131	0.00120815	0.0137986	ERCC1	-0.15983
ENSG00000205352	gene	0.720335	0.0012082	0.0137986	PRR13	-0.47326
ENSG00000170262	gene	1.28986	0.00120931	0.0137986	MRAP	0.367212
ENSG00000206712	gene	1.50428	0.00120991	0.0137986	RNU6-26P	0.589072
ENSG00000197622	gene	0.852056	0.00121204	0.0137986	CDC42SE1	-0.230979
ENSG00000136930	gene	0.887922	0.00121204	0.0137986	PSMB7	-0.171496
ENSG00000239857	gene	0.857051	0.00121485	0.0138015	GET4	-0.222547
ENSG00000162222	gene	0.843151	0.00121543	0.0138015	TTC9C	-0.246138
ENSG00000253851	gene	1.72891	0.00121647	0.0138015	AC025370.1	0.789866
ENSG00000100439	gene	0.838888	0.00121855	0.0138093	ABHD4	-0.25345
ENSG00000111726	gene	1.08915	0.00122441	0.0138559	CMAS	0.123207
ENSG00000144935	gene	1.65202	0.00122546	0.0138559	TRPC1	0.724227
ENSG00000137965	gene	0.559683	0.0012312	0.0139049	IFI44	-0.837318
ENSG00000111300	gene	1.14242	0.00124759	0.0140741	NAA25	0.192095
ENSG00000135046	gene	1.12437	0.00125509	0.0141426	ANXA1	0.169114
ENSG00000164631	gene	1.12357	0.00125748	0.0141535	ZNF12	0.168084
ENSG00000069275	gene	1.17513	0.00126365	0.0142068	NUCKS1	0.232818
ENSG00000141552	gene	0.818884	0.00126673	0.0142107	ANAPC11	-0.288269
ENSG00000109321	gene	0.551369	0.00126707	0.0142107	AREG	-0.85891
ENSG00000108829	gene	0.927331	0.0012683	0.0142107	LRRC59	-0.108844
ENSG00000178605	gene	0.903599	0.00127814	0.0143003	GTPBP6	-0.146246
ENSG00000269972	gene	1.74186	0.00127918	0.0143003	AC004542.1	0.800629
ENSG00000142657	gene	0.854361	0.00128251	0.0143214	PGD	-0.227081
ENSG00000132792	gene	0.897939	0.00128879	0.0143753	CTNNBL1	-0.155311
ENSG00000213614	gene	0.874687	0.00129396	0.014402	HEXA	-0.193162
ENSG00000223774	gene	1.69073	0.00129408	0.014402	AL513217.1	0.757646
ENSG00000188603	gene	0.642858	0.00129743	0.014423	CLN3	-0.637427
ENSG00000204387	gene	0.813383	0.0012998	0.0144331	SNHG32	-0.297993
ENSG00000160695	gene	0.927488	0.001305	0.0144737	VPS11	-0.108599
ENSG00000102753	gene	1.16024	0.00130637	0.0144737	KPNA3	0.214424
ENSG00000130305	gene	0.855542	0.00131008	0.0144987	NSUN5	-0.225089
ENSG00000144357	gene	1.25522	0.00131563	0.0145302	UBR3	0.327939
ENSG00000244363	gene	1.30517	0.00131708	0.0145302	RPL7P23	0.384237
ENSG00000131871	gene	0.883941	0.00131733	0.0145302	SELENOS	-0.177978
ENSG00000197601	gene	1.23018	0.00132207	0.0145515	FAR1	0.298866
ENSG00000198042	gene	1.09575	0.0013222	0.0145515	MAK16	0.131917
ENSG00000110697	gene	0.833077	0.0013404	0.0147355	PITPNM1	-0.263478
ENSG00000148660	gene	0.872806	0.00134378	0.0147563	CAMK2G	-0.196267
ENSG00000154229	gene	1.09926	0.00134597	0.0147587	PRKCA	0.136528
ENSG00000168397	gene	0.896014	0.00134698	0.0147587	ATG4B	-0.158407
ENSG00000275215	gene	0.416803	0.00135774	0.0148302	RNA5-8SN3	-1.26256
ENSG00000288012	gene	1.44113	0.00135794	0.0148302	AP003307.2	0.527196
ENSG00000185049	gene	0.88344	0.00135976	0.0148302	NELFA	-0.178797
ENSG00000105700	gene	0.758814	0.00136081	0.0148302	KXD1	-0.398181
ENSG00000061337	gene	1.22882	0.00136122	0.0148302	LZTS1	0.29727
ENSG00000196465	gene	0.772459	0.00136247	0.0148302	MYL6B	-0.37247
ENSG00000280077	gene	1.29935	0.00136667	0.0148539	AL353763.2	0.377786
ENSG00000089048	gene	1.2152	0.00136845	0.0148539	ESF1	0.281195
ENSG00000204463	gene	0.887399	0.00136964	0.0148539	BAG6	-0.172345
ENSG00000276101	gene	1.74895	0.00137064	0.0148539	AC027601.4	0.806491
ENSG00000173905	gene	1.16747	0.00137533	0.0148883	GOLIM4	0.223388
ENSG00000133316	gene	0.814644	0.00138339	0.0149507	WDR74	-0.295758
ENSG00000102024	gene	1.16369	0.0013841	0.0149507	PLS3	0.218711
ENSG00000071564	gene	0.887759	0.00138785	0.0149634	TCF3	-0.171759
ENSG00000171451	gene	1.18818	0.00138829	0.0149634	DSEL	0.248757
ENSG00000243305	gene	1.41232	0.00139044	0.0149702	AC026347.2	0.498067
ENSG00000122870	gene	1.12176	0.00139266	0.0149779	BICC1	0.165762
ENSG00000115446	gene	0.88525	0.0013957	0.0149944	UNC50	-0.175842
ENSG00000261822	gene	1.36611	0.00140238	0.0150498	AC018362.2	0.450075
ENSG00000198604	gene	1.10932	0.00141185	0.0151265	BAZ1A	0.14967
ENSG00000233270	gene	0.790805	0.00141258	0.0151265	SNRPEP4	-0.338607
ENSG00000136270	gene	0.850965	0.0014159	0.0151457	TBRG4	-0.232828
ENSG00000273221	gene	1.60084	0.00142076	0.0151814	AL355816.2	0.678828
ENSG00000167792	gene	0.850447	0.00142595	0.0152203	NDUFV1	-0.233707
ENSG00000109107	gene	0.811309	0.00142861	0.0152324	ALDOC	-0.301677
ENSG00000151491	gene	1.11172	0.00144062	0.0153439	EPS8	0.152794
ENSG00000076604	gene	0.881891	0.00144787	0.0153936	TRAF4	-0.181328
ENSG00000258424	gene	1.40249	0.00144839	0.0153936	AL512791.1	0.487987
ENSG00000249835	gene	1.31889	0.00145098	0.0154046	VCAN-AS1	0.399322
ENSG00000047621	gene	1.21987	0.00145929	0.0154685	C12orf4	0.286728
ENSG00000159210	gene	0.836679	0.00146042	0.0154685	SNF8	-0.257253
ENSG00000175061	gene	0.828879	0.00146406	0.0154685	SNHG29	-0.270767
ENSG00000173349	gene	1.27514	0.00146571	0.0154685	SFT2D3	0.350652
ENSG00000241399	gene	1.208	0.00146712	0.0154685	CD302	0.272623
ENSG00000167797	gene	0.832842	0.00146765	0.0154685	CDK2AP2	-0.263886
ENSG00000065427	gene	0.924676	0.00146792	0.0154685	KARS1	-0.11298
ENSG00000148834	gene	0.836758	0.00147148	0.0154816	GSTO1	-0.257117
ENSG00000159579	gene	1.08688	0.00147306	0.0154816	RSPRY1	0.120199
ENSG00000139734	gene	1.2422	0.00147508	0.0154816	DIAPH3	0.312899
ENSG00000119917	gene	0.635377	0.0014754	0.0154816	IFIT3	-0.654316
ENSG00000182472	gene	1.75683	0.00147997	0.0155033	CAPN12	0.812976
ENSG00000163507	gene	1.30809	0.00148145	0.0155033	CIP2A	0.387465
ENSG00000176148	gene	1.43722	0.00148216	0.0155033	TCP11L1	0.523286
ENSG00000153956	gene	1.23252	0.00148823	0.0155503	CACNA2D1	0.301615
ENSG00000162368	gene	1.18169	0.00149948	0.0156399	CMPK1	0.240854
ENSG00000167283	gene	0.740759	0.00149996	0.0156399	ATP5MG	-0.432924
ENSG00000144824	gene	1.69201	0.00150469	0.0156728	PHLDB2	0.758736
ENSG00000176386	gene	0.876359	0.00151047	0.0156851	CDC26	-0.190406
ENSG00000155366	gene	0.827025	0.0015114	0.0156851	RHOC	-0.273997
ENSG00000196950	gene	1.19288	0.00151314	0.0156851	SLC39A10	0.254451
ENSG00000133103	gene	1.11636	0.00151364	0.0156851	COG6	0.158798
ENSG00000124383	gene	1.14624	0.00151378	0.0156851	MPHOSPH10	0.196911
ENSG00000142330	gene	0.745427	0.00151657	0.0156976	CAPN10	-0.423861
ENSG00000121653	gene	0.850704	0.00151943	0.0157108	MAPK8IP1	-0.233271
ENSG00000115365	gene	1.1839	0.00153113	0.0158153	LANCL1	0.243547
ENSG00000141741	gene	0.778685	0.00155279	0.0159979	MIEN1	-0.360888
ENSG00000181649	gene	0.897953	0.00155306	0.0159979	PHLDA2	-0.155287
ENSG00000104946	gene	0.84947	0.00155394	0.0159979	TBC1D17	-0.235365
ENSG00000134824	gene	0.81604	0.00155583	0.0159979	FADS2	-0.293289
ENSG00000269968	gene	1.3818	0.00155687	0.0159979	AC006064.4	0.466553
ENSG00000168701	gene	0.85481	0.00156811	0.0160624	TMEM208	-0.226324
ENSG00000109171	gene	1.13159	0.00156817	0.0160624	SLAIN2	0.178347
ENSG00000179387	gene	1.20737	0.00156822	0.0160624	ELMOD2	0.271874
ENSG00000259185	gene	1.71857	0.00157071	0.0160624	AC090971.2	0.781207
ENSG00000112787	gene	0.73497	0.00157283	0.0160624	FBRSL1	-0.444243
ENSG00000143228	gene	1.34385	0.0015735	0.0160624	NUF2	0.426376
ENSG00000115694	gene	0.860489	0.00157449	0.0160624	STK25	-0.216772
ENSG00000254433	gene	1.28577	0.00157793	0.0160809	AP001001.1	0.362632
ENSG00000101363	gene	0.928328	0.00158007	0.0160863	MANBAL	-0.107293
ENSG00000010810	gene	0.823822	0.0015825	0.0160945	FYN	-0.279596
ENSG00000072657	gene	1.23576	0.00158686	0.0161222	TRHDE	0.305395
ENSG00000169682	gene	0.775581	0.00158851	0.0161225	SPNS1	-0.366651
ENSG00000140464	gene	0.703759	0.00160264	0.0162492	PML	-0.506847
ENSG00000090273	gene	0.911969	0.00161042	0.0162997	NUDC	-0.132944
ENSG00000127554	gene	0.860524	0.00161304	0.0162997	GFER	-0.216712
ENSG00000258800	gene	1.3734	0.00161495	0.0162997	AL136038.4	0.457753
ENSG00000176473	gene	0.869628	0.00161559	0.0162997	WDR25	-0.20153
ENSG00000261602	gene	1.87448	0.00161583	0.0162997	AC092115.3	0.906487
ENSG00000274864	gene	1.47648	0.0016221	0.0163463	AC004079.2	0.562166
ENSG00000116406	gene	1.20773	0.0016255	0.016364	EDEM3	0.272298
ENSG00000144867	gene	0.897393	0.00163782	0.0164712	SRPRB	-0.156188
ENSG00000101421	gene	0.93279	0.00164368	0.0165134	CHMP4B	-0.100376
ENSG00000268112	gene	0.777648	0.00164853	0.0165453	AC008761.1	-0.36281
ENSG00000167323	gene	0.850434	0.00165041	0.0165475	STIM1	-0.233729
ENSG00000166595	gene	0.839715	0.00165596	0.0165743	CIAO2B	-0.252028
ENSG00000105612	gene	0.875455	0.00165677	0.0165743	DNASE2	-0.191896
ENSG00000136051	gene	1.24091	0.00165961	0.0165743	WASHC4	0.311402
ENSG00000130703	gene	0.886818	0.00166107	0.0165743	OSBPL2	-0.173289
ENSG00000134363	gene	0.797213	0.00166144	0.0165743	FST	-0.326962
ENSG00000138867	gene	0.928071	0.00166902	0.0166331	GUCD1	-0.107693
ENSG00000143256	gene	0.898588	0.0016709	0.0166352	PFDN2	-0.154269
ENSG00000168778	gene	0.903073	0.00167389	0.0166482	TCTN2	-0.147086
ENSG00000113389	gene	0.744074	0.00168251	0.0167099	NPR3	-0.426482
ENSG00000253144	gene	1.3981	0.00168346	0.0167099	AC104117.2	0.483465
ENSG00000268983	gene	1.45412	0.00168777	0.016736	AC005253.2	0.540146
ENSG00000204356	gene	0.927652	0.00170114	0.0168516	NELFE	-0.108344
ENSG00000108443	gene	1.13155	0.00170647	0.0168772	RPS6KB1	0.178299
ENSG00000136908	gene	0.844512	0.00170837	0.0168772	DPM2	-0.243811
ENSG00000198546	gene	0.906916	0.00170882	0.0168772	ZNF511	-0.14096
ENSG00000100612	gene	0.869071	0.00171386	0.0169101	DHRS7	-0.202454
ENSG00000198301	gene	1.10551	0.00171607	0.016915	SDAD1	0.144718
ENSG00000125656	gene	0.901598	0.00171821	0.0169193	CLPP	-0.149443
ENSG00000275757	gene	0.427622	0.00172161	0.016936	AL353644.2	-1.22559
ENSG00000287782	gene	1.61075	0.00172445	0.0169471	AL359632.1	0.687731
ENSG00000102312	gene	1.74348	0.00173911	0.0170669	PORCN	0.801973
ENSG00000260892	gene	1.77263	0.0017401	0.0170669	AC105020.4	0.825889
ENSG00000166780	gene	0.812224	0.00174302	0.0170669	BMERB1	-0.30005
ENSG00000250619	gene	1.28245	0.00174352	0.0170669	AC021088.1	0.358902
ENSG00000067798	gene	1.14226	0.0017477	0.0170747	NAV3	0.191889
ENSG00000198899	gene	0.772174	0.00174878	0.0170747	MT-ATP6	-0.373002
ENSG00000103035	gene	0.836291	0.00175098	0.0170747	PSMD7	-0.257923
ENSG00000272851	gene	1.52549	0.00175121	0.0170747	AC096772.2	0.609276
ENSG00000234478	gene	1.38169	0.0017615	0.0171582	ACBD3-AS1	0.466433
ENSG00000133030	gene	0.892327	0.00176674	0.0171923	MPRIP	-0.164355
ENSG00000259661	gene	1.33003	0.00178282	0.0173318	AC068831.5	0.411461
ENSG00000277801	gene	1.76047	0.00179359	0.0174194	AL138478.1	0.815962
ENSG00000168807	gene	1.16024	0.00179544	0.0174203	SNTB2	0.214422
ENSG00000257342	gene	0.793118	0.0018131	0.0175745	AC025165.2	-0.334393
ENSG00000100056	gene	0.888068	0.00181599	0.0175853	ESS2	-0.171257
ENSG00000134574	gene	0.833437	0.00182005	0.0176074	DDB2	-0.262854
ENSG00000004455	gene	0.843426	0.00182329	0.0176216	AK2	-0.245667
ENSG00000249971	gene	1.24114	0.00182745	0.0176389	AC104116.1	0.31166
ENSG00000009335	gene	0.905836	0.00182864	0.0176389	UBE3C	-0.142678
ENSG00000147457	gene	0.849014	0.00183186	0.0176528	CHMP7	-0.23614
ENSG00000166770	gene	0.675523	0.00183908	0.0177052	ZNF667-AS1	-0.565922
ENSG00000177105	gene	0.895683	0.00184108	0.0177072	RHOG	-0.158939
ENSG00000148773	gene	1.37268	0.00184461	0.017724	MKI67	0.456997
ENSG00000125746	gene	0.836734	0.00187375	0.0179866	EML2	-0.25716
ENSG00000132432	gene	0.867425	0.00187786	0.0179883	SEC61G	-0.205189
ENSG00000066230	gene	0.858637	0.00187932	0.0179883	SLC9A3	-0.21988
ENSG00000148925	gene	1.06523	0.00187938	0.0179883	BTBD10	0.091169
ENSG00000120526	gene	1.11518	0.00188627	0.0180369	NUDCD1	0.15728
ENSG00000118363	gene	0.848483	0.0018893	0.0180484	SPCS2	-0.237042
ENSG00000171988	gene	1.37306	0.00190203	0.0181442	JMJD1C	0.457396
ENSG00000132471	gene	0.807116	0.00190298	0.0181442	WBP2	-0.309152
ENSG00000153827	gene	1.07799	0.00190854	0.0181736	TRIP12	0.108343
ENSG00000203879	gene	0.92058	0.00191118	0.0181736	GDI1	-0.119385
ENSG00000254902	gene	1.36155	0.00191156	0.0181736	ANO1-AS1	0.44525
ENSG00000145029	gene	0.717576	0.00191916	0.0182283	NICN1	-0.478797
ENSG00000233706	gene	1.53689	0.0019218	0.0182359	AL353689.2	0.620015
ENSG00000115267	gene	0.718495	0.0019279	0.0182763	IFIH1	-0.476951
ENSG00000142002	gene	0.886778	0.00193019	0.0182806	DPP9	-0.173355
ENSG00000105058	gene	0.924803	0.00193532	0.0182985	FAM32A	-0.112783
ENSG00000159202	gene	0.727535	0.00193577	0.0182985	UBE2Z	-0.458912
ENSG00000186063	gene	1.24091	0.00194231	0.0183428	AIDA	0.311398
ENSG00000259352	gene	1.5739	0.00194553	0.0183557	AC091117.2	0.654346
ENSG00000126603	gene	0.858582	0.00194755	0.0183573	GLIS2	-0.219973
ENSG00000224985	gene	0.850051	0.00195124	0.0183746	AL590714.1	-0.234379
ENSG00000169432	gene	1.34072	0.00195451	0.0183879	SCN9A	0.423005
ENSG00000248774	gene	1.45188	0.00195987	0.0184086	AC097534.1	0.537918
ENSG00000286176	gene	1.31776	0.00196042	0.0184086	AC116317.1	0.398089
ENSG00000162623	gene	1.09189	0.00196279	0.0184135	TYW3	0.126824
ENSG00000113732	gene	0.884938	0.0019669	0.0184346	ATP6V0E1	-0.176351
ENSG00000166340	gene	0.781275	0.00197077	0.0184534	TPP1	-0.356098
ENSG00000110958	gene	0.811056	0.00197618	0.0184787	PTGES3	-0.302127
ENSG00000176396	gene	1.11491	0.0019772	0.0184787	EID2	0.156921
ENSG00000266967	gene	0.599045	0.00197912	0.0184793	AARSD1	-0.739263
ENSG00000271980	gene	1.57198	0.00198473	0.0185142	AC012640.6	0.652586
ENSG00000286670	gene	1.24023	0.00199332	0.0185749	AL450467.1	0.310602
ENSG00000275994	gene	1.59006	0.00199683	0.0185749	SNORA24	0.669077
ENSG00000114902	gene	0.911607	0.00199686	0.0185749	SPCS1	-0.133517
ENSG00000210196	gene	1.24712	0.00200451	0.0186286	MT-TP	0.318599
ENSG00000198825	gene	1.34086	0.00201369	0.018693	INPP5F	0.423159
ENSG00000157593	gene	0.708491	0.00201521	0.018693	SLC35B2	-0.497179
ENSG00000117155	gene	1.24821	0.00201869	0.0187078	SSX2IP	0.319857
ENSG00000184840	gene	0.911883	0.00203347	0.0188197	TMED9	-0.133079
ENSG00000258749	gene	1.58807	0.00203522	0.0188197	AL110504.1	0.667271
ENSG00000108679	gene	0.823142	0.00203646	0.0188197	LGALS3BP	-0.280787
ENSG00000070081	gene	1.14054	0.00205692	0.0189911	NUCB2	0.189712
ENSG00000142534	gene	0.83961	0.00206504	0.0190483	RPS11	-0.252209
ENSG00000176946	gene	0.910829	0.00207984	0.019167	THAP4	-0.134747
ENSG00000139620	gene	0.904523	0.00208387	0.0191863	KANSL2	-0.14477
ENSG00000127922	gene	0.875373	0.00211167	0.0193889	SEM1	-0.192031
ENSG00000185619	gene	0.884842	0.00211247	0.0193889	PCGF3	-0.176508
ENSG00000163479	gene	0.823243	0.00211331	0.0193889	SSR2	-0.280609
ENSG00000204514	gene	1.35834	0.00211369	0.0193889	ZNF814	0.441848
ENSG00000162385	gene	0.890476	0.00211614	0.0193934	MAGOH	-0.167351
ENSG00000112096	gene	0.624344	0.00211829	0.0193952	SOD2	-0.679586
ENSG00000150347	gene	1.19061	0.00212145	0.0194061	ARID5B	0.251697
ENSG00000132535	gene	0.872108	0.00212819	0.0194499	DLG4	-0.197421
ENSG00000233033	gene	1.32017	0.00213656	0.0195084	CASK-AS1	0.400718
ENSG00000198730	gene	1.10256	0.00214015	0.0195232	CTR9	0.140855
ENSG00000116641	gene	1.23041	0.00214464	0.0195389	DOCK7	0.299143
ENSG00000013306	gene	0.873433	0.00214582	0.0195389	SLC25A39	-0.195231
ENSG00000004779	gene	1.13137	0.00215789	0.0195541	NDUFAB1	0.178067
ENSG00000267007	gene	1.43058	0.00215855	0.0195541	AC012615.2	0.516602
ENSG00000269374	gene	1.30373	0.0021588	0.0195541	AC011497.2	0.382641
ENSG00000241525	gene	0.843776	0.00215971	0.0195541	AC141424.1	-0.245068
ENSG00000127948	gene	0.860056	0.00216005	0.0195541	POR	-0.217498
ENSG00000093100	gene	1.22611	0.00216055	0.0195541	AC016026.1	0.29409
ENSG00000183386	gene	0.90716	0.00216129	0.0195541	FHL3	-0.14057
ENSG00000143553	gene	0.813584	0.00216373	0.0195584	SNAPIN	-0.297637
ENSG00000114391	gene	0.836594	0.0021716	0.0196116	RPL24	-0.2574
ENSG00000163872	gene	0.85857	0.00218425	0.0196855	YEATS2	-0.219992
ENSG00000092140	gene	1.25884	0.00218541	0.0196855	G2E3	0.332096
ENSG00000151239	gene	1.25865	0.00218574	0.0196855	TWF1	0.331882
ENSG00000176046	gene	0.803009	0.00218919	0.0196987	NUPR1	-0.316512
ENSG00000050820	gene	0.881915	0.00219494	0.0197326	BCAR1	-0.181288
ENSG00000186364	gene	1.23348	0.00220163	0.0197747	NUDT17	0.302729
ENSG00000285957	gene	1.32516	0.00220831	0.0198098	AC019257.9	0.406171
ENSG00000198055	gene	0.897551	0.00220952	0.0198098	GRK6	-0.155934
ENSG00000126768	gene	0.880106	0.00221449	0.0198364	TIMM17B	-0.184251
ENSG00000064102	gene	1.10296	0.00222071	0.0198382	INTS13	0.141376
ENSG00000105723	gene	0.879903	0.00222151	0.0198382	GSK3A	-0.184583
ENSG00000134452	gene	0.907579	0.00222256	0.0198382	FBH1	-0.139906
ENSG00000133142	gene	0.698442	0.00222269	0.0198382	TCEAL4	-0.517788
ENSG00000115756	gene	0.863271	0.00222672	0.0198521	HPCAL1	-0.212114
ENSG00000142252	gene	0.850491	0.00223036	0.0198521	GEMIN7	-0.233632
ENSG00000119655	gene	0.82439	0.00223292	0.0198521	NPC2	-0.278601
ENSG00000114127	gene	1.64562	0.00223367	0.0198521	XRN1	0.718631
ENSG00000172757	gene	0.795162	0.00223648	0.0198521	CFL1	-0.330679
ENSG00000007923	gene	0.875859	0.00223772	0.0198521	DNAJC11	-0.191229
ENSG00000171067	gene	0.775665	0.00223826	0.0198521	C11orf24	-0.366494
ENSG00000173818	gene	0.78945	0.00224555	0.0198989	ENDOV	-0.34108
ENSG00000035687	gene	1.09282	0.00225188	0.0199193	ADSS2	0.128053
ENSG00000116786	gene	0.835111	0.00225331	0.0199193	PLEKHM2	-0.259959
ENSG00000154832	gene	0.832344	0.00225388	0.0199193	CXXC1	-0.264748
ENSG00000033178	gene	1.19376	0.00225773	0.0199355	UBA6	0.25551
ENSG00000214655	gene	0.829729	0.00226169	0.0199469	ZSWIM8	-0.269288
ENSG00000173545	gene	0.886319	0.0022649	0.0199469	ZNF622	-0.174102
ENSG00000048162	gene	0.833679	0.00226798	0.0199469	NOP16	-0.262437
ENSG00000203469	gene	1.39242	0.00227392	0.0199469	AL354956.1	0.477596
ENSG00000164647	gene	1.3237	0.0022745	0.0199469	STEAP1	0.404571
ENSG00000204209	gene	0.890202	0.00227471	0.0199469	DAXX	-0.167795
ENSG00000112893	gene	1.13449	0.00227546	0.0199469	MAN2A1	0.182041
ENSG00000143363	gene	0.681358	0.00227601	0.0199469	PRUNE1	-0.553516
ENSG00000161013	gene	0.89024	0.00227711	0.0199469	MGAT4B	-0.167733
ENSG00000272288	gene	1.32676	0.00228086	0.0199552	AL451165.2	0.407903
ENSG00000265188	gene	1.29872	0.00228209	0.0199552	AP001496.3	0.377094
ENSG00000189046	gene	0.780487	0.0022915	0.0200198	ALKBH2	-0.357554
ENSG00000267379	gene	1.33041	0.00229365	0.020021	AC008569.1	0.411872
ENSG00000135637	gene	1.6539	0.00229673	0.0200303	CCDC142	0.725874
ENSG00000140995	gene	0.8929	0.00230951	0.020124	DEF8	-0.163429
ENSG00000287377	gene	1.33901	0.00231193	0.0201274	AC090948.4	0.421168
ENSG00000104964	gene	0.84265	0.00232658	0.0202371	TLE5	-0.246994
ENSG00000197746	gene	0.912109	0.00233199	0.0202565	PSAP	-0.132721
ENSG00000277599	gene	0.616703	0.00233289	0.0202565	AP000944.2	-0.697352
ENSG00000175602	gene	1.44976	0.00233675	0.0202595	CCDC85B	0.535814
ENSG00000082397	gene	0.846967	0.00233732	0.0202595	EPB41L3	-0.239623
ENSG00000131759	gene	0.857078	0.00233991	0.0202642	RARA	-0.222502
ENSG00000283971	gene	1.37709	0.00234233	0.0202675	MIR4442	0.461624
ENSG00000160714	gene	0.937663	0.00234951	0.0203053	UBE2Q1	-0.0928585
ENSG00000160087	gene	0.933403	0.00235079	0.0203053	UBE2J2	-0.099428
ENSG00000150093	gene	1.12406	0.00236258	0.0203893	ITGB1	0.16872
ENSG00000100823	gene	0.735435	0.00236703	0.0204099	APEX1	-0.44333
ENSG00000087206	gene	0.9137	0.00237669	0.0204638	UIMC1	-0.130208
ENSG00000254894	gene	1.48685	0.0023774	0.0204638	NAV2-AS1	0.572262
ENSG00000055950	gene	0.820866	0.00238258	0.0204729	MRPL43	-0.284782
ENSG00000287296	gene	1.36949	0.00238259	0.0204729	AC011446.3	0.453644
ENSG00000105705	gene	0.88013	0.00238815	0.0205029	SUGP1	-0.184212
ENSG00000107758	gene	1.08569	0.00239352	0.0205313	PPP3CB	0.118612
ENSG00000132676	gene	0.886151	0.00239658	0.020539	DAP3	-0.174376
ENSG00000129197	gene	0.751731	0.00240059	0.020539	RPAIN	-0.411712
ENSG00000167635	gene	1.24444	0.00240064	0.020539	ZNF146	0.315494
ENSG00000170961	gene	1.21649	0.00241021	0.0206031	HAS2	0.282729
ENSG00000249406	gene	1.67821	0.00241564	0.0206318	AC015909.1	0.746927
ENSG00000170525	gene	0.727896	0.00242081	0.0206581	PFKFB3	-0.458195
ENSG00000105290	gene	0.866208	0.00242289	0.0206581	APLP1	-0.207215
ENSG00000202532	gene	1.3669	0.00243323	0.0207269	RNU6-395P	0.450907
ENSG00000155816	gene	1.22396	0.00243579	0.0207269	FMN2	0.291557
ENSG00000258011	gene	1.21401	0.00243723	0.0207269	HMGA1P3	0.279781
ENSG00000079785	gene	1.0615	0.00244113	0.0207423	DDX1	0.0861111
ENSG00000109083	gene	0.83733	0.00245567	0.0208352	IFT20	-0.256132
ENSG00000048392	gene	1.17475	0.00245766	0.0208352	RRM2B	0.23236
ENSG00000115677	gene	0.925093	0.00245836	0.0208352	HDLBP	-0.11233
ENSG00000135365	gene	0.76612	0.00246193	0.0208476	PHF21A	-0.384357
ENSG00000169750	gene	0.861374	0.00247388	0.0209309	RAC3	-0.215288
ENSG00000274396	gene	1.60331	0.002478	0.0209324	AC004079.1	0.681053
ENSG00000198791	gene	1.10734	0.00247828	0.0209324	CNOT7	0.147102
ENSG00000125352	gene	0.879347	0.0024838	0.0209612	RNF113A	-0.185496
ENSG00000128595	gene	0.819075	0.00250025	0.0210821	CALU	-0.287932
ENSG00000150967	gene	0.831579	0.00251054	0.0211508	ABCB9	-0.266075
ENSG00000151725	gene	1.16558	0.00252094	0.0212204	CENPU	0.221049
ENSG00000165006	gene	0.860047	0.00253826	0.0213481	UBAP1	-0.217513
ENSG00000168802	gene	0.742823	0.00254437	0.0213632	CHTF8	-0.42891
ENSG00000164323	gene	1.19315	0.00254464	0.0213632	CFAP97	0.254775
ENSG00000096080	gene	0.844795	0.00255029	0.0213632	MRPS18A	-0.243327
ENSG00000168827	gene	1.09831	0.0025506	0.0213632	GFM1	0.135288
ENSG00000137821	gene	1.55234	0.00255137	0.0213632	LRRC49	0.634445
ENSG00000141086	gene	1.40698	0.00255299	0.0213632	CTRL	0.492604
ENSG00000130177	gene	1.0674	0.00256684	0.021461	CDC16	0.0941007
ENSG00000273275	gene	1.88433	0.00256921	0.0214627	AC017083.2	0.914049
ENSG00000138413	gene	0.931602	0.00257853	0.0215225	IDH1	-0.102214
ENSG00000150991	gene	0.734859	0.00259015	0.0215771	UBC	-0.44446
ENSG00000187601	gene	0.898932	0.00259323	0.0215771	MAGEH1	-0.153715
ENSG00000137185	gene	0.667945	0.00259374	0.0215771	ZSCAN9	-0.582199
ENSG00000092621	gene	0.845432	0.00259378	0.0215771	PHGDH	-0.242239
ENSG00000235852	gene	1.62914	0.00259756	0.0215905	AC005540.1	0.704108
ENSG00000111530	gene	1.09283	0.00260685	0.0216495	CAND1	0.128075
ENSG00000140632	gene	0.949071	0.00262124	0.0217508	GLYR1	-0.0754122
ENSG00000140455	gene	0.783222	0.0026323	0.0218243	USP3	-0.352507
ENSG00000180370	gene	1.09579	0.00263461	0.0218252	PAK2	0.131968
ENSG00000143545	gene	0.835444	0.00264402	0.0218849	RAB13	-0.259385
ENSG00000138180	gene	1.3458	0.00266034	0.0219906	CEP55	0.428466
ENSG00000263776	gene	1.66053	0.00266123	0.0219906	SNORA4	0.731647
ENSG00000141562	gene	0.872778	0.00266604	0.022012	NARF	-0.196314
ENSG00000204264	gene	0.835445	0.00267125	0.0220367	PSMB8	-0.259383
ENSG00000146476	gene	1.24316	0.00267683	0.0220644	ARMT1	0.314009
ENSG00000115414	gene	1.20156	0.00268335	0.0220948	FN1	0.264904
ENSG00000259460	gene	1.40263	0.00268692	0.0220948	AC078909.1	0.488136
ENSG00000229047	gene	1.53032	0.00268721	0.0220948	AF127577.1	0.613833
ENSG00000158747	gene	0.87384	0.00269786	0.022164	NBL1	-0.194559
ENSG00000148341	gene	0.834676	0.0027033	0.0221903	SH3GLB2	-0.260713
ENSG00000279198	gene	1.88241	0.00272689	0.0223655	AC008894.3	0.912579
ENSG00000100697	gene	1.15176	0.00273196	0.0223885	DICER1	0.203836
ENSG00000136824	gene	1.4053	0.00275068	0.0225233	SMC2	0.490877
ENSG00000186665	gene	1.50412	0.00275536	0.0225431	C17orf58	0.588922
ENSG00000108187	gene	1.49024	0.00276188	0.0225742	PBLD	0.575549
ENSG00000170448	gene	1.12388	0.00276464	0.0225742	NFXL1	0.168483
ENSG00000164615	gene	0.874561	0.002766	0.0225742	CAMLG	-0.19337
ENSG00000090266	gene	0.8289	0.00276934	0.0225829	NDUFB2	-0.27073
ENSG00000053900	gene	1.12114	0.00278273	0.0226734	ANAPC4	0.164971
ENSG00000075151	gene	1.06008	0.00278586	0.0226803	EIF4G3	0.0841679
ENSG00000068745	gene	0.919616	0.00278909	0.022688	IP6K2	-0.120896
ENSG00000112640	gene	0.89465	0.00279737	0.0227367	PPP2R5D	-0.160604
ENSG00000184014	gene	0.915823	0.00280501	0.02278	DENND5A	-0.12686
ENSG00000102144	gene	0.881669	0.00281118	0.0228115	PGK1	-0.181691
ENSG00000137161	gene	0.9137	0.00282305	0.0228891	CNPY3	-0.130207
ENSG00000258757	gene	1.55065	0.0028271	0.0229032	AL133453.1	0.632873
ENSG00000169032	gene	0.844921	0.00284109	0.0229978	MAP2K1	-0.243111
ENSG00000074219	gene	0.890791	0.00285042	0.0230415	TEAD2	-0.166841
ENSG00000226245	gene	1.31321	0.00285114	0.0230415	ZNF32-AS1	0.393101
ENSG00000271982	gene	2.19072	0.00285848	0.023082	SNORD58B	1.1314
ENSG00000139637	gene	0.915626	0.00286195	0.0230872	C12orf10	-0.12717
ENSG00000134333	gene	0.881846	0.00286378	0.0230872	LDHA	-0.181401
ENSG00000164111	gene	0.891187	0.00287112	0.0231139	ANXA5	-0.166201
ENSG00000164237	gene	1.29474	0.00287351	0.0231139	CMBL	0.372661
ENSG00000186187	gene	0.809558	0.00287408	0.0231139	ZNRF1	-0.304793
ENSG00000197555	gene	0.854746	0.00288016	0.0231311	SIPA1L1	-0.226432
ENSG00000103429	gene	0.809585	0.00288089	0.0231311	BFAR	-0.304745
ENSG00000258092	gene	1.2287	0.00288745	0.023165	AC005841.1	0.297132
ENSG00000143368	gene	0.904145	0.00289194	0.0231823	SF3B4	-0.145373
ENSG00000135316	gene	1.10763	0.00289734	0.0231932	SYNCRIP	0.147473
ENSG00000274630	gene	2.40207	0.00289873	0.0231932	AC125257.2	1.26428
ENSG00000205250	gene	0.89452	0.00290046	0.0231932	E2F4	-0.160815
ENSG00000114850	gene	1.10621	0.00290472	0.0231932	SSR3	0.145624
ENSG00000213860	gene	1.27886	0.002905	0.0231932	RPL21P75	0.354863
ENSG00000232085	gene	1.40889	0.0029316	0.0233837	AL606534.2	0.494561
ENSG00000255114	gene	1.42324	0.00293357	0.0233837	AP003392.3	0.509175
ENSG00000259607	gene	1.3306	0.00294529	0.0234583	AC108449.3	0.412076
ENSG00000005486	gene	0.850455	0.00294807	0.0234615	RHBDD2	-0.233693
ENSG00000112742	gene	1.56159	0.00295308	0.0234657	TTK	0.643012
ENSG00000100211	gene	0.859584	0.00295365	0.0234657	CBY1	-0.21829
ENSG00000139168	gene	1.11388	0.00295829	0.0234657	ZCRB1	0.155599
ENSG00000104852	gene	0.930896	0.00296807	0.0234657	SNRNP70	-0.103309
ENSG00000144029	gene	0.910194	0.00296862	0.0234657	MRPS5	-0.135754
ENSG00000100591	gene	0.830989	0.00296868	0.0234657	AHSA1	-0.267098
ENSG00000101361	gene	0.907847	0.00297109	0.0234657	NOP56	-0.139479
ENSG00000165533	gene	1.11252	0.00297276	0.0234657	TTC8	0.153834
ENSG00000134900	gene	1.08107	0.00297285	0.0234657	TPP2	0.112457
ENSG00000137106	gene	0.875001	0.00297314	0.0234657	GRHPR	-0.192644
ENSG00000116670	gene	0.924992	0.00297462	0.0234657	MAD2L2	-0.112487
ENSG00000173517	gene	1.11029	0.00297926	0.0234836	PEAK1	0.150933
ENSG00000198961	gene	1.16006	0.00298621	0.0235093	PJA2	0.214206
ENSG00000075914	gene	0.865538	0.00298785	0.0235093	EXOSC7	-0.208331
ENSG00000269439	gene	1.44606	0.00299159	0.0235093	AC010618.3	0.532129
ENSG00000155970	gene	1.30506	0.002992	0.0235093	MICU3	0.384116
ENSG00000105258	gene	0.80091	0.00302547	0.0237534	POLR2I	-0.320287
ENSG00000060138	gene	0.868206	0.0030379	0.0238262	YBX3	-0.203891
ENSG00000070778	gene	1.07654	0.00303955	0.0238262	PTPN21	0.106405
ENSG00000131013	gene	1.14726	0.00304362	0.0238393	PPIL4	0.198187
ENSG00000153914	gene	1.1551	0.00304977	0.0238686	SREK1	0.208023
ENSG00000129559	gene	0.81995	0.00308306	0.0241101	NEDD8	-0.286391
ENSG00000136247	gene	0.871003	0.00309339	0.0241718	ZDHHC4	-0.199251
ENSG00000232149	gene	1.40188	0.00309943	0.0241999	FERP1	0.487363
ENSG00000148339	gene	0.874155	0.0031035	0.0242127	SLC25A25	-0.194039
ENSG00000118094	gene	1.31267	0.00310981	0.0242428	TREH	0.39251
ENSG00000095002	gene	1.30132	0.00311952	0.0242994	MSH2	0.379977
ENSG00000268199	gene	1.36295	0.00313169	0.0243726	AC010335.1	0.446732
ENSG00000279689	gene	1.34018	0.00313383	0.0243726	AC022400.9	0.422428
ENSG00000013374	gene	0.912841	0.00314791	0.0244454	NUB1	-0.131565
ENSG00000105185	gene	0.880167	0.00314812	0.0244454	PDCD5	-0.184152
ENSG00000286223	gene	1.31096	0.0031622	0.0245283	AC064836.4	0.390619
ENSG00000176248	gene	0.88266	0.00316574	0.0245283	ANAPC2	-0.180071
ENSG00000078061	gene	0.935551	0.00317	0.0245283	ARAF	-0.0961115
ENSG00000160201	gene	0.715138	0.00317079	0.0245283	U2AF1	-0.483707
ENSG00000169692	gene	0.911791	0.00317117	0.0245283	AGPAT2	-0.133226
ENSG00000184428	gene	0.868368	0.00317523	0.0245406	TOP1MT	-0.203622
ENSG00000207112	gene	1.54853	0.00319257	0.0246554	SNORA25	0.6309
ENSG00000278621	gene	1.76221	0.00319694	0.0246621	AC037198.2	0.817383
ENSG00000168439	gene	0.851673	0.00319842	0.0246621	STIP1	-0.231628
ENSG00000147383	gene	0.899258	0.00320709	0.0246927	NSDHL	-0.153192
ENSG00000212802	gene	0.842979	0.00320736	0.0246927	RPL15P3	-0.246432
ENSG00000139112	gene	0.605183	0.00321484	0.0247311	GABARAPL1	-0.724557
ENSG00000164754	gene	1.11546	0.00322402	0.0247824	RAD21	0.157634
ENSG00000120837	gene	1.1962	0.00322659	0.024783	NFYB	0.25846
ENSG00000131236	gene	0.933441	0.00324278	0.0248802	CAP1	-0.0993687
ENSG00000240376	gene	0.769966	0.00324427	0.0248802	AC010343.1	-0.377133
ENSG00000183828	gene	0.834303	0.00324919	0.0248988	NUDT14	-0.261357
ENSG00000151461	gene	1.23585	0.00326324	0.0249871	UPF2	0.305499
ENSG00000254307	gene	1.3493	0.00327257	0.0250113	AP003692.1	0.432214
ENSG00000182774	gene	0.761573	0.00327349	0.0250113	RPS17	-0.392946
ENSG00000103275	gene	0.892931	0.00327397	0.0250113	UBE2I	-0.163379
ENSG00000131469	gene	0.862447	0.00328407	0.0250692	RPL27	-0.213492
ENSG00000278615	gene	0.688449	0.00328935	0.0250901	C11orf98	-0.538578
ENSG00000198695	gene	0.863618	0.00329192	0.0250904	MT-ND6	-0.211534
ENSG00000156928	gene	1.19691	0.00330392	0.0251444	MALSU1	0.259314
ENSG00000085662	gene	0.784761	0.00330407	0.0251444	AKR1B1	-0.349675
ENSG00000143374	gene	0.908948	0.00330816	0.0251562	TARS2	-0.137731
ENSG00000121957	gene	1.117	0.00332168	0.0252397	GPSM2	0.159634
ENSG00000108523	gene	0.897716	0.00333283	0.025305	RNF167	-0.15567
ENSG00000141568	gene	0.850678	0.00333721	0.0253189	FOXK2	-0.233315
ENSG00000243716	gene	0.820598	0.00335449	0.0254305	NPIPB5	-0.285252
ENSG00000169136	gene	0.880139	0.00337608	0.0255665	ATF5	-0.184197
ENSG00000272821	gene	1.6601	0.00337758	0.0255665	U62317.2	0.731274
ENSG00000279428	gene	1.25301	0.0033851	0.0256038	AC087164.2	0.325403
ENSG00000034713	gene	0.892	0.00339266	0.0256415	GABARAPL2	-0.164884
ENSG00000105640	gene	0.792732	0.0033959	0.0256464	RPL18A	-0.335095
ENSG00000162729	gene	0.872304	0.00339955	0.0256544	IGSF8	-0.197097
ENSG00000103495	gene	0.822687	0.0034061	0.0256843	MAZ	-0.281585
ENSG00000189077	gene	0.853782	0.00342089	0.0257762	TMEM120A	-0.228061
ENSG00000174238	gene	0.91155	0.00342616	0.0257964	PITPNA	-0.133607
ENSG00000130332	gene	0.894353	0.00343597	0.0258506	LSM7	-0.161083
ENSG00000279413	gene	1.32173	0.00344124	0.0258706	AC112497.2	0.402426
ENSG00000144130	gene	1.4466	0.0034574	0.0259724	NT5DC4	0.532667
ENSG00000143418	gene	0.830956	0.00346172	0.0259811	CERS2	-0.267156
ENSG00000130311	gene	0.849365	0.0034638	0.0259811	DDA1	-0.235544
ENSG00000117640	gene	0.888458	0.00347664	0.0260475	MTFR1L	-0.170625
ENSG00000242259	gene	1.17631	0.0034779	0.0260475	C22orf39	0.23427
ENSG00000126698	gene	0.932627	0.00348124	0.0260502	DNAJC8	-0.100628
ENSG00000139793	gene	1.20807	0.00348355	0.0260502	MBNL2	0.272706
ENSG00000261327	gene	0.864627	0.00348615	0.0260502	AC134312.5	-0.20985
ENSG00000132405	gene	0.92302	0.00349205	0.02606	TBC1D14	-0.115566
ENSG00000141012	gene	0.908813	0.00349271	0.02606	GALNS	-0.137945
ENSG00000111328	gene	0.841725	0.00349755	0.0260764	CDK2AP1	-0.24858
ENSG00000117475	gene	1.20449	0.00350114	0.0260836	BLZF1	0.268418
ENSG00000104412	gene	1.16232	0.0035155	0.026171	EMC2	0.21701
ENSG00000108021	gene	1.11478	0.00352108	0.0261928	TASOR2	0.156754
ENSG00000047346	gene	1.3389	0.00352438	0.0261977	FAM214A	0.421046
ENSG00000100902	gene	0.87604	0.00353155	0.0262313	PSMA6	-0.190932
ENSG00000196998	gene	0.809539	0.00353779	0.0262581	WDR45	-0.304828
ENSG00000278581	gene	1.40247	0.00355743	0.026384	MIR6080	0.48797
ENSG00000273090	gene	1.9952	0.00356683	0.026434	AC007378.1	0.996535
ENSG00000174996	gene	0.880483	0.00359158	0.0265975	KLC2	-0.183633
ENSG00000145439	gene	0.591826	0.00359943	0.0266358	CBR4	-0.756755
ENSG00000288529	gene	0.591008	0.00360401	0.0266498	AL035699.1	-0.75875
ENSG00000269151	gene	1.52432	0.00361566	0.0267031	AC007193.3	0.608163
ENSG00000132530	gene	0.683379	0.00361661	0.0267031	XAF1	-0.549242
ENSG00000266469	gene	1.36872	0.00362772	0.0267571	AC005288.1	0.452828
ENSG00000188931	gene	1.26663	0.00362931	0.0267571	CFAP126	0.340995
ENSG00000126787	gene	1.33126	0.00363329	0.0267665	DLGAP5	0.412794
ENSG00000213339	gene	0.832187	0.0036479	0.0268542	QTRT1	-0.26502
ENSG00000122786	gene	1.27	0.00365581	0.0268738	CALD1	0.344827
ENSG00000065135	gene	1.09849	0.00365803	0.0268738	GNAI3	0.135522
ENSG00000088888	gene	1.07629	0.00366019	0.0268738	MAVS	0.106063
ENSG00000147548	gene	1.34239	0.00366349	0.0268738	NSD3	0.424804
ENSG00000130589	gene	0.7434	0.00366412	0.0268738	HELZ2	-0.427789
ENSG00000185834	gene	0.70225	0.00367292	0.0269185	RPL12P4	-0.509942
ENSG00000150961	gene	1.06409	0.00367705	0.0269237	SEC24D	0.0896231
ENSG00000123352	gene	0.870283	0.00368382	0.0269237	SPATS2	-0.200444
ENSG00000155096	gene	1.07618	0.0036839	0.0269237	AZIN1	0.10592
ENSG00000119203	gene	1.08256	0.00368449	0.0269237	CPSF3	0.114445
ENSG00000224578	gene	0.657423	0.00369589	0.0269871	HNRNPA1P48	-0.605106
ENSG00000163516	gene	0.799587	0.0036988	0.0269884	ANKZF1	-0.322674
ENSG00000172845	gene	1.15754	0.00371885	0.0270853	SP3	0.211056
ENSG00000111669	gene	0.83341	0.00371911	0.0270853	TPI1	-0.262901
ENSG00000103194	gene	0.83181	0.00372026	0.0270853	USP10	-0.265675
ENSG00000260277	gene	1.29076	0.00373552	0.0271764	AC009019.1	0.368221
ENSG00000136936	gene	1.1171	0.00374225	0.0272054	XPA	0.159764
ENSG00000147403	gene	0.852537	0.00375283	0.0272623	RPL10	-0.230165
ENSG00000115760	gene	1.10335	0.0037595	0.0272908	BIRC6	0.141891
ENSG00000132613	gene	0.862212	0.00376939	0.0273417	MTSS2	-0.213886
ENSG00000127452	gene	0.805461	0.00377416	0.0273417	FBXL12	-0.312113
ENSG00000180346	gene	1.12434	0.00377757	0.0273417	TIGD2	0.169073
ENSG00000132694	gene	0.914823	0.0037782	0.0273417	ARHGEF11	-0.128436
ENSG00000013275	gene	0.894425	0.0037803	0.0273417	PSMC4	-0.160968
ENSG00000133027	gene	0.872203	0.0037892	0.0273709	PEMT	-0.197264
ENSG00000108883	gene	0.932089	0.00378986	0.0273709	EFTUD2	-0.10146
ENSG00000267601	gene	2.40446	0.00379298	0.0273735	AC022966.2	1.26571
ENSG00000136878	gene	0.679075	0.00379597	0.0273752	USP20	-0.558358
ENSG00000114331	gene	1.17391	0.00379982	0.027383	ACAP2	0.231324
ENSG00000276376	gene	1.29255	0.00380852	0.0274258	AC087284.2	0.370219
ENSG00000279322	gene	1.74948	0.00382348	0.0275001	AL035252.5	0.806928
ENSG00000071082	gene	0.810961	0.0038257	0.0275001	RPL31	-0.302295
ENSG00000152104	gene	1.09443	0.00382716	0.0275001	PTPN14	0.130182
ENSG00000168005	gene	0.827048	0.00384446	0.0276043	SPINDOC	-0.273958
ENSG00000232176	gene	0.517578	0.00384724	0.0276043	AL161909.1	-0.950153
ENSG00000185650	gene	0.864634	0.0038625	0.0276938	ZFP36L1	-0.209839
ENSG00000272770	gene	1.71231	0.00387837	0.0277647	AC005696.2	0.775946
ENSG00000104886	gene	0.857627	0.00387949	0.0277647	PLEKHJ1	-0.221578
ENSG00000266086	gene	0.500172	0.00388081	0.0277647	AC015813.2	-0.999505
ENSG00000040633	gene	0.932038	0.00388359	0.0277647	PHF23	-0.101539
ENSG00000256040	gene	1.60046	0.00389356	0.0278159	PAPPA-AS1	0.67849
ENSG00000101773	gene	1.17699	0.00389955	0.0278387	RBBP8	0.2351
ENSG00000233247	gene	1.20348	0.00391415	0.0279228	AC002524.1	0.267207
ENSG00000169689	gene	0.783603	0.00392099	0.0279515	CENPX	-0.351805
ENSG00000173638	gene	1.24924	0.00393987	0.0280659	SLC19A1	0.321048
ENSG00000160285	gene	0.92848	0.0039445	0.0280758	LSS	-0.107057
ENSG00000196313	gene	0.923899	0.00394692	0.0280758	POM121	-0.114194
ENSG00000223374	gene	1.60561	0.00396899	0.0282125	AC005104.1	0.68312
ENSG00000060982	gene	1.16304	0.00397543	0.0282381	BCAT1	0.217907
ENSG00000165806	gene	0.895679	0.00398226	0.0282663	CASP7	-0.158947
ENSG00000198715	gene	0.827383	0.0039876	0.028284	GLMP	-0.273373
ENSG00000105701	gene	0.88124	0.00400098	0.0283587	FKBP8	-0.182393
ENSG00000143337	gene	1.06575	0.00401461	0.0284212	TOR1AIP1	0.0918741
ENSG00000232767	gene	1.32327	0.00402131	0.0284212	AC016825.1	0.404108
ENSG00000105223	gene	0.86749	0.00402314	0.0284212	PLD3	-0.20508
ENSG00000084234	gene	0.905999	0.00402489	0.0284212	APLP2	-0.142419
ENSG00000178715	gene	0.733009	0.00402807	0.0284212	AL450998.1	-0.448096
ENSG00000279569	gene	1.26174	0.00402935	0.0284212	AC020763.4	0.335412
ENSG00000112695	gene	0.823172	0.00402987	0.0284212	COX7A2	-0.280734
ENSG00000105373	gene	0.839219	0.00404398	0.0285005	NOP53	-0.25288
ENSG00000198056	gene	1.20369	0.00405485	0.0285567	PRIM1	0.267464
ENSG00000166136	gene	0.847566	0.0040637	0.0285988	NDUFB8	-0.238603
ENSG00000224407	gene	2.07725	0.00408491	0.0287276	AL136988.1	1.05468
ENSG00000122203	gene	0.83469	0.00410386	0.0288317	KIAA1191	-0.260688
ENSG00000031698	gene	0.910401	0.00410552	0.0288317	SARS1	-0.135426
ENSG00000258034	gene	1.34198	0.00411629	0.0288869	AC012157.2	0.424361
ENSG00000238018	gene	1.32483	0.0041244	0.0289233	AC093110.1	0.40581
ENSG00000171735	gene	0.794807	0.00414871	0.0290732	CAMTA1	-0.331324
ENSG00000108559	gene	1.09475	0.00415265	0.0290803	NUP88	0.130596
ENSG00000196204	gene	0.670859	0.00416285	0.0291098	RNF216P1	-0.575918
ENSG00000138814	gene	1.11771	0.00416381	0.0291098	PPP3CA	0.160545
ENSG00000198911	gene	0.856573	0.00416781	0.0291098	SREBF2	-0.223352
ENSG00000086598	gene	0.848925	0.00416973	0.0291098	TMED2	-0.236291
ENSG00000171262	gene	1.15992	0.00417154	0.0291098	FAM98B	0.214022
ENSG00000125877	gene	0.862698	0.00418591	0.0291895	ITPA	-0.213073
ENSG00000162086	gene	1.57843	0.00418887	0.0291896	ZNF75A	0.658488
ENSG00000183255	gene	0.970691	0.00419874	0.0292259	PTTG1IP	-0.0429156
ENSG00000250186	gene	1.38581	0.00420277	0.0292259	AC091180.4	0.470725
ENSG00000138160	gene	1.30438	0.00420362	0.0292259	KIF11	0.38336
ENSG00000228492	gene	1.21905	0.00420736	0.0292259	RAB11FIP1P1	0.285753
ENSG00000187134	gene	0.768488	0.00421007	0.0292259	AKR1C1	-0.379906
ENSG00000179151	gene	0.911758	0.00421176	0.0292259	EDC3	-0.133277
ENSG00000083444	gene	0.929725	0.00422423	0.0292663	PLOD1	-0.105124
ENSG00000133119	gene	1.32982	0.0042256	0.0292663	RFC3	0.41123
ENSG00000179820	gene	0.828932	0.0042295	0.0292663	MYADM	-0.270675
ENSG00000285612	gene	1.39866	0.00423132	0.0292663	AC004974.1	0.484045
ENSG00000231880	gene	1.32066	0.00423233	0.0292663	KF459542.1	0.401263
ENSG00000227409	gene	1.33439	0.00423867	0.0292861	ZMYM4-AS1	0.416182
ENSG00000172409	gene	0.852881	0.00424272	0.0292861	CLP1	-0.229584
ENSG00000260349	gene	1.33935	0.00424406	0.0292861	AC087190.1	0.421534
ENSG00000137200	gene	0.92568	0.00427822	0.0294828	CMTR1	-0.111414
ENSG00000149091	gene	0.727931	0.00427851	0.0294828	DGKZ	-0.458126
ENSG00000004866	gene	0.837733	0.00428156	0.0294833	ST7	-0.255438
ENSG00000100379	gene	0.924947	0.00428574	0.0294916	KCTD17	-0.112557
ENSG00000138496	gene	0.698701	0.00432913	0.0297528	PARP9	-0.517252
ENSG00000169902	gene	0.866373	0.0043297	0.0297528	TPST1	-0.20694
ENSG00000200418	gene	1.4634	0.00433656	0.0297793	SNORA63B	0.549321
ENSG00000256034	gene	1.85682	0.00434214	0.029797	AP002770.1	0.892833
ENSG00000277985	gene	1.78452	0.00435677	0.0298648	SNORA67	0.835538
ENSG00000162734	gene	0.757926	0.00435804	0.0298648	PEA15	-0.399871
ENSG00000275400	gene	1.96685	0.00436186	0.0298703	AC006001.4	0.975884
ENSG00000174173	gene	1.1302	0.00438272	0.0299924	TRMT10C	0.176583
ENSG00000137970	gene	1.20962	0.00438937	0.0300172	RPL7P9	0.274556
ENSG00000169045	gene	0.900207	0.00440637	0.0300953	HNRNPH1	-0.151672
ENSG00000148344	gene	0.764556	0.00440899	0.0300953	PTGES	-0.387307
ENSG00000163444	gene	0.930741	0.00441513	0.0300953	TMEM183A	-0.103548
ENSG00000118482	gene	1.26772	0.0044194	0.0300953	PHF3	0.342238
ENSG00000227372	gene	0.79903	0.00441964	0.0300953	TP73-AS1	-0.323679
ENSG00000260206	gene	1.20681	0.00441972	0.0300953	AC105020.2	0.271196
ENSG00000058272	gene	1.12679	0.00442204	0.0300953	PPP1R12A	0.172222
ENSG00000125384	gene	1.196	0.00442815	0.0301069	PTGER2	0.258213
ENSG00000177565	gene	1.21292	0.00442981	0.0301069	TBL1XR1	0.278485
ENSG00000049656	gene	0.930626	0.00443345	0.030111	CLPTM1L	-0.103726
ENSG00000204628	gene	0.790095	0.00443767	0.0301125	RACK1	-0.339902
ENSG00000106459	gene	1.51964	0.00443974	0.0301125	NRF1	0.603728
ENSG00000147454	gene	0.843459	0.00444754	0.0301448	SLC25A37	-0.24561
ENSG00000211448	gene	1.44073	0.00445218	0.0301556	DIO2	0.526801
ENSG00000233860	gene	1.35828	0.00446634	0.0301958	AC107072.2	0.441785
ENSG00000273541	gene	1.51289	0.00446792	0.0301958	AL137060.1	0.597305
ENSG00000100219	gene	0.8101	0.00446954	0.0301958	XBP1	-0.303828
ENSG00000230955	gene	1.32389	0.00447029	0.0301958	AL929472.2	0.404783
ENSG00000264577	gene	1.3064	0.00447499	0.0302069	AC010761.1	0.385601
ENSG00000241720	gene	0.725061	0.0044898	0.0302669	AL158847.1	-0.463826
ENSG00000132466	gene	1.29162	0.00448997	0.0302669	ANKRD17	0.369184
ENSG00000267774	gene	1.34503	0.00449382	0.0302722	AC010776.2	0.427643
ENSG00000154277	gene	0.846523	0.00449976	0.0302748	UCHL1	-0.240378
ENSG00000143774	gene	0.782797	0.00450545	0.0302748	GUK1	-0.35329
ENSG00000128311	gene	0.8511	0.00450616	0.0302748	TST	-0.2326
ENSG00000237714	gene	1.39781	0.00450641	0.0302748	P4HA2-AS1	0.483166
ENSG00000125733	gene	0.92418	0.00453272	0.0304177	TRIP10	-0.113753
ENSG00000132256	gene	0.789432	0.00453382	0.0304177	TRIM5	-0.341113
ENSG00000128617	gene	1.27286	0.00453758	0.0304223	OPN1SW	0.348074
ENSG00000143443	gene	1.21149	0.00454467	0.0304493	C1orf56	0.276781
ENSG00000024048	gene	1.08541	0.00454831	0.0304509	UBR2	0.118237
ENSG00000171530	gene	0.845664	0.00455106	0.0304509	TBCA	-0.241843
ENSG00000158828	gene	0.906573	0.00455987	0.0304847	PINK1	-0.141505
ENSG00000133112	gene	0.718952	0.00456225	0.0304847	TPT1	-0.476033
ENSG00000260442	gene	1.55033	0.00458663	0.0306269	ATP2A1-AS1	0.632574
ENSG00000260107	gene	1.43713	0.00459274	0.0306471	AC005606.1	0.523192
ENSG00000079462	gene	0.880092	0.00460509	0.0307089	PAFAH1B3	-0.184274
ENSG00000125841	gene	0.723961	0.00461	0.030721	NRSN2	-0.466017
ENSG00000197586	gene	0.910485	0.00462255	0.0307839	ENTPD6	-0.135292
ENSG00000111142	gene	1.08295	0.00463745	0.0308624	METAP2	0.114963
ENSG00000126267	gene	0.813581	0.00464759	0.0309092	COX6B1	-0.297643
ENSG00000169733	gene	0.86131	0.00466882	0.0310295	RFNG	-0.215395
ENSG00000168066	gene	0.904871	0.00467673	0.0310613	SF1	-0.144216
ENSG00000247033	gene	1.27277	0.0046872	0.0311027	AC099508.1	0.347975
ENSG00000283824	gene	1.98679	0.00469321	0.0311027	MIR22	0.990438
ENSG00000152219	gene	1.12834	0.0046933	0.0311027	ARL14EP	0.174196
ENSG00000121210	gene	1.0957	0.00469598	0.0311027	TMEM131L	0.131853
ENSG00000130723	gene	0.848101	0.00469866	0.0311027	PRRC2B	-0.237691
ENSG00000158290	gene	1.16085	0.00471042	0.0311598	CUL4B	0.215182
ENSG00000212232	gene	1.37078	0.00471405	0.031163	SNORD17	0.455001
ENSG00000250657	gene	1.42218	0.00475233	0.0313937	AC097451.1	0.508106
ENSG00000102362	gene	1.26663	0.00475527	0.0313937	SYTL4	0.341
ENSG00000131495	gene	0.803296	0.00476466	0.0314347	NDUFA2	-0.315997
ENSG00000109805	gene	1.25053	0.00479955	0.0316439	NCAPG	0.322538
ENSG00000101199	gene	0.832869	0.00481085	0.0316754	ARFGAP1	-0.263838
ENSG00000169609	gene	0.775828	0.0048126	0.0316754	C15orf40	-0.366192
ENSG00000126062	gene	0.873622	0.00481392	0.0316754	TMEM115	-0.194918
ENSG00000197536	gene	0.729119	0.004827	0.0317404	IRF1-AS1	-0.455773
ENSG00000265618	gene	1.2256	0.00483428	0.0317587	AC002094.2	0.293492
ENSG00000119986	gene	0.823031	0.00483741	0.0317587	AVPI1	-0.280981
ENSG00000184887	gene	0.855542	0.00483939	0.0317587	BTBD6	-0.22509
ENSG00000227230	gene	1.32317	0.00484643	0.0317839	AL606534.1	0.404001
ENSG00000076201	gene	0.884047	0.00486101	0.0318584	PTPN23	-0.177805
ENSG00000261845	gene	1.43805	0.00488855	0.0320177	AC124283.1	0.524116
ENSG00000104976	gene	0.862032	0.00489657	0.0320384	SNAPC2	-0.214187
ENSG00000131408	gene	0.848779	0.00490064	0.0320384	NR1H2	-0.23654
ENSG00000147684	gene	0.790731	0.00490139	0.0320384	NDUFB9	-0.338741
ENSG00000261604	gene	1.30392	0.00491637	0.032113	AC114947.2	0.382858
ENSG00000100227	gene	0.907986	0.00491929	0.032113	POLDIP3	-0.139257
ENSG00000086232	gene	0.955059	0.00493111	0.0321513	EIF2AK1	-0.0663384
ENSG00000140575	gene	1.09791	0.00493164	0.0321513	IQGAP1	0.13476
ENSG00000183010	gene	0.832373	0.004942	0.0321833	PYCR1	-0.264699
ENSG00000138758	gene	1.19492	0.00494374	0.0321833	SEPTIN11	0.256918
ENSG00000099804	gene	0.791487	0.00494629	0.0321833	CDC34	-0.337363
ENSG00000248641	gene	0.750257	0.00497097	0.0323227	HMGA1P2	-0.414544
ENSG00000186577	gene	0.83201	0.00497975	0.0323586	SMIM29	-0.265328
ENSG00000266962	gene	0.903439	0.00500213	0.0324827	AC067852.2	-0.146501
ENSG00000207617	gene	1.31089	0.00502035	0.0325797	MIR3074	0.390546
ENSG00000203875	gene	0.819391	0.00503296	0.0326355	SNHG5	-0.287375
ENSG00000100316	gene	0.889441	0.00503731	0.0326355	RPL3	-0.16903
ENSG00000288061	gene	1.33443	0.00503882	0.0326355	AP000926.2	0.41622
ENSG00000131747	gene	1.33239	0.00505041	0.0326892	TOP2A	0.414011
ENSG00000151388	gene	1.13218	0.00506355	0.0327529	ADAMTS12	0.179102
ENSG00000042286	gene	0.8231	0.00507289	0.0327919	AIFM2	-0.280861
ENSG00000011426	gene	1.3451	0.00508388	0.0328407	ANLN	0.427715
ENSG00000204217	gene	1.19212	0.00508706	0.0328407	BMPR2	0.253529
ENSG00000112339	gene	1.07384	0.00510124	0.0329108	HBS1L	0.102784
ENSG00000142192	gene	0.89405	0.00510818	0.0329341	APP	-0.161572
ENSG00000285976	gene	0.634547	0.00511972	0.0329871	AL135905.2	-0.656201
ENSG00000173436	gene	0.887229	0.00514031	0.0330822	MICOS10	-0.172622
ENSG00000074695	gene	1.16026	0.0051442	0.0330822	LMAN1	0.214446
ENSG00000100445	gene	0.72399	0.0051472	0.0330822	SDR39U1	-0.465959
ENSG00000162231	gene	0.850903	0.00515064	0.0330822	NXF1	-0.232934
ENSG00000230021	gene	1.85645	0.005153	0.0330822	AL669831.3	0.892549
ENSG00000263218	gene	1.36371	0.0051545	0.0330822	AC127496.6	0.447536
ENSG00000172081	gene	1.08864	0.00517567	0.0331794	MOB3A	0.122526
ENSG00000254665	gene	1.50239	0.00517634	0.0331794	AC091053.1	0.587258
ENSG00000261532	gene	1.26126	0.00519025	0.0332471	AC009065.8	0.33487
ENSG00000235512	gene	1.28631	0.00519986	0.0332756	TAB3-AS2	0.363234
ENSG00000115216	gene	0.92501	0.00520141	0.0332756	NRBP1	-0.112459
ENSG00000278713	gene	1.32086	0.00521213	0.0332874	AC120114.2	0.401474
ENSG00000143952	gene	1.10638	0.0052136	0.0332874	VPS54	0.145845
ENSG00000248905	gene	1.32543	0.00521448	0.0332874	FMN1	0.406464
ENSG00000189306	gene	0.918478	0.00521668	0.0332874	RRP7A	-0.122683
ENSG00000078808	gene	0.891829	0.0052229	0.0333056	SDF4	-0.16516
ENSG00000144231	gene	0.907576	0.00523535	0.0333496	POLR2D	-0.139909
ENSG00000164081	gene	0.873382	0.00523653	0.0333496	TEX264	-0.195316
ENSG00000164970	gene	0.763968	0.00527653	0.0335828	FAM219A	-0.388415
ENSG00000160691	gene	0.864509	0.00528182	0.033595	SHC1	-0.210047
ENSG00000181991	gene	0.866492	0.0052871	0.033607	MRPS11	-0.206742
ENSG00000157191	gene	0.814675	0.00529071	0.0336084	NECAP2	-0.295704
ENSG00000243762	gene	1.5096	0.00529766	0.033631	AC006547.2	0.59417
ENSG00000088356	gene	0.897057	0.00530583	0.0336613	PDRG1	-0.156729
ENSG00000120738	gene	0.824072	0.00532618	0.0337481	EGR1	-0.279157
ENSG00000099622	gene	0.836858	0.00532789	0.0337481	CIRBP	-0.256944
ENSG00000110066	gene	1.08771	0.00533184	0.0337481	KMT5B	0.121294
ENSG00000134058	gene	0.912867	0.00533822	0.0337481	CDK7	-0.131524
ENSG00000251143	gene	1.37584	0.00533844	0.0337481	AP002490.1	0.460315
ENSG00000211456	gene	1.11489	0.00533994	0.0337481	SACM1L	0.156904
ENSG00000123562	gene	0.923127	0.00536246	0.0338689	MORF4L2	-0.1154
ENSG00000142168	gene	0.876071	0.00537159	0.0339049	SOD1	-0.19088
ENSG00000067066	gene	0.847438	0.00537987	0.0339356	SP100	-0.23882
ENSG00000229372	gene	1.2788	0.00539959	0.0340217	SZT2-AS1	0.354793
ENSG00000196588	gene	0.910493	0.00540038	0.0340217	MRTFA	-0.135281
ENSG00000110721	gene	0.83007	0.00541054	0.034054	CHKA	-0.268695
ENSG00000170485	gene	0.754634	0.00541237	0.034054	NPAS2	-0.406151
ENSG00000276953	gene	1.33209	0.00541869	0.0340721	TRBV12-4	0.413689
ENSG00000126453	gene	0.903348	0.0054291	0.0341003	BCL2L12	-0.146646
ENSG00000168002	gene	0.915585	0.00543006	0.0341003	POLR2G	-0.127234
ENSG00000172053	gene	0.918197	0.00544047	0.0341441	QARS1	-0.123125
ENSG00000234648	gene	0.602838	0.00545228	0.0341789	AL162151.2	-0.730158
ENSG00000176973	gene	0.843351	0.00545395	0.0341789	FAM89B	-0.245794
ENSG00000089327	gene	0.900068	0.00545635	0.0341789	FXYD5	-0.151895
ENSG00000169607	gene	1.22577	0.00546854	0.0342336	CKAP2L	0.293693
ENSG00000075785	gene	0.890973	0.00547287	0.0342391	RAB7A	-0.166546
ENSG00000264772	gene	0.803556	0.00550659	0.0344013	AC016876.3	-0.315529
ENSG00000254473	gene	1.26805	0.00550949	0.0344013	AL354920.1	0.342616
ENSG00000188647	gene	1.2084	0.00551077	0.0344013	PTAR1	0.273102
ENSG00000256013	gene	1.35545	0.00551268	0.0344013	AC027277.1	0.438774
ENSG00000286192	gene	0.745164	0.00552755	0.0344725	AC069288.1	-0.42437
ENSG00000142507	gene	0.891439	0.00553196	0.0344783	PSMB6	-0.165792
ENSG00000156860	gene	0.847374	0.00553991	0.0345061	FBRS	-0.238929
ENSG00000135521	gene	1.08577	0.00554363	0.0345076	LTV1	0.118724
ENSG00000257000	gene	1.44894	0.00554759	0.0345106	AC137590.1	0.534996
ENSG00000272831	gene	1.4152	0.0055559	0.0345406	AC027644.3	0.501006
ENSG00000120896	gene	0.806586	0.0056012	0.0348004	SORBS3	-0.310099
ENSG00000141698	gene	0.87396	0.00560676	0.0348117	NT5C3B	-0.194361
ENSG00000198727	gene	0.925784	0.00561009	0.0348117	MT-CYB	-0.111252
ENSG00000286444	gene	1.44781	0.00561355	0.0348117	AL035661.2	0.533876
ENSG00000182208	gene	0.692561	0.00562261	0.0348461	MOB2	-0.529987
ENSG00000115993	gene	1.0775	0.00562942	0.0348665	TRAK2	0.107686
ENSG00000026950	gene	0.740139	0.00564306	0.0349292	BTN3A1	-0.434133
ENSG00000107819	gene	0.943965	0.0056499	0.0349497	SFXN3	-0.0831946
ENSG00000259792	gene	1.35398	0.00565635	0.0349678	AC104758.1	0.437212
ENSG00000213619	gene	0.846295	0.00568054	0.0350954	NDUFS3	-0.240767
ENSG00000261002	gene	1.33055	0.00571275	0.0352575	AC036103.1	0.412028
ENSG00000257267	gene	1.45247	0.00571593	0.0352575	ZNF271P	0.53851
ENSG00000104904	gene	0.828785	0.00571743	0.0352575	OAZ1	-0.27093
ENSG00000253368	gene	1.19735	0.00572648	0.0352914	TRNP1	0.259846
ENSG00000119900	gene	1.17357	0.00573459	0.0353194	OGFRL1	0.230902
ENSG00000149761	gene	0.79684	0.00575349	0.0354117	NUDT22	-0.327638
ENSG00000166147	gene	1.20061	0.00576115	0.0354117	FBN1	0.263771
ENSG00000198836	gene	1.19418	0.00576235	0.0354117	OPA1	0.256021
ENSG00000151553	gene	1.14294	0.00576387	0.0354117	FAM160B1	0.192747
ENSG00000225648	gene	1.14897	0.00577253	0.035443	SBDSP1	0.200338
ENSG00000119321	gene	0.942239	0.00578353	0.0354886	FKBP15	-0.0858351
ENSG00000167565	gene	0.906906	0.00579353	0.0355216	SERTAD3	-0.140976
ENSG00000120948	gene	0.803025	0.00579608	0.0355216	TARDBP	-0.316482
ENSG00000100575	gene	0.84745	0.00580963	0.0355826	TIMM9	-0.2388
ENSG00000154370	gene	0.856659	0.00581402	0.0355876	TRIM11	-0.223206
ENSG00000115368	gene	1.07495	0.00582557	0.0356362	WDR75	0.10427
ENSG00000164032	gene	0.857956	0.00584386	0.0357083	H2AZ1	-0.221025
ENSG00000167601	gene	1.10353	0.00584456	0.0357083	AXL	0.142131
ENSG00000073169	gene	0.881974	0.00587558	0.0358556	SELENOO	-0.181192
ENSG00000115944	gene	0.772204	0.00587589	0.0358556	COX7A2L	-0.372946
ENSG00000103148	gene	0.903987	0.0059059	0.0360165	NPRL3	-0.145626
ENSG00000280789	gene	0.832414	0.00592054	0.0360618	PAGR1	-0.264626
ENSG00000040487	gene	0.836755	0.00592228	0.0360618	SLC66A1	-0.257123
ENSG00000266872	gene	1.40564	0.00592423	0.0360618	AC015688.6	0.491225
ENSG00000110092	gene	1.12647	0.00594172	0.0361461	CCND1	0.171814
ENSG00000163382	gene	0.86818	0.00596985	0.0362857	NAXE	-0.203934
ENSG00000121766	gene	0.91149	0.00597199	0.0362857	ZCCHC17	-0.133701
ENSG00000101084	gene	0.800182	0.00598718	0.0363408	RAB5IF	-0.321601
ENSG00000179456	gene	1.10847	0.00598838	0.0363408	ZBTB18	0.14857
ENSG00000131165	gene	0.875612	0.00600731	0.0364333	CHMP1A	-0.191636
ENSG00000002330	gene	0.862543	0.00603384	0.0365537	BAD	-0.213332
ENSG00000108773	gene	0.910181	0.00603452	0.0365537	KAT2A	-0.135775
ENSG00000253744	gene	1.35979	0.00605151	0.0366342	AC025442.1	0.443384
ENSG00000261276	gene	1.45651	0.00606852	0.0366931	AP003071.3	0.542514
ENSG00000156639	gene	0.929967	0.00606864	0.0366931	ZFAND3	-0.104748
ENSG00000151116	gene	1.14156	0.00607632	0.0366961	UEVLD	0.191006
ENSG00000163481	gene	0.841195	0.00607654	0.0366961	RNF25	-0.249488
ENSG00000068878	gene	1.09926	0.00608093	0.0367003	PSME4	0.136531
ENSG00000166794	gene	0.867544	0.006101	0.036799	PPIB	-0.204991
ENSG00000100941	gene	1.11832	0.00611494	0.0368606	PNN	0.161335
ENSG00000170017	gene	1.17229	0.00612295	0.0368765	ALCAM	0.229325
ENSG00000092201	gene	1.08943	0.006125	0.0368765	SUPT16H	0.12358
ENSG00000170291	gene	0.868774	0.00613386	0.0369074	ELP5	-0.202947
ENSG00000070413	gene	0.887418	0.00613994	0.0369215	DGCR2	-0.172314
ENSG00000087460	gene	0.876982	0.00614533	0.0369316	GNAS	-0.18938
ENSG00000174444	gene	0.860779	0.00617055	0.0370606	RPL4	-0.216286
ENSG00000071537	gene	1.09505	0.00618085	0.0370826	SEL1L	0.130993
ENSG00000139579	gene	0.837168	0.00618357	0.0370826	NABP2	-0.256411
ENSG00000250902	gene	1.27525	0.00618541	0.0370826	SMAD1-AS1	0.350777
ENSG00000272478	gene	1.6026	0.00622226	0.0372565	AL020996.3	0.680417
ENSG00000071051	gene	0.853742	0.00622837	0.0372565	NCK2	-0.228129
ENSG00000103353	gene	0.680252	0.00623316	0.0372565	UBFD1	-0.555859
ENSG00000106330	gene	0.847451	0.00623368	0.0372565	MOSPD3	-0.238798
ENSG00000102858	gene	0.819623	0.00623538	0.0372565	MGRN1	-0.286967
ENSG00000116337	gene	0.857524	0.00623838	0.0372565	AMPD2	-0.22175
ENSG00000123200	gene	1.14089	0.00624073	0.0372565	ZC3H13	0.190163
ENSG00000077454	gene	0.882685	0.00624904	0.0372621	LRCH4	-0.180029
ENSG00000175215	gene	0.937304	0.00624919	0.0372621	CTDSP2	-0.0934113
ENSG00000134287	gene	0.918382	0.00625866	0.0372937	ARF3	-0.122834
ENSG00000089157	gene	0.79742	0.006262	0.0372937	RPLP0	-0.326588
ENSG00000284879	gene	0.878893	0.00628264	0.0373636	AC133644.3	-0.186241
ENSG00000183628	gene	0.585923	0.00628575	0.0373636	DGCR6	-0.771217
ENSG00000275023	gene	0.925632	0.00628863	0.0373636	MLLT6	-0.111489
ENSG00000126456	gene	0.869406	0.00628881	0.0373636	IRF3	-0.201899
ENSG00000125967	gene	0.878428	0.00633038	0.0375709	NECAB3	-0.187005
ENSG00000142396	gene	0.770993	0.00633128	0.0375709	ERVK3-1	-0.37521
ENSG00000283429	gene	0.649435	0.00634138	0.0376083	MIR1244-3	-0.622743
ENSG00000100104	gene	0.710079	0.00636129	0.0377039	SRRD	-0.49395
ENSG00000180879	gene	0.848036	0.00638164	0.0378019	SSR4	-0.237802
ENSG00000100949	gene	0.888698	0.0063884	0.0378193	RABGGTA	-0.170234
ENSG00000274276	gene	0.814954	0.00639865	0.0378574	CBSL	-0.295209
ENSG00000196739	gene	0.896608	0.00640759	0.0378599	COL27A1	-0.157451
ENSG00000145014	gene	0.707364	0.00641237	0.0378599	TMEM44	-0.499475
ENSG00000203791	gene	1.2407	0.00641385	0.0378599	EEF1AKMT2	0.311151
ENSG00000105053	gene	0.896129	0.00641667	0.0378599	VRK3	-0.158222
ENSG00000163636	gene	0.910019	0.00641817	0.0378599	PSMD6	-0.136032
ENSG00000129824	gene	0.890927	0.00644945	0.0380219	RPS4Y1	-0.166621
ENSG00000115504	gene	1.06528	0.00646432	0.0380495	EHBP1	0.0912337
ENSG00000100292	gene	0.855898	0.00646498	0.0380495	HMOX1	-0.22449
ENSG00000076984	gene	0.805541	0.00646566	0.0380495	MAP2K7	-0.311971
ENSG00000006007	gene	0.877945	0.00647152	0.0380614	GDE1	-0.187798
ENSG00000275778	gene	0.731461	0.00647622	0.0380665	AC018630.2	-0.451148
ENSG00000258643	gene	0.662671	0.00649163	0.0381345	BCL2L2-PABPN1	-0.593635
ENSG00000115464	gene	1.1385	0.00651896	0.0382716	USP34	0.187136
ENSG00000171456	gene	0.775324	0.00652326	0.0382716	ASXL1	-0.367128
ENSG00000078098	gene	1.1317	0.00652655	0.0382716	FAP	0.178497
ENSG00000144136	gene	1.09232	0.0065415	0.038329	SLC20A1	0.127396
ENSG00000140983	gene	0.902331	0.00654407	0.038329	RHOT2	-0.148271
ENSG00000100934	gene	1.09451	0.00655377	0.0383632	SEC23A	0.13029
ENSG00000240682	gene	0.775982	0.00656142	0.0383853	ISY1	-0.365904
ENSG00000120458	gene	0.803746	0.00657797	0.0384594	MSANTD2	-0.315188
ENSG00000149313	gene	1.11397	0.00658652	0.0384759	AASDHPPT	0.155711
ENSG00000154920	gene	1.56482	0.00659043	0.0384759	EME1	0.645997
ENSG00000100325	gene	0.933927	0.00659244	0.0384759	ASCC2	-0.0986177
ENSG00000133243	gene	0.909431	0.00660561	0.0385302	BTBD2	-0.136965
ENSG00000129250	gene	0.943207	0.00660998	0.038533	KIF1C	-0.084354
ENSG00000131462	gene	0.91907	0.00664429	0.0387102	TUBG1	-0.121753
ENSG00000152942	gene	1.32807	0.00664846	0.0387118	RAD17	0.409326
ENSG00000167702	gene	0.769874	0.00665298	0.0387153	KIFC2	-0.377305
ENSG00000166482	gene	0.689307	0.0066847	0.0388627	MFAP4	-0.536781
ENSG00000259948	gene	1.64064	0.00668614	0.0388627	AC124068.1	0.714257
ENSG00000103966	gene	0.948316	0.00669145	0.0388689	EHD4	-0.0765609
ENSG00000141933	gene	1.52794	0.00670183	0.0388689	TPGS1	0.611588
ENSG00000242396	gene	1.39512	0.00670284	0.0388689	AC096536.2	0.480391
ENSG00000122482	gene	1.37902	0.00670527	0.0388689	ZNF644	0.463648
ENSG00000253837	gene	1.65775	0.00671246	0.0388689	AC090197.1	0.72923
ENSG00000112739	gene	1.1154	0.00671456	0.0388689	PRPF4B	0.157567
ENSG00000223989	gene	1.3089	0.00671464	0.0388689	AL357140.1	0.388356
ENSG00000285025	gene	1.61104	0.00671941	0.0388715	AL022312.1	0.687993
ENSG00000165675	gene	1.26893	0.00672294	0.0388715	ENOX2	0.343616
ENSG00000167107	gene	0.846309	0.00674011	0.0389481	ACSF2	-0.240744
ENSG00000113739	gene	0.870813	0.00676896	0.039092	STC2	-0.199565
ENSG00000126391	gene	0.843094	0.00678033	0.0391349	FRMD8	-0.246235
ENSG00000160746	gene	0.9377	0.00679832	0.0392159	ANO10	-0.0928022
ENSG00000160570	gene	0.73862	0.00681817	0.0393076	DEDD2	-0.437096
ENSG00000189266	gene	0.706616	0.00682332	0.0393144	PNRC2	-0.501001
ENSG00000085117	gene	0.812317	0.00683902	0.0393704	CD82	-0.299885
ENSG00000132109	gene	0.886563	0.00684098	0.0393704	TRIM21	-0.173705
ENSG00000134371	gene	1.14076	0.00684551	0.0393736	CDC73	0.190001
ENSG00000242539	gene	1.47808	0.00685929	0.0394158	AC007620.2	0.563728
ENSG00000152082	gene	0.826913	0.00686815	0.0394158	MZT2B	-0.274193
ENSG00000271254	gene	1.10409	0.00686835	0.0394158	AC240274.1	0.142852
ENSG00000140400	gene	0.850667	0.00686875	0.0394158	MAN2C1	-0.233333
ENSG00000136098	gene	1.75286	0.0068845	0.0394833	NEK3	0.809708
ENSG00000032389	gene	0.912102	0.00689481	0.0395196	EIPR1	-0.132734
ENSG00000169288	gene	1.1492	0.00690821	0.0395669	MRPL1	0.200624
ENSG00000003509	gene	1.22343	0.00691126	0.0395669	NDUFAF7	0.29093
ENSG00000137818	gene	0.810019	0.00691503	0.0395669	RPLP1	-0.303972
ENSG00000214548	gene	0.854284	0.0069244	0.039596	MEG3	-0.227212
ENSG00000087086	gene	0.864162	0.00692809	0.039596	FTL	-0.210626
ENSG00000163171	gene	1.33847	0.00693748	0.0396268	CDC42EP3	0.420588
ENSG00000140044	gene	0.777909	0.0069689	0.0397833	JDP2	-0.362326
ENSG00000105321	gene	0.870521	0.00698098	0.0398293	CCDC9	-0.200049
ENSG00000176476	gene	0.806715	0.00699481	0.0398632	SGF29	-0.30987
ENSG00000143751	gene	1.16479	0.00699496	0.0398632	SDE2	0.220066
ENSG00000241127	gene	1.12125	0.00701739	0.0399681	YAE1	0.165107
ENSG00000143641	gene	0.918924	0.00703586	0.0400503	GALNT2	-0.121983
ENSG00000136448	gene	0.865008	0.00706063	0.0401682	NMT1	-0.209215
ENSG00000147027	gene	1.26997	0.00707929	0.0402513	TMEM47	0.34479
ENSG00000094975	gene	1.14259	0.00709332	0.0403079	SUCO	0.192304
ENSG00000129636	gene	1.07935	0.00710029	0.0403225	ITFG1	0.110164
ENSG00000229299	gene	1.30174	0.00710401	0.0403225	AL121845.1	0.380442
ENSG00000105221	gene	0.906185	0.00715549	0.0405914	AKT2	-0.142123
ENSG00000163840	gene	0.810407	0.0071763	0.0406862	DTX3L	-0.303282
ENSG00000268193	gene	0.623334	0.00719292	0.0407572	AC002985.1	-0.681923
ENSG00000259838	gene	0.835698	0.0072018	0.0407842	ELOCP2	-0.258947
ENSG00000029725	gene	1.08283	0.00721002	0.0408074	RABEP1	0.1148
ENSG00000204231	gene	0.902311	0.00721719	0.0408247	RXRB	-0.148304
ENSG00000269652	gene	1.53773	0.00723052	0.0408768	AC011510.1	0.620806
ENSG00000198231	gene	0.89436	0.0072371	0.0408906	DDX42	-0.161072
ENSG00000168488	gene	0.851249	0.00724691	0.0409227	ATXN2L	-0.232348
ENSG00000213639	gene	1.1858	0.007257	0.0409519	PPP1CB	0.245857
ENSG00000134077	gene	0.897004	0.00726604	0.0409519	THUMPD3	-0.156813
ENSG00000175203	gene	0.882346	0.00727047	0.0409519	DCTN2	-0.180583
ENSG00000140092	gene	0.905253	0.0072709	0.0409519	FBLN5	-0.143608
ENSG00000167470	gene	1.09011	0.00727273	0.0409519	MIDN	0.124477
ENSG00000237765	gene	1.42386	0.00730043	0.0410846	FAM200B	0.509807
ENSG00000139726	gene	0.876784	0.00732141	0.0411793	DENR	-0.189707
ENSG00000125520	gene	0.907945	0.00732882	0.0411976	SLC2A4RG	-0.139323
ENSG00000226564	gene	0.81977	0.00733967	0.0412352	FTH1P20	-0.286709
ENSG00000157911	gene	1.12403	0.00739294	0.041511	PEX10	0.168683
ENSG00000122863	gene	1.11829	0.00739987	0.0415264	CHST3	0.161295
ENSG00000162614	gene	1.31833	0.00740602	0.0415374	NEXN	0.39871
ENSG00000090905	gene	1.113	0.00742565	0.041624	TNRC6A	0.154451
ENSG00000110871	gene	0.93622	0.00743252	0.0416389	COQ5	-0.0950799
ENSG00000116731	gene	1.22898	0.00744316	0.041675	PRDM2	0.297466
ENSG00000164054	gene	0.811234	0.00747276	0.0418171	SHISA5	-0.30181
ENSG00000070540	gene	0.820615	0.0074777	0.0418211	WIPI1	-0.285223
ENSG00000243199	gene	0.759935	0.00749648	0.0418277	AC115223.1	-0.396052
ENSG00000155313	gene	1.38641	0.00749738	0.0418277	USP25	0.471356
ENSG00000284862	gene	1.21672	0.0074992	0.0418277	CCDC39	0.282998
ENSG00000130560	gene	0.924363	0.00750022	0.0418277	UBAC1	-0.113469
ENSG00000263753	gene	0.712844	0.00750382	0.0418277	LINC00667	-0.488342
ENSG00000259018	gene	1.33242	0.00750884	0.0418277	AL049829.2	0.414049
ENSG00000239523	gene	1.83153	0.00750946	0.0418277	MYLK-AS1	0.873048
ENSG00000113068	gene	0.813521	0.00751976	0.0418277	PFDN1	-0.297749
ENSG00000268309	gene	1.51112	0.00752072	0.0418277	AC008764.3	0.595616
ENSG00000232993	gene	1.3139	0.00752105	0.0418277	AL445183.1	0.393859
ENSG00000269292	gene	1.27245	0.00753357	0.0418738	AC093503.2	0.34761
ENSG00000133884	gene	0.916386	0.00755646	0.0419563	DPF2	-0.125972
ENSG00000186854	gene	0.701658	0.00755842	0.0419563	TRABD2A	-0.511159
ENSG00000083720	gene	1.13551	0.0075611	0.0419563	OXCT1	0.183335
ENSG00000172893	gene	0.863843	0.00756731	0.0419639	DHCR7	-0.211159
ENSG00000248333	gene	0.92179	0.00757094	0.0419639	CDK11B	-0.11749
ENSG00000011143	gene	0.826945	0.00757767	0.0419777	MKS1	-0.274136
ENSG00000113657	gene	1.09194	0.00762001	0.0421692	DPYSL3	0.126897
ENSG00000132842	gene	1.07871	0.00762073	0.0421692	AP3B1	0.109305
ENSG00000004766	gene	1.24344	0.00763325	0.0422149	VPS50	0.314339
ENSG00000237126	gene	1.35767	0.00765026	0.0422854	AC073254.1	0.441131
ENSG00000135723	gene	0.893326	0.00765831	0.0423063	FHOD1	-0.162741
ENSG00000272345	gene	1.25051	0.0076742	0.0423705	AL031775.1	0.322516
ENSG00000020577	gene	0.807138	0.00769471	0.0424581	SAMD4A	-0.309113
ENSG00000263165	gene	1.53577	0.00769863	0.0424581	AC087292.2	0.618966
ENSG00000005448	gene	0.845209	0.00772076	0.0425564	WDR54	-0.24262
ENSG00000007520	gene	0.914666	0.00774202	0.0426499	TSR3	-0.128683
ENSG00000100359	gene	0.900485	0.00775207	0.0426816	SGSM3	-0.151225
ENSG00000003756	gene	0.923962	0.00776221	0.0427137	RBM5	-0.114094
ENSG00000101558	gene	1.07007	0.00777843	0.0427792	VAPA	0.0977072
ENSG00000123159	gene	0.885786	0.00779456	0.0428242	GIPC1	-0.17497
ENSG00000133895	gene	0.731302	0.00779525	0.0428242	MEN1	-0.45146
ENSG00000069966	gene	0.876116	0.00780645	0.042862	GNB5	-0.190805
ENSG00000137492	gene	1.079	0.00782896	0.0429618	THAP12	0.109691
ENSG00000176014	gene	0.744092	0.00783453	0.0429686	TUBB6	-0.426448
ENSG00000023330	gene	0.858823	0.00784544	0.0430047	ALAS1	-0.219568
ENSG00000138735	gene	1.58874	0.00785837	0.0430517	PDE5A	0.667883
ENSG00000123064	gene	0.918761	0.0078716	0.0431004	DDX54	-0.122238
ENSG00000188933	gene	1.2851	0.00788313	0.0431397	USP32P1	0.361882
ENSG00000134308	gene	1.08773	0.00788751	0.0431398	YWHAQ	0.12132
ENSG00000281376	gene	1.47965	0.00789572	0.0431468	ABALON	0.565256
ENSG00000179134	gene	0.8402	0.00789749	0.0431468	SAMD4B	-0.251195
ENSG00000175197	gene	0.707075	0.00795971	0.0434628	DDIT3	-0.500065
ENSG00000253645	gene	1.41697	0.00797023	0.0434963	AC108863.2	0.502804
ENSG00000148334	gene	0.86907	0.00799209	0.0435916	PTGES2	-0.202455
ENSG00000106348	gene	0.918011	0.00801445	0.0436896	IMPDH1	-0.123416
ENSG00000144451	gene	1.17382	0.00805616	0.0438928	SPAG16	0.231209
ENSG00000156469	gene	1.11744	0.00806388	0.0439107	MTERF3	0.160192
ENSG00000197381	gene	0.740405	0.00807369	0.04394	ADARB1	-0.433614
ENSG00000214262	gene	1.26697	0.00808836	0.0439725	ANKRD36BP1	0.341382
ENSG00000147050	gene	0.689922	0.00809172	0.0439725	KDM6A	-0.535494
ENSG00000235522	gene	1.2867	0.00809296	0.0439725	AC010978.1	0.363671
ENSG00000101152	gene	0.936324	0.00814972	0.0442567	DNAJC5	-0.0949204
ENSG00000112029	gene	1.23832	0.00815597	0.0442663	FBXO5	0.308389
ENSG00000082512	gene	1.11302	0.00819337	0.044445	TRAF5	0.154483
ENSG00000145354	gene	0.844007	0.00823112	0.0446253	CISD2	-0.244672
ENSG00000196517	gene	0.851613	0.00824161	0.0446578	SLC6A9	-0.231731
ENSG00000107816	gene	0.916787	0.00827196	0.0447978	LZTS2	-0.125342
ENSG00000008869	gene	1.27606	0.00827962	0.0448013	HEATR5B	0.3517
ENSG00000218510	gene	0.622668	0.0082844	0.0448013	LINC00339	-0.683465
ENSG00000240356	gene	0.782123	0.00829079	0.0448013	RPL23AP7	-0.354533
ENSG00000090565	gene	0.91999	0.00829138	0.0448013	RAB11FIP3	-0.120309
ENSG00000160214	gene	0.899846	0.00829671	0.0448013	RRP1	-0.15225
ENSG00000197753	gene	1.22888	0.00829971	0.0448013	LHFPL5	0.297341
ENSG00000188163	gene	1.39171	0.00830681	0.0448048	FAM166A	0.476861
ENSG00000164305	gene	1.16071	0.00830941	0.0448048	CASP3	0.215006
ENSG00000172380	gene	1.13876	0.00832576	0.0448686	GNG12	0.18746
ENSG00000228802	gene	1.23484	0.00833091	0.044872	AC073641.1	0.304323
ENSG00000001630	gene	0.931779	0.00833994	0.0448962	CYP51A1	-0.10194
ENSG00000167962	gene	0.858417	0.00836002	0.0449799	ZNF598	-0.220249
ENSG00000196372	gene	0.87998	0.00837112	0.0449922	ASB13	-0.184457
ENSG00000174744	gene	0.877336	0.00837138	0.0449922	BRMS1	-0.188799
ENSG00000165119	gene	0.946853	0.00837879	0.0450076	HNRNPK	-0.0787869
ENSG00000143771	gene	0.864009	0.00838842	0.045032	CNIH4	-0.210881
ENSG00000140365	gene	0.892576	0.00839241	0.045032	COMMD4	-0.163953
ENSG00000188186	gene	0.870066	0.00839895	0.0450427	LAMTOR4	-0.200803
ENSG00000171453	gene	0.817231	0.00842277	0.0451308	POLR1C	-0.291185
ENSG00000163374	gene	0.896188	0.00842448	0.0451308	YY1AP1	-0.158127
ENSG00000112983	gene	0.925718	0.00843516	0.0451429	BRD8	-0.111356
ENSG00000252645	gene	1.39885	0.00843584	0.0451429	RNU7-111P	0.484241
ENSG00000009830	gene	0.804553	0.00846791	0.0452895	POMT2	-0.313741
ENSG00000138448	gene	1.15491	0.00847428	0.0452895	ITGAV	0.207784
ENSG00000207405	gene	1.52979	0.00847693	0.0452895	SNORA64	0.613333
ENSG00000115204	gene	0.844874	0.00849987	0.0453808	MPV17	-0.243193
ENSG00000153487	gene	0.814729	0.00850318	0.0453808	ING1	-0.295609
ENSG00000259627	gene	1.58005	0.00855324	0.0456032	AC079328.2	0.659974
ENSG00000166484	gene	0.742436	0.00855406	0.0456032	MAPK7	-0.429661
ENSG00000083845	gene	0.873153	0.00856304	0.0456266	RPS5	-0.195694
ENSG00000147789	gene	0.608035	0.00858468	0.0457173	ZNF7	-0.717773
ENSG00000153774	gene	0.892322	0.00861524	0.0458554	CFDP1	-0.164363
ENSG00000115053	gene	0.935056	0.00862839	0.0459008	NCL	-0.0968756
ENSG00000261641	gene	1.46111	0.00865391	0.0460119	AL031600.3	0.547067
ENSG00000273253	gene	1.2819	0.00871213	0.0462892	AL022328.4	0.35828
ENSG00000103197	gene	1.15538	0.00871787	0.0462892	TSC2	0.208366
ENSG00000224645	gene	1.24942	0.00872232	0.0462892	AL391069.1	0.321258
ENSG00000064393	gene	1.09923	0.00872743	0.0462892	HIPK2	0.136493
ENSG00000159346	gene	0.947148	0.00873204	0.0462892	ADIPOR1	-0.0783386
ENSG00000262049	gene	1.378	0.00873407	0.0462892	AC139530.1	0.462577
ENSG00000172725	gene	0.924367	0.00874786	0.0463375	CORO1B	-0.113462
ENSG00000139278	gene	1.29342	0.00875313	0.0463407	GLIPR1	0.371188
ENSG00000171858	gene	0.829648	0.00877384	0.0464255	RPS21	-0.269429
ENSG00000275859	gene	1.58742	0.00878213	0.0464446	MIR6720	0.666687
ENSG00000154813	gene	1.103	0.00878917	0.0464571	DPH3	0.141436
ENSG00000111605	gene	0.949168	0.00881336	0.0465601	CPSF6	-0.0752653
ENSG00000125266	gene	0.921796	0.00882953	0.0466206	EFNB2	-0.11748
ENSG00000233927	gene	0.855906	0.00883612	0.0466307	RPS28	-0.224475
ENSG00000177600	gene	0.841234	0.00884278	0.046641	RPLP2	-0.24942
ENSG00000204977	gene	1.99057	0.00885576	0.0466846	TRIM13	0.99318
ENSG00000095739	gene	0.894577	0.00887914	0.046748	BAMBI	-0.160723
ENSG00000165886	gene	0.887495	0.00887983	0.046748	UBTD1	-0.172188
ENSG00000177426	gene	0.675561	0.00888426	0.046748	TGIF1	-0.565842
ENSG00000112335	gene	0.883414	0.00888713	0.046748	SNX3	-0.178839
ENSG00000113649	gene	1.13195	0.00889302	0.046748	TCERG1	0.178806
ENSG00000238258	gene	1.58854	0.0088997	0.046748	AL121748.1	0.667698
ENSG00000175224	gene	0.901233	0.00890894	0.046748	ATG13	-0.150028
ENSG00000214021	gene	0.801569	0.00891486	0.046748	TTLL3	-0.319102
ENSG00000196639	gene	0.873816	0.00891499	0.046748	HRH1	-0.194598
ENSG00000129460	gene	0.846558	0.00891606	0.046748	NGDN	-0.240319
ENSG00000152558	gene	1.18193	0.00891964	0.046748	TMEM123	0.24115
ENSG00000170248	gene	1.06699	0.0089287	0.0467707	PDCD6IP	0.0935533
ENSG00000131143	gene	0.811882	0.0089561	0.0468895	COX4I1	-0.300658
ENSG00000224875	gene	1.30407	0.00897743	0.0469764	EML4-AS1	0.383022
ENSG00000277258	gene	0.819824	0.00898378	0.0469848	PCGF2	-0.286614
ENSG00000168894	gene	0.868833	0.00899384	0.0469921	RNF181	-0.202849
ENSG00000145388	gene	1.41954	0.00899466	0.0469921	METTL14	0.505423
ENSG00000072571	gene	1.27238	0.00902604	0.0471132	HMMR	0.347527
ENSG00000109103	gene	0.65983	0.00902735	0.0471132	UNC119	-0.599834
ENSG00000115207	gene	0.881639	0.00904746	0.0471934	GTF3C2	-0.181739
ENSG00000115241	gene	0.919625	0.00905485	0.0472071	PPM1G	-0.120882
ENSG00000184508	gene	0.785279	0.00906016	0.04721	HDDC3	-0.348723
ENSG00000163956	gene	0.939586	0.00908417	0.0472726	LRPAP1	-0.0899026
ENSG00000110876	gene	0.869209	0.00908815	0.0472726	SELPLG	-0.202226
ENSG00000130164	gene	0.753333	0.00909338	0.0472726	LDLR	-0.408641
ENSG00000227751	gene	1.54048	0.00909576	0.0472726	RCC2-AS1	0.623384
ENSG00000131043	gene	0.941898	0.00909602	0.0472726	AAR2	-0.0863578
ENSG00000196411	gene	0.909374	0.0091039	0.0472888	EPHB4	-0.137055
ENSG00000272600	gene	1.33459	0.00918073	0.0476233	AC007308.1	0.416393
ENSG00000137822	gene	1.30681	0.00918157	0.0476233	TUBGCP4	0.386052
ENSG00000113552	gene	0.909847	0.00918544	0.0476233	GNPDA1	-0.136304
ENSG00000254422	gene	1.78503	0.0091875	0.0476233	AP000942.2	0.83595
ENSG00000196954	gene	0.875204	0.00921361	0.0477336	CASP4	-0.192309
ENSG00000070444	gene	0.865876	0.00923405	0.0478145	MNT	-0.207767
ENSG00000033867	gene	1.21755	0.00924221	0.0478318	SLC4A7	0.283983
ENSG00000277972	gene	0.893304	0.00925666	0.0478816	CISD3	-0.162776
ENSG00000127980	gene	0.73241	0.00926479	0.0478987	PEX1	-0.449276
ENSG00000106366	gene	1.14627	0.0092771	0.0479373	SERPINE1	0.196949
ENSG00000018699	gene	1.0756	0.00929832	0.0480035	TTC27	0.105142
ENSG00000175832	gene	0.817921	0.00930277	0.0480035	ETV4	-0.289966
ENSG00000129226	gene	0.845384	0.00930866	0.0480035	CD68	-0.242321
ENSG00000148331	gene	0.735048	0.00930926	0.0480035	ASB6	-0.44409
ENSG00000082641	gene	0.883866	0.00932795	0.0480748	NFE2L1	-0.178101
ENSG00000278177	gene	1.37695	0.00934878	0.0481397	AL354811.1	0.461479
ENSG00000117394	gene	0.871194	0.00935179	0.0481397	SLC2A1	-0.198935
ENSG00000064961	gene	0.880095	0.00935511	0.0481397	HMG20B	-0.184268
ENSG00000137845	gene	1.13981	0.00936859	0.0481841	ADAM10	0.188799
ENSG00000285816	gene	0.674552	0.00938909	0.0482463	AP000944.5	-0.567998
ENSG00000136485	gene	0.919473	0.00939042	0.0482463	DCAF7	-0.12112
ENSG00000147586	gene	0.868301	0.00939968	0.0482689	MRPS28	-0.203733
ENSG00000145901	gene	0.849149	0.00940931	0.0482933	TNIP1	-0.235911
ENSG00000275559	gene	1.27087	0.00941626	0.048304	AL137060.5	0.345813
ENSG00000127191	gene	0.873216	0.00943024	0.0483507	TRAF2	-0.195589
ENSG00000198258	gene	0.878934	0.00945593	0.0484573	UBL5	-0.186173
ENSG00000136888	gene	0.894169	0.00948967	0.0486052	ATP6V1G1	-0.161381
ENSG00000089248	gene	0.923825	0.00950667	0.0486455	ERP29	-0.114308
ENSG00000144591	gene	0.906208	0.00950737	0.0486455	GMPPA	-0.142085
ENSG00000269556	gene	0.718021	0.00956889	0.0489351	TMEM185A	-0.477902
ENSG00000169371	gene	0.879708	0.00959234	0.0490297	SNUPN	-0.184903
ENSG00000169564	gene	0.815338	0.00960038	0.0490455	PCBP1	-0.29453
ENSG00000131943	gene	0.931979	0.00961012	0.04907	C19orf12	-0.101631
ENSG00000258777	gene	1.35564	0.00962827	0.0491374	HIF1A-AS1	0.438976
ENSG00000128272	gene	0.824779	0.00963451	0.0491439	ATF4	-0.277921
ENSG00000100412	gene	0.921785	0.00966655	0.0492486	ACO2	-0.117499
ENSG00000104419	gene	0.775446	0.00966967	0.0492486	NDRG1	-0.366902
ENSG00000102100	gene	0.864373	0.00966993	0.0492486	SLC35A2	-0.210274
ENSG00000104870	gene	0.855683	0.00967545	0.0492514	FCGRT	-0.224851
ENSG00000140320	gene	0.879886	0.00969048	0.0493026	BAHD1	-0.184612
ENSG00000105355	gene	0.879316	0.00970013	0.0493264	PLIN3	-0.185547
ENSG00000117616	gene	0.813014	0.00972464	0.0494172	RSRP1	-0.298649
ENSG00000107223	gene	0.913386	0.00972795	0.0494172	EDF1	-0.130703
ENSG00000168884	gene	0.868171	0.009778	0.049646	TNIP2	-0.203949
ENSG00000140650	gene	0.887209	0.00983241	0.049886	PMM2	-0.172654
ENSG00000185480	gene	1.4961	0.00983533	0.049886	PARPBP	0.581211
ENSG00000069956	gene	1.13615	0.00984806	0.049925	MAPK6	0.18415
ENSG00000115762	gene	0.807625	0.00988737	0.0500987	PLEKHB2	-0.308243
ENSG00000187609	gene	1.52445	0.00991886	0.0502326	EXD3	0.608286
ENSG00000131148	gene	0.893978	0.00998352	0.0505342	EMC8	-0.161688
ENSG00000152193	gene	1.20008	0.010012	0.0506526	OBI1	0.263134
ENSG00000196968	gene	0.863735	0.0100298	0.0507168	FUT11	-0.21134
ENSG00000160221	gene	0.842919	0.010047	0.0507778	GATD3A	-0.246534
ENSG00000108349	gene	0.94648	0.010063	0.0508329	CASC3	-0.0793555
ENSG00000151292	gene	1.1868	0.0100784	0.0508676	CSNK1G3	0.24708
ENSG00000125629	gene	0.601803	0.0100801	0.0508676	INSIG2	-0.732636
ENSG00000108774	gene	0.837134	0.0100864	0.0508731	RAB5C	-0.256469
ENSG00000112511	gene	0.836713	0.0101407	0.05109	PHF1	-0.257195
ENSG00000076924	gene	0.891116	0.0101436	0.05109	XAB2	-0.166315
ENSG00000165724	gene	0.896018	0.0101454	0.05109	ZMYND19	-0.158401
ENSG00000106333	gene	0.869834	0.0101534	0.05109	PCOLCE	-0.201189
ENSG00000161677	gene	0.885042	0.0101551	0.05109	JOSD2	-0.176182
ENSG00000198692	gene	1.11428	0.0101717	0.0511475	EIF1AY	0.156117
ENSG00000257181	gene	1.55888	0.0101782	0.0511541	AC025423.4	0.640508
ENSG00000113300	gene	1.3341	0.0101952	0.0512136	CNOT6	0.415869
ENSG00000177946	gene	1.40855	0.0102293	0.0513589	CENPBD1	0.494212
ENSG00000132356	gene	1.15448	0.0102346	0.0513594	PRKAA1	0.207242
ENSG00000221533	gene	1.34554	0.0102422	0.0513717	MIR1184-1	0.428183
ENSG00000159111	gene	0.826399	0.0102538	0.0514036	MRPL10	-0.27509
ENSG00000285948	gene	1.21605	0.0102986	0.0515927	AC123768.5	0.282198
ENSG00000111786	gene	0.887202	0.0103019	0.0515927	SRSF9	-0.172665
ENSG00000198171	gene	0.912212	0.0103232	0.0516072	DDRGK1	-0.132558
ENSG00000166126	gene	1.40215	0.0103246	0.0516072	AMN	0.487638
ENSG00000242485	gene	0.896952	0.0103302	0.0516072	MRPL20	-0.156898
ENSG00000110025	gene	0.689249	0.0103322	0.0516072	SNX15	-0.536904
ENSG00000109854	gene	0.895437	0.0103326	0.0516072	HTATIP2	-0.159336
ENSG00000159079	gene	0.78204	0.0103406	0.0516072	CFAP298	-0.354685
ENSG00000173559	gene	1.30803	0.0103412	0.0516072	NABP1	0.387395
ENSG00000145743	gene	1.32709	0.0103617	0.0516485	FBXL17	0.40827
ENSG00000145216	gene	0.921195	0.0103676	0.0516485	FIP1L1	-0.118422
ENSG00000134809	gene	0.810596	0.0103692	0.0516485	TIMM10	-0.302945
ENSG00000136244	gene	0.556603	0.0103703	0.0516485	IL6	-0.84528
ENSG00000008952	gene	1.16645	0.0104713	0.0521254	SEC62	0.222121
ENSG00000085433	gene	1.48568	0.0104978	0.0522309	WDR47	0.571124
ENSG00000111678	gene	0.789143	0.0105052	0.0522414	C12orf57	-0.341641
ENSG00000126524	gene	1.10505	0.0105141	0.0522594	SBDS	0.144106
ENSG00000279009	gene	1.66919	0.0105208	0.0522668	AC005943.2	0.739144
ENSG00000129562	gene	0.816563	0.0105307	0.0522887	DAD1	-0.292364
ENSG00000149927	gene	1.22003	0.0105358	0.0522887	DOC2A	0.286913
[truncated: 1,470 more rows]

## Sheet: S4D
S4D: MERS-CoV DEGs
id	feature	fc	pval	qval	gene_name	de
ENSG00000123384	gene	1.15219	1.5965e-13	1.77611e-09	LRP1	0.204376
ENSG00000104321	gene	1.34404	9.90319e-13	5.50865e-09	TRPA1	0.426577
ENSG00000281181	gene	0.726728	1.95999e-12	7.26829e-09	FP236383.5	-0.460513
ENSG00000240342	gene	0.87855	4.70246e-12	1.30787e-08	RPS2P5	-0.186803
ENSG00000049323	gene	1.17513	1.13498e-10	2.48805e-07	LTBP1	0.232816
ENSG00000125772	gene	1.43314	1.34187e-10	2.48805e-07	GPCPD1	0.51918
ENSG00000075213	gene	1.23447	2.55126e-10	4.05469e-07	SEMA3A	0.30389
ENSG00000052802	gene	1.2238	3.39103e-09	4.71565e-06	MSMO1	0.291364
ENSG00000147123	gene	0.809511	1.90957e-08	2.36044e-05	NDUFB11	-0.304878
ENSG00000106153	gene	0.856825	2.53776e-08	2.82325e-05	CHCHD2	-0.222927
ENSG00000047410	gene	1.21663	4.55967e-08	4.61148e-05	TPR	0.282891
ENSG00000188229	gene	0.880839	6.6518e-08	5.89047e-05	TUBB4B	-0.183049
ENSG00000166033	gene	1.08792	7.51556e-08	5.89047e-05	HTRA1	0.121571
ENSG00000113361	gene	1.3102	7.90633e-08	5.89047e-05	CDH6	0.389786
ENSG00000115414	gene	1.13746	7.94221e-08	5.89047e-05	FN1	0.185815
ENSG00000187498	gene	1.14623	1.37813e-07	9.40218e-05	COL4A1	0.196901
ENSG00000116016	gene	1.24674	1.43674e-07	9.40218e-05	EPAS1	0.318159
ENSG00000251143	gene	1.20524	2.09357e-07	0.000129394	AP002490.1	0.269324
ENSG00000142627	gene	0.843638	2.4753e-07	0.000144935	EPHA2	-0.245305
ENSG00000134508	gene	1.38096	4.2081e-07	0.000234075	CABLES1	0.465674
ENSG00000113739	gene	1.08977	8.3382e-07	0.000441726	STC2	0.124017
ENSG00000113719	gene	1.12857	1.0321e-06	0.000521917	ERGIC1	0.174491
ENSG00000276023	gene	0.775043	1.39693e-06	0.000675689	DUSP14	-0.367653
ENSG00000135940	gene	0.701304	1.58753e-06	0.000735884	COX5B	-0.511888
ENSG00000134871	gene	1.18762	1.75369e-06	0.000780391	COL4A2	0.248077
ENSG00000177311	gene	4.69383	2.07952e-06	0.000888852	ZBTB38	2.23077
ENSG00000163359	gene	1.18074	2.15721e-06	0.000888852	COL6A3	0.23969
ENSG00000145632	gene	1.16951	2.69916e-06	0.00107244	PLK2	0.225899
ENSG00000197102	gene	1.12541	3.9762e-06	0.0014848	DYNC1H1	0.170455
ENSG00000210151	gene	0.908179	4.00396e-06	0.0014848	MT-TS1	-0.138951
ENSG00000198695	gene	0.903508	5.06036e-06	0.00181601	MT-ND6	-0.146391
ENSG00000181222	gene	1.08925	5.33635e-06	0.00185521	POLR2A	0.123333
ENSG00000266495	gene	1.48009	6.50866e-06	0.00208025	AC011731.1	0.565682
ENSG00000147408	gene	1.55878	6.54003e-06	0.00208025	CSGALNACT1	0.640418
ENSG00000107984	gene	1.54758	6.54462e-06	0.00208025	DKK1	0.630012
ENSG00000018510	gene	1.18541	6.81764e-06	0.00210684	AGPS	0.245392
ENSG00000163661	gene	0.845066	1.07989e-05	0.00318382	PTX3	-0.242865
ENSG00000047932	gene	1.17274	1.08751e-05	0.00318382	GOPC	0.229883
ENSG00000275757	gene	0.749614	1.16473e-05	0.00332247	AL353644.2	-0.41578
ENSG00000152661	gene	1.2265	1.238e-05	0.00344319	GJA1	0.294552
ENSG00000177370	gene	0.865225	1.4447e-05	0.00382964	TIMM22	-0.208853
ENSG00000276700	gene	0.748734	1.4458e-05	0.00382964	RNA5-8SN4	-0.417474
ENSG00000235174	gene	0.873391	1.51593e-05	0.00392202	RPL39P3	-0.1953
ENSG00000275215	gene	0.737088	1.5726e-05	0.00397618	RNA5-8SN3	-0.440092
ENSG00000184588	gene	2.6685	1.78008e-05	0.00440076	PDE4B	1.41603
ENSG00000068323	gene	0.918893	2.12782e-05	0.00514608	TFE3	-0.122032
ENSG00000083857	gene	1.14312	2.32932e-05	0.00551354	FAT1	0.192974
ENSG00000183779	gene	0.806551	2.67019e-05	0.00612502	ZNF703	-0.310163
ENSG00000278233	gene	0.752402	2.69776e-05	0.00612502	RNA5-8SN2	-0.410425
ENSG00000267484	gene	0.845509	2.76067e-05	0.00614249	AC027319.1	-0.242107
ENSG00000101166	gene	0.87833	2.90438e-05	0.00633554	PRELID3B	-0.187164
ENSG00000204856	gene	0.659725	3.27339e-05	0.00700317	FAM216A	-0.600063
ENSG00000153250	gene	0.85934	3.8128e-05	0.00782604	RBMS1	-0.218699
ENSG00000258017	gene	0.847058	3.86111e-05	0.00782604	AC011603.3	-0.239467
ENSG00000280614	gene	0.778168	3.86905e-05	0.00782604	FP236383.4	-0.361846
ENSG00000122870	gene	1.21494	4.49498e-05	0.00892977	BICC1	0.280883
ENSG00000186591	gene	0.925908	4.72876e-05	0.00894468	UBE2H	-0.11106
ENSG00000103449	gene	1.1816	4.74647e-05	0.00894468	SALL1	0.240745
ENSG00000167600	gene	1.53236	4.76864e-05	0.00894468	CYP2S1	0.615754
ENSG00000254138	gene	1.41585	4.83146e-05	0.00894468	AC113386.1	0.501668
ENSG00000187957	gene	1.42193	4.9045e-05	0.00894468	DNER	0.507847
ENSG00000135677	gene	1.06741	5.07308e-05	0.0091029	GNS	0.0941156
ENSG00000233927	gene	0.933539	5.57717e-05	0.00984858	RPS28	-0.0992182
ENSG00000198840	gene	0.930056	5.88302e-05	0.0102263	MT-ND3	-0.104611
ENSG00000102226	gene	1.2163	7.0124e-05	0.012002	USP11	0.2825
ENSG00000078098	gene	1.2643	8.12236e-05	0.0133844	FAP	0.338334
ENSG00000240972	gene	0.876386	8.17864e-05	0.0133844	MIF	-0.190362
ENSG00000107185	gene	1.13931	8.18101e-05	0.0133844	RGP1	0.188156
ENSG00000154736	gene	1.41401	8.61486e-05	0.0138899	ADAMTS5	0.499794
ENSG00000170889	gene	0.956899	9.07108e-05	0.0142096	RPS9	-0.0635614
ENSG00000123416	gene	0.875039	9.13606e-05	0.0142096	TUBA1B	-0.192581
ENSG00000137033	gene	2.16222	9.19632e-05	0.0142096	IL33	1.11251
ENSG00000136859	gene	1.26316	9.56718e-05	0.0144788	ANGPTL2	0.337033
ENSG00000178105	gene	1.15887	9.63082e-05	0.0144788	DDX10	0.212713
ENSG00000112306	gene	0.908297	0.000101291	0.0150249	RPS12	-0.138764
ENSG00000142864	gene	0.93173	0.000105463	0.0153669	SERBP1	-0.102016
ENSG00000055211	gene	0.915458	0.00010636	0.0153669	GINM1	-0.127434
ENSG00000182197	gene	1.09161	0.000115194	0.0161787	EXT1	0.126459
ENSG00000255224	gene	0.682567	0.000116323	0.0161787	AC109322.1	-0.550957
ENSG00000129515	gene	0.863704	0.000116341	0.0161787	SNX6	-0.211392
ENSG00000196517	gene	1.28255	0.000119354	0.0163928	SLC6A9	0.359016
ENSG00000109929	gene	1.15802	0.000124496	0.0168104	SC5D	0.211664
ENSG00000130332	gene	0.837294	0.000125417	0.0168104	LSM7	-0.256193
ENSG00000173821	gene	1.24604	0.000127483	0.0168839	RNF213	0.317345
ENSG00000285446	gene	2.35412	0.000130243	0.0170466	Z84488.2	1.23519
ENSG00000110876	gene	0.749783	0.000133498	0.0171874	SELPLG	-0.415454
ENSG00000203875	gene	0.906253	0.000134409	0.0171874	SNHG5	-0.142014
ENSG00000145730	gene	1.14512	0.000136198	0.0172182	PAM	0.195504
ENSG00000168785	gene	0.877939	0.00014351	0.0179388	TSPAN5	-0.187807
ENSG00000149485	gene	1.30779	0.000148879	0.018403	FADS1	0.387129
ENSG00000197283	gene	1.52027	0.000151289	0.0184955	SYNGAP1	0.604326
ENSG00000104529	gene	0.934756	0.000160597	0.01942	EEF1D	-0.0973386
ENSG00000266341	gene	1.10913	0.000180274	0.0215651	AC004477.2	0.149422
ENSG00000149782	gene	0.891922	0.000183065	0.0216659	PLCB3	-0.165011
ENSG00000119185	gene	0.885187	0.000189471	0.022188	ITGB1BP1	-0.175945
ENSG00000151914	gene	1.10392	0.00019687	0.0228144	DST	0.142633
ENSG00000264558	gene	0.877076	0.000198951	0.0228178	AC015674.1	-0.189226
ENSG00000230979	gene	0.818089	0.000210463	0.0238919	AC079250.1	-0.289671
ENSG00000184584	gene	0.759921	0.000228909	0.0257233	STING1	-0.396078
ENSG00000176340	gene	0.875608	0.000238828	0.0265696	COX8A	-0.191643
ENSG00000137171	gene	1.63035	0.00025721	0.0283313	KLC4	0.705185
ENSG00000143878	gene	1.17764	0.000260754	0.02844	RHOB	0.2359
ENSG00000171858	gene	0.898412	0.000266837	0.0288209	RPS21	-0.154551
ENSG00000105894	gene	0.878844	0.000290077	0.0310299	PTN	-0.186322
ENSG00000148341	gene	0.769905	0.000303991	0.0322085	SH3GLB2	-0.377248
ENSG00000132305	gene	0.911064	0.000336569	0.0353239	IMMT	-0.134376
ENSG00000095303	gene	1.27516	0.00037324	0.0388065	PTGS1	0.350673
ENSG00000100234	gene	0.768686	0.00038085	0.0392311	TIMP3	-0.379534
ENSG00000140285	gene	1.45178	0.000394301	0.040244	FGF7	0.537827
ENSG00000166250	gene	1.42108	0.000402403	0.0406976	CLMP	0.506985
ENSG00000188486	gene	0.88183	0.000473895	0.0474963	H2AX	-0.181428
ENSG00000258232	gene	0.853992	0.000495401	0.0486299	AC125611.3	-0.227706
ENSG00000175224	gene	1.29203	0.000495582	0.0486299	ATG13	0.369643
ENSG00000156973	gene	0.845448	0.00049832	0.0486299	PDE6D	-0.242211
ENSG00000108932	gene	1.82966	0.000512756	0.0496035	SLC16A6	0.871579
ENSG00000172432	gene	1.08773	0.000522718	0.0501314	GTPBP2	0.121325
ENSG00000117143	gene	0.841079	0.000532674	0.0506495	UAP1	-0.249686
ENSG00000132963	gene	0.86354	0.000568431	0.0535914	POMP	-0.211665
ENSG00000134321	gene	1.41	0.000587569	0.0549303	RSAD2	0.495698
ENSG00000187098	gene	0.559933	0.000609139	0.0564723	MITF	-0.836673
ENSG00000183688	gene	0.913421	0.000631523	0.057697	RFLNB	-0.130649
ENSG00000155438	gene	0.871528	0.000632723	0.057697	NIFK	-0.198382
ENSG00000213445	gene	0.85976	0.000663795	0.0600383	SIPA1	-0.217994
ENSG00000153037	gene	0.894726	0.000694269	0.0616633	SRP19	-0.160482
ENSG00000101474	gene	0.911878	0.000696961	0.0616633	APMAP	-0.133088
ENSG00000253368	gene	0.845058	0.000699005	0.0616633	TRNP1	-0.242878
ENSG00000183726	gene	0.936179	0.000703931	0.0616633	TMEM50A	-0.095143
ENSG00000004779	gene	0.839435	0.000716289	0.0622365	NDUFAB1	-0.252509
ENSG00000197905	gene	0.83103	0.000728509	0.0622365	TEAD4	-0.267027
ENSG00000163002	gene	0.688247	0.000732142	0.0622365	NUP35	-0.539001
ENSG00000126067	gene	0.947559	0.000732852	0.0622365	PSMB2	-0.0777124
ENSG00000132694	gene	1.08303	0.000762917	0.0642989	ARHGEF11	0.115076
ENSG00000163584	gene	0.746622	0.000779834	0.0650196	RPL22L1	-0.42155
ENSG00000099817	gene	0.816234	0.000783157	0.0650196	POLR2E	-0.292946
ENSG00000142694	gene	0.849604	0.000795867	0.0655853	EVA1B	-0.235138
ENSG00000172354	gene	0.929198	0.00081507	0.0666739	GNB2	-0.105941
ENSG00000101928	gene	1.19096	0.000886101	0.0719553	MOSPD1	0.252119
ENSG00000185651	gene	0.897179	0.00090055	0.0725987	UBE2L3	-0.156532
ENSG00000182307	gene	0.885571	0.000923839	0.0739403	C8orf33	-0.175319
ENSG00000088888	gene	1.08295	0.00094017	0.0747099	MAVS	0.11496
ENSG00000171444	gene	1.14303	0.000976813	0.0766141	MCC	0.192867
ENSG00000160213	gene	0.903377	0.000977905	0.0766141	CSTB	-0.1466
ENSG00000260490	gene	0.705634	0.00100565	0.0782365	MYL12BP1	-0.503009
ENSG00000111424	gene	0.444921	0.00103161	0.0789491	VDR	-1.16838
ENSG00000163814	gene	1.24509	0.00103798	0.0789491	CDCP1	0.316245
ENSG00000176678	gene	0.891179	0.00104176	0.0789491	FOXL1	-0.166212
ENSG00000258430	gene	0.916321	0.00104319	0.0789491	AL583722.2	-0.126076
ENSG00000197081	gene	1.20524	0.00106464	0.0800279	IGF2R	0.269324
ENSG00000104408	gene	0.927975	0.00109327	0.0816284	EIF3E	-0.107843
ENSG00000164032	gene	0.86044	0.00111669	0.0828215	H2AZ1	-0.216853
ENSG00000171222	gene	0.770707	0.00112574	0.0829396	SCAND1	-0.375745
ENSG00000276168	gene	0.789845	0.00121001	0.0885615	RN7SL1	-0.340359
ENSG00000241886	gene	1.73112	0.00122755	0.0892582	AC112496.1	0.791704
ENSG00000178952	gene	0.93216	0.00125005	0.0903043	TUFM	-0.101351
ENSG00000089737	gene	1.11923	0.00126808	0.0910152	DDX24	0.162501
ENSG00000213719	gene	0.871327	0.0013063	0.0931576	CLIC1	-0.198713
ENSG00000186340	gene	1.30421	0.00135542	0.0956164	THBS2	0.383177
ENSG00000125870	gene	0.932637	0.00135797	0.0956164	SNRPB2	-0.100612
ENSG00000167202	gene	0.86359	0.00136924	0.0958034	TBC1D2B	-0.211582
ENSG00000215183	gene	1.23552	0.00141548	0.0984204	MSMP	0.305119
ENSG00000197746	gene	1.04543	0.00145841	0.100776	PSAP	0.0641002
ENSG00000165476	gene	0.857835	0.00148721	0.102131	REEP3	-0.221228
ENSG00000074964	gene	0.863212	0.00149695	0.102169	ARHGEF10L	-0.212214
ENSG00000175155	gene	1.89972	0.00154402	0.104571	YPEL2	0.925784
ENSG00000163781	gene	1.08878	0.00155094	0.104571	TOPBP1	0.122713
ENSG00000137478	gene	0.89251	0.00158776	0.106409	FCHSD2	-0.164059
ENSG00000179431	gene	0.793889	0.00163578	0.108494	FJX1	-0.332991
ENSG00000172725	gene	0.852293	0.00164045	0.108494	CORO1B	-0.230578
ENSG00000263986	gene	0.894135	0.00165956	0.108494	AC087393.2	-0.161435
ENSG00000104824	gene	0.920061	0.00166972	0.108494	HNRNPL	-0.120199
ENSG00000198682	gene	0.941132	0.00167609	0.108494	PAPSS2	-0.0875311
ENSG00000125970	gene	0.893632	0.00167739	0.108494	RALY	-0.162248
ENSG00000175110	gene	0.860147	0.00170619	0.109719	MRPS22	-0.217345
ENSG00000058272	gene	0.911979	0.00173597	0.110112	PPP1R12A	-0.132928
ENSG00000158987	gene	2.14831	0.00174162	0.110112	RAPGEF6	1.1032
ENSG00000232679	gene	1.88632	0.001742	0.110112	LINC01705	0.915578
ENSG00000196230	gene	0.976947	0.00176167	0.110726	TUBB	-0.0336481
ENSG00000160752	gene	1.09564	0.00178361	0.111475	FDPS	0.131777
ENSG00000166165	gene	0.796703	0.00181402	0.112305	CKB	-0.327885
ENSG00000100216	gene	0.855932	0.00181707	0.112305	TOMM22	-0.224432
ENSG00000212907	gene	1.11058	0.00189866	0.116699	MT-ND4L	0.151315
ENSG00000273749	gene	0.920498	0.00195467	0.119482	CYFIP1	-0.119514
ENSG00000110367	gene	1.08009	0.00199281	0.120835	DDX6	0.111147
ENSG00000227097	gene	0.883296	0.00199853	0.120835	RPS28P7	-0.17903
ENSG00000261236	gene	0.894987	0.00203375	0.1223	BOP1	-0.160062
ENSG00000118680	gene	0.81478	0.00204583	0.122365	MYL12B	-0.295518
ENSG00000196549	gene	1.87151	0.00207462	0.123423	MME	0.904204
ENSG00000226445	gene	1.23017	0.00216189	0.127655	BX322234.1	0.298858
ENSG00000170961	gene	1.3016	0.0021687	0.127655	HAS2	0.38029
ENSG00000154845	gene	0.902934	0.00219825	0.128713	PPP4R1	-0.147308
ENSG00000113369	gene	1.18556	0.00222373	0.129326	ARRDC3	0.245569
ENSG00000072501	gene	1.07018	0.00223196	0.129326	SMC1A	0.0978519
ENSG00000106261	gene	1.08093	0.00224362	0.129328	ZKSCAN1	0.112271
ENSG00000066379	gene	0.771531	0.00226034	0.12962	ZNRD1	-0.374205
ENSG00000167779	gene	0.772463	0.00234478	0.133773	IGFBP6	-0.372462
ENSG00000196961	gene	0.943302	0.00236618	0.133899	AP2A1	-0.0842077
ENSG00000129562	gene	0.741179	0.00238155	0.133899	DAD1	-0.432106
ENSG00000109111	gene	1.1324	0.0023831	0.133899	SUPT6H	0.17938
ENSG00000125534	gene	0.79922	0.00244313	0.134561	PPDPF	-0.323335
ENSG00000171159	gene	0.818995	0.00244433	0.134561	C9orf16	-0.288074
ENSG00000115594	gene	1.51088	0.00245152	0.134561	IL1R1	0.595392
ENSG00000267648	gene	0.589838	0.00245741	0.134561	AC060766.5	-0.761608
ENSG00000130508	gene	1.10595	0.00248073	0.134561	PXDN	0.145291
ENSG00000213553	gene	0.92879	0.00248787	0.134561	RPLP0P6	-0.106576
ENSG00000112210	gene	1.13617	0.00248934	0.134561	RAB23	0.184173
ENSG00000099800	gene	0.772533	0.00249164	0.134561	TIMM13	-0.372331
ENSG00000182899	gene	0.880147	0.00254351	0.136698	RPL35A	-0.184183
ENSG00000111775	gene	0.901894	0.00258811	0.138426	COX6A1	-0.14897
ENSG00000266437	gene	1.91736	0.00262793	0.139884	MIR4746	0.939124
ENSG00000163346	gene	1.07392	0.00274591	0.145468	PBXIP1	0.10288
ENSG00000184205	gene	1.12359	0.00276024	0.145534	TSPYL2	0.168113
ENSG00000117118	gene	0.902742	0.00281462	0.147701	SDHB	-0.147614
ENSG00000167900	gene	0.795552	0.00284939	0.148824	TK1	-0.329972
ENSG00000170498	gene	0.733556	0.00287039	0.14922	KISS1	-0.44702
ENSG00000236671	gene	1.35401	0.00291175	0.150585	PRKG1-AS1	0.437241
ENSG00000083799	gene	0.773546	0.00292373	0.150585	CYLD	-0.370441
ENSG00000166825	gene	1.11749	0.00293762	0.150604	ANPEP	0.160266
ENSG00000240666	gene	1.41063	0.00298624	0.152032	MME-AS1	0.496342
ENSG00000228474	gene	0.756511	0.00299281	0.152032	OST4	-0.402566
ENSG00000102078	gene	0.535772	0.00309483	0.1565	SLC25A14	-0.900308
ENSG00000171574	gene	1.89392	0.00314587	0.158361	ZNF584	0.921373
ENSG00000131747	gene	1.13581	0.00316036	0.158374	TOP2A	0.183726
ENSG00000163191	gene	0.860941	0.00322422	0.160815	S100A11	-0.216014
ENSG00000131238	gene	0.843892	0.00323799	0.160815	PPT1	-0.244871
ENSG00000136235	gene	1.21337	0.00325388	0.160887	GPNMB	0.279015
ENSG00000105404	gene	0.839865	0.0032939	0.162144	RABAC1	-0.251771
ENSG00000277209	gene	0.649278	0.00337597	0.165452	RPPH1	-0.623091
ENSG00000169604	gene	1.21102	0.00341289	0.166301	ANTXR1	0.276228
ENSG00000151332	gene	0.778859	0.00342319	0.166301	MBIP	-0.360565
ENSG00000131828	gene	0.913269	0.00345605	0.166599	PDHA1	-0.130888
ENSG00000181751	gene	0.890427	0.00345926	0.166599	C5orf30	-0.167431
ENSG00000167397	gene	0.677014	0.00368202	0.176562	VKORC1	-0.562743
ENSG00000277027	gene	0.662441	0.00370256	0.176785	RMRP	-0.594136
ENSG00000170545	gene	0.879639	0.00373687	0.177418	SMAGP	-0.185017
ENSG00000228802	gene	0.671594	0.00374771	0.177418	AC073641.1	-0.574339
ENSG00000256512	gene	1.38307	0.00377451	0.177535	AC009511.1	0.46787
ENSG00000008952	gene	1.03937	0.00378715	0.177535	SEC62	0.0557122
ENSG00000166002	gene	0.789846	0.00381154	0.177535	SMCO4	-0.340357
ENSG00000237550	gene	0.887521	0.00382344	0.177535	AC243919.1	-0.172147
ENSG00000263740	gene	0.833836	0.00382997	0.177535	RN7SL4P	-0.262165
ENSG00000140443	gene	1.20616	0.00386352	0.178347	IGF1R	0.270419
ENSG00000157168	gene	2.58927	0.00395413	0.181776	NRG1	1.37255
ENSG00000148344	gene	1.69386	0.00403523	0.18474	PTGES	0.760317
ENSG00000240445	gene	1.92601	0.00406851	0.185501	FOXO3B	0.945613
ENSG00000162909	gene	0.938121	0.00411496	0.186853	CAPN2	-0.092154
ENSG00000206712	gene	1.9802	0.00414557	0.187477	RNU6-26P	0.985648
ENSG00000124198	gene	1.1085	0.0041725	0.187931	ARFGEF2	0.148615
ENSG00000075415	gene	0.915812	0.00419029	0.187972	SLC25A3	-0.126877
ENSG00000099860	gene	0.653512	0.00423781	0.188252	GADD45B	-0.613714
ENSG00000123240	gene	0.9372	0.00423859	0.188252	OPTN	-0.0935707
ENSG00000110700	gene	0.901115	0.00425199	0.188252	RPS13	-0.150217
ENSG00000103042	gene	1.22623	0.00426423	0.188252	SLC38A7	0.29423
ENSG00000182154	gene	0.829945	0.0043662	0.191992	MRPL41	-0.268912
ENSG00000150961	gene	0.950554	0.00442709	0.193519	SEC24D	-0.0731592
ENSG00000281010	gene	0.488069	0.00443572	0.193519	AC009065.10	-1.03484
ENSG00000284186	gene	0.647472	0.0044988	0.195504	MIR3615	-0.627111
ENSG00000078808	gene	0.847484	0.00463964	0.20084	SDF4	-0.238743
ENSG00000118046	gene	0.82936	0.00468125	0.201856	STK11	-0.26993
ENSG00000108349	gene	1.07683	0.00471618	0.202005	CASC3	0.106791
ENSG00000128708	gene	0.855884	0.00472103	0.202005	HAT1	-0.224513
ENSG00000198258	gene	0.88669	0.00479054	0.204194	UBL5	-0.173498
ENSG00000238793	gene	1.85547	0.0048356	0.20451	SNORD124	0.891784
ENSG00000173264	gene	0.847598	0.00484423	0.20451	GPR137	-0.238548
ENSG00000115109	gene	1.57409	0.00485308	0.20451	EPB41L5	0.654518
ENSG00000118473	gene	1.25168	0.00492739	0.206858	SGIP1	0.323861
ENSG00000085415	gene	0.896391	0.0049516	0.207092	SEH1L	-0.1578
ENSG00000271303	gene	1.11133	0.00502636	0.208709	SRXN1	0.152294
ENSG00000116729	gene	1.15774	0.00502779	0.208709	WLS	0.211309
ENSG00000125826	gene	0.879921	0.00510654	0.211191	RBCK1	-0.184554
ENSG00000031823	gene	0.893323	0.00515344	0.212341	RANBP3	-0.162746
ENSG00000197858	gene	0.879223	0.00521965	0.213611	GPAA1	-0.185699
ENSG00000129946	gene	1.48115	0.00522267	0.213611	SHC2	0.566713
ENSG00000210174	gene	0.790168	0.00532675	0.21707	MT-TR	-0.339769
ENSG00000271980	gene	0.917516	0.00538624	0.218693	AC012640.6	-0.124195
ENSG00000198818	gene	0.811164	0.00547333	0.220788	SFT2D1	-0.301935
ENSG00000100034	gene	0.918485	0.00547752	0.220788	PPM1F	-0.122672
ENSG00000116898	gene	0.845306	0.00550036	0.220908	MRPS15	-0.242455
ENSG00000106723	gene	2.12451	0.00554236	0.221794	SPIN1	1.08713
ENSG00000234353	gene	1.69345	0.00559909	0.223261	AP000346.2	0.759968
ENSG00000256040	gene	1.41584	0.00567199	0.22536	PAPPA-AS1	0.501661
ENSG00000134824	gene	1.3208	0.00573145	0.226912	FADS2	0.401407
ENSG00000070831	gene	0.864969	0.00577817	0.227951	CDC42	-0.209279
ENSG00000116251	gene	0.887278	0.00581778	0.227996	RPL22	-0.172543
ENSG00000052126	gene	1.72817	0.0058203	0.227996	PLEKHA5	0.789247
ENSG00000182752	gene	1.44769	0.00600586	0.234439	PAPPA	0.533752
ENSG00000100104	gene	0.920194	0.00603446	0.234732	SRRD	-0.11999
ENSG00000274012	gene	0.868661	0.00606766	0.235201	RN7SL2	-0.203135
ENSG00000100300	gene	0.822021	0.00613579	0.2355	TSPO	-0.282752
ENSG00000254999	gene	0.9644	0.00613807	0.2355	BRK1	-0.0522967
ENSG00000130723	gene	1.27177	0.00613888	0.2355	PRRC2B	0.346839
ENSG00000167775	gene	0.893154	0.00617963	0.236249	CD320	-0.16302
ENSG00000175826	gene	0.781115	0.00628741	0.239546	CTDNEP1	-0.356393
ENSG00000161542	gene	1.17405	0.00638055	0.24152	PRPSAP1	0.231495
ENSG00000254099	gene	2.09701	0.00638263	0.24152	AC005740.3	1.06833
ENSG00000153179	gene	0.90902	0.00644348	0.242319	RASSF3	-0.137615
ENSG00000243156	gene	1.61234	0.00646138	0.242319	MICAL3	0.689159
ENSG00000145494	gene	0.765388	0.00649739	0.242319	NDUFS6	-0.385736
ENSG00000128283	gene	0.793637	0.00651501	0.242319	CDC42EP1	-0.333448
ENSG00000115524	gene	1.09038	0.00653502	0.242319	SF3B1	0.12483
ENSG00000134308	gene	0.937111	0.00656925	0.242319	YWHAQ	-0.0937082
ENSG00000244687	gene	0.702926	0.00657264	0.242319	UBE2V1	-0.508555
ENSG00000110811	gene	0.910959	0.00657802	0.242319	P3H3	-0.134542
ENSG00000108039	gene	0.833838	0.00665174	0.242759	XPNPEP1	-0.26216
ENSG00000136238	gene	0.949969	0.00666438	0.242759	RAC1	-0.0740471
ENSG00000183309	gene	1.11708	0.00667014	0.242759	ZNF623	0.159738
ENSG00000103194	gene	0.722814	0.00667723	0.242759	USP10	-0.468303
ENSG00000254835	gene	0.812515	0.00672953	0.243863	RNF185-AS1	-0.299534
ENSG00000144560	gene	0.912357	0.00676945	0.244514	VGLL4	-0.13233
ENSG00000100644	gene	1.30743	0.00687225	0.247423	HIF1A	0.386732
ENSG00000171940	gene	1.12268	0.00691993	0.248336	ZNF217	0.166948
ENSG00000186567	gene	0.88872	0.00697526	0.248637	CEACAM19	-0.1702
ENSG00000274810	gene	1.99803	0.00698952	0.248637	NPHP3-ACAD11	0.998576
ENSG00000133121	gene	1.1675	0.00699535	0.248637	STARD13	0.223417
ENSG00000182492	gene	1.05789	0.00709445	0.250597	BGN	0.0811926
ENSG00000146592	gene	1.77085	0.00709556	0.250597	CREB5	0.824445
ENSG00000107521	gene	0.919748	0.00716483	0.251914	HPS1	-0.120689
ENSG00000173575	gene	1.33727	0.00717813	0.251914	CHD2	0.419286
ENSG00000133110	gene	1.14042	0.00722963	0.252923	POSTN	0.189565
ENSG00000260032	gene	1.07221	0.00730117	0.25414	NORAD	0.100585
ENSG00000167085	gene	0.905068	0.00732499	0.25414	PHB	-0.143901
ENSG00000134287	gene	0.876462	0.00734033	0.25414	ARF3	-0.190237
ENSG00000113460	gene	0.751758	0.00735579	0.25414	BRIX1	-0.411659
ENSG00000134775	gene	1.34876	0.00744995	0.255969	FHOD3	0.431633
ENSG00000131236	gene	0.91074	0.00748866	0.255969	CAP1	-0.134888
ENSG00000169855	gene	1.26112	0.00752403	0.255969	ROBO1	0.334706
ENSG00000168297	gene	0.793666	0.00752495	0.255969	PXK	-0.333396
ENSG00000184371	gene	0.758154	0.00753844	0.255969	CSF1	-0.399438
ENSG00000183020	gene	1.07785	0.00758581	0.255969	AP2A2	0.108151
ENSG00000113387	gene	0.825045	0.00759844	0.255969	SUB1	-0.277456
ENSG00000072041	gene	1.3481	0.00760339	0.255969	SLC6A15	0.430929
ENSG00000167904	gene	0.802562	0.00761579	0.255969	TMEM68	-0.317315
ENSG00000183098	gene	1.18309	0.0076523	0.256144	GPC6	0.242558
ENSG00000238650	gene	0.580866	0.00766706	0.256144	SNORD54	-0.783722
ENSG00000226935	gene	1.58088	0.00771276	0.2569	LINC00161	0.660732
ENSG00000062716	gene	1.16255	0.00778151	0.258416	VMP1	0.217291
ENSG00000104368	gene	1.17197	0.00794231	0.26237	PLAT	0.228933
ENSG00000173391	gene	1.25223	0.00794774	0.26237	OLR1	0.324497
ENSG00000268193	gene	0.392122	0.00801995	0.26397	AC002985.1	-1.35062
ENSG00000141127	gene	0.804025	0.00810776	0.266073	PRPSAP2	-0.314687
ENSG00000197258	gene	1.2172	0.00815695	0.2669	EIF4BP6	0.283564
ENSG00000148291	gene	0.858464	0.00818188	0.266931	SURF2	-0.22017
ENSG00000149483	gene	0.674412	0.00821165	0.267119	TMEM138	-0.568298
ENSG00000139131	gene	0.899739	0.00823957	0.267246	YARS2	-0.152421
ENSG00000087995	gene	0.860871	0.00831823	0.268913	METTL2A	-0.216132
ENSG00000158417	gene	0.915705	0.0083631	0.268913	EIF5B	-0.127045
ENSG00000106245	gene	0.819911	0.00836348	0.268913	BUD31	-0.286461
ENSG00000170946	gene	1.08646	0.00848124	0.271913	DNAJC24	0.119637
ENSG00000099290	gene	1.07175	0.00854248	0.273089	WASHC2A	0.0999732
ENSG00000196275	gene	1.91713	0.00856858	0.273139	GTF2IRD2	0.93895
ENSG00000197451	gene	0.942035	0.00861978	0.273523	HNRNPAB	-0.0861482
ENSG00000089597	gene	1.05132	0.00865461	0.273523	GANAB	0.0722062
ENSG00000074603	gene	1.36892	0.00867306	0.273523	DPP8	0.453037
ENSG00000213741	gene	0.866148	0.00867898	0.273523	RPS29	-0.207315
ENSG00000243199	gene	0.843498	0.00872737	0.274147	AC115223.1	-0.245544
ENSG00000205923	gene	1.18671	0.00875241	0.274147	CEMP1	0.246973
ENSG00000231194	gene	0.771824	0.00881997	0.274147	FARP1-AS1	-0.373656
ENSG00000237264	gene	1.234	0.00884236	0.274147	FTH1P11	0.303348
ENSG00000228060	gene	1.57148	0.00887184	0.274147	PABPC4-AS1	0.65212
ENSG00000166783	gene	1.12184	0.00888126	0.274147	MARF1	0.165863
ENSG00000227934	gene	1.3706	0.00889577	0.274147	AL732414.1	0.454804
ENSG00000100359	gene	0.923295	0.00889591	0.274147	SGSM3	-0.115137
ENSG00000164023	gene	0.778456	0.00893903	0.274715	SGMS2	-0.361312
ENSG00000179958	gene	0.619437	0.0090773	0.278195	DCTPP1	-0.690969
ENSG00000262001	gene	1.19125	0.00914586	0.279527	DLGAP1-AS2	0.252478
ENSG00000160799	gene	0.909606	0.00921277	0.279859	CCDC12	-0.136686
ENSG00000001630	gene	1.28101	0.00921674	0.279859	CYP51A1	0.357277
ENSG00000107669	gene	1.1106	0.0092322	0.279859	ATE1	0.151345
ENSG00000079156	gene	2.1791	0.0093536	0.282768	OSBPL6	1.12373
ENSG00000243335	gene	0.574533	0.00939992	0.283399	KCTD7	-0.799539
ENSG00000105339	gene	0.724583	0.00958712	0.287485	DENND3	-0.464777
ENSG00000164938	gene	1.12362	0.00958713	0.287485	TP53INP1	0.168153
ENSG00000115944	gene	1.53369	0.00963846	0.288247	COX7A2L	0.617003
ENSG00000145284	gene	0.835893	0.00966561	0.288284	SCD5	-0.25861
ENSG00000132842	gene	1.05572	0.009751	0.290053	AP3B1	0.0782229
ENSG00000119321	gene	1.07627	0.00978144	0.290183	FKBP15	0.106044
ENSG00000123983	gene	1.17059	0.0099005	0.292934	ACSL3	0.227233
ENSG00000119640	gene	1.2047	0.00993037	0.293038	ACYP1	0.268675
ENSG00000166441	gene	0.925073	0.00995942	0.293118	RPL27A	-0.112361
ENSG00000105281	gene	0.859517	0.0100655	0.295457	SLC1A5	-0.218402
ENSG00000230606	gene	1.4959	0.0101286	0.296529	AC092683.1	0.581011
ENSG00000258643	gene	2.01909	0.0101662	0.296847	BCL2L2-PABPN1	1.0137
ENSG00000131773	gene	0.834828	0.0102104	0.297358	KHDRBS3	-0.260449
ENSG00000164305	gene	0.901247	0.0103105	0.299488	CASP3	-0.150005
ENSG00000259792	gene	0.819443	0.0103584	0.299595	AC104758.1	-0.287285
ENSG00000106290	gene	1.08421	0.010368	0.299595	TAF6	0.116648
ENSG00000141068	gene	1.46471	0.0104772	0.301967	KSR1	0.550619
ENSG00000108582	gene	1.0797	0.0105467	0.302748	CPD	0.110631
ENSG00000188636	gene	1.11085	0.0105587	0.302748	RTL6	0.151665
ENSG00000101150	gene	0.964489	0.0107364	0.305102	TPD52L2	-0.0521632
ENSG00000135046	gene	0.955649	0.0107366	0.305102	ANXA1	-0.065447
ENSG00000243678	gene	0.766672	0.0107494	0.305102	NME2	-0.383318
ENSG00000210194	gene	0.874077	0.0107506	0.305102	MT-TE	-0.194168
ENSG00000115641	gene	0.91768	0.0108065	0.305686	FHL2	-0.123937
ENSG00000141027	gene	1.14027	0.0108261	0.305686	NCOR1	0.189381
ENSG00000137100	gene	0.841856	0.0109126	0.306922	DCTN3	-0.248355
ENSG00000090863	gene	1.08498	0.0109251	0.306922	GLG1	0.117673
ENSG00000138138	gene	1.08951	0.0109623	0.307192	ATAD1	0.123675
ENSG00000283936	gene	2.71667	0.0110854	0.309044	MIR3658	1.44184
ENSG00000129968	gene	0.898523	0.0111341	0.309044	ABHD17A	-0.154372
ENSG00000124882	gene	1.89214	0.0111344	0.309044	EREG	0.920019
ENSG00000198791	gene	0.934594	0.0111636	0.309044	CNOT7	-0.0975876
ENSG00000017260	gene	1.08907	0.0111672	0.309044	ATP2C1	0.123097
ENSG00000166272	gene	0.894436	0.0111951	0.309045	WBP1L	-0.16095
ENSG00000267774	gene	0.555492	0.0113552	0.311981	AC010776.2	-0.848162
ENSG00000105662	gene	1.3114	0.0113843	0.311981	CRTC1	0.391111
ENSG00000198964	gene	0.82763	0.0113856	0.311981	SGMS1	-0.272943
ENSG00000204516	gene	0.837321	0.0114506	0.312992	MICB	-0.256147
ENSG00000276291	gene	1.30904	0.0115033	0.313661	FRG1HP	0.388506
ENSG00000198492	gene	0.670761	0.0116263	0.315103	YTHDF2	-0.57613
ENSG00000129195	gene	0.761811	0.0116473	0.315103	PIMREG	-0.392495
ENSG00000169223	gene	0.86406	0.0116654	0.315103	LMAN2	-0.210797
ENSG00000124208	gene	3.55454	0.0116694	0.315103	TMEM189-UBE2V1	1.82966
ENSG00000165424	gene	0.94001	0.0117439	0.315561	ZCCHC24	-0.0892514
ENSG00000196182	gene	0.918104	0.0117593	0.315561	STK40	-0.12327
ENSG00000271380	gene	0.79934	0.0118064	0.315561	AL451085.3	-0.32312
ENSG00000189343	gene	0.937028	0.011814	0.315561	RPS2P46	-0.0938354
ENSG00000165716	gene	1.59355	0.0118282	0.315561	DIPK1B	0.672243
ENSG00000108518	gene	0.88384	0.0119613	0.317172	PFN1	-0.178142
ENSG00000196937	gene	0.867788	0.0119634	0.317172	FAM3C	-0.204586
ENSG00000231312	gene	0.666262	0.0119941	0.317172	MAP4K3-DT	-0.585838
ENSG00000106077	gene	0.60083	0.0120026	0.317172	ABHD11	-0.734971
ENSG00000198431	gene	1.34782	0.0121394	0.320025	TXNRD1	0.430629
ENSG00000168077	gene	0.92976	0.0122296	0.321642	SCARA3	-0.10507
ENSG00000145675	gene	1.6221	0.0123132	0.323075	PIK3R1	0.697859
ENSG00000168028	gene	0.923926	0.0123986	0.324551	RPSA	-0.114151
ENSG00000144136	gene	0.921307	0.0124884	0.326134	SLC20A1	-0.118246
ENSG00000170515	gene	0.942438	0.0125385	0.326676	PA2G4	-0.0855303
ENSG00000143653	gene	0.879123	0.0125714	0.326769	SCCPDH	-0.185863
ENSG00000243055	gene	1.65348	0.0126242	0.327376	GK-AS1	0.72551
ENSG00000268854	gene	0.815709	0.0126541	0.327389	AC020909.3	-0.293873
ENSG00000117597	gene	1.22879	0.0127199	0.328328	UTP25	0.297234
ENSG00000216829	gene	1.51305	0.0128099	0.329759	FGF7P4	0.597455
ENSG00000196118	gene	0.588592	0.01286	0.329759	CCDC189	-0.764661
ENSG00000010256	gene	0.922619	0.0128643	0.329759	UQCRC1	-0.116193
ENSG00000101000	gene	0.881847	0.01303	0.331066	PROCR	-0.1814
ENSG00000181350	gene	0.931886	0.0130339	0.331066	LRRC75A	-0.101775
ENSG00000172269	gene	0.846471	0.0130381	0.331066	DPAGT1	-0.240467
ENSG00000105270	gene	1.05785	0.0131205	0.331066	CLIP3	0.0811338
ENSG00000214548	gene	1.11486	0.0131482	0.331066	MEG3	0.156858
ENSG00000024048	gene	1.10022	0.0131574	0.331066	UBR2	0.137795
ENSG00000165487	gene	0.856761	0.0132158	0.331066	MICU2	-0.223036
ENSG00000007866	gene	0.941908	0.0132701	0.331066	TEAD3	-0.0863416
ENSG00000149571	gene	0.860878	0.0133026	0.331066	KIRREL3	-0.216119
ENSG00000089225	gene	1.14626	0.0133502	0.331066	TBX5	0.196928
ENSG00000244586	gene	1.28758	0.013442	0.331066	WNT5A-AS1	0.364665
ENSG00000133193	gene	0.884021	0.0134512	0.331066	FAM104A	-0.177847
ENSG00000181061	gene	0.685798	0.0134691	0.331066	HIGD1A	-0.544143
ENSG00000219928	gene	0.551264	0.0135031	0.331066	AL161787.1	-0.859185
ENSG00000174307	gene	0.9111	0.0135072	0.331066	PHLDA3	-0.134319
ENSG00000078674	gene	1.19073	0.0135317	0.331066	PCM1	0.251851
ENSG00000218537	gene	0.937655	0.0135473	0.331066	MIF-AS1	-0.0928713
ENSG00000105640	gene	0.933567	0.0135634	0.331066	RPL18A	-0.099174
ENSG00000158526	gene	0.939269	0.0135875	0.331066	TSR2	-0.0903901
ENSG00000116717	gene	0.807748	0.013589	0.331066	GADD45A	-0.308023
ENSG00000119139	gene	0.721535	0.0136053	0.331066	TJP2	-0.470858
ENSG00000168522	gene	1.37465	0.0136182	0.331066	FNTA	0.459068
ENSG00000210164	gene	0.854714	0.0136397	0.331066	MT-TG	-0.226487
ENSG00000185834	gene	0.853887	0.0136528	0.331066	RPL12P4	-0.227883
ENSG00000171863	gene	0.90875	0.0136616	0.331066	RPS7	-0.138044
ENSG00000154319	gene	1.67973	0.0137344	0.331066	FAM167A	0.748229
ENSG00000086666	gene	0.868314	0.013735	0.331066	ZFAND6	-0.20371
ENSG00000213619	gene	0.829573	0.0137486	0.331066	NDUFS3	-0.269558
ENSG00000154518	gene	0.834946	0.0138041	0.331273	ATP5MC3	-0.260245
ENSG00000072121	gene	1.19376	0.013839	0.331273	ZFYVE26	0.255517
ENSG00000134419	gene	0.90241	0.0138465	0.331273	RPS15A	-0.148145
ENSG00000121897	gene	1.43406	0.0138847	0.331475	LIAS	0.520104
ENSG00000172336	gene	0.902478	0.0140043	0.332935	POP7	-0.148036
ENSG00000175416	gene	0.75704	0.0140302	0.332935	CLTB	-0.401558
ENSG00000180992	gene	0.895753	0.0140357	0.332935	MRPL14	-0.158827
ENSG00000170445	gene	0.919939	0.0140929	0.333583	HARS1	-0.120389
ENSG00000114850	gene	0.833342	0.0141273	0.333663	SSR3	-0.263019
ENSG00000243449	gene	0.660655	0.0141563	0.333663	C4orf48	-0.59803
ENSG00000170017	gene	0.832058	0.0142526	0.335036	ALCAM	-0.265243
ENSG00000127920	gene	1.40585	0.0142748	0.335036	GNG11	0.491441
ENSG00000130844	gene	1.79803	0.0144225	0.337773	ZNF331	0.846418
ENSG00000140988	gene	0.895029	0.0144736	0.337773	RPS2	-0.159994
ENSG00000163637	gene	1.27552	0.014493	0.337773	PRICKLE2	0.351084
ENSG00000168461	gene	1.8345	0.0145707	0.337773	RAB31	0.875384
ENSG00000115268	gene	0.815565	0.0146217	0.337773	RPS15	-0.294128
ENSG00000254598	gene	1.15104	0.0146563	0.337773	CSNK2A3	0.202944
ENSG00000132466	gene	1.12207	0.0146715	0.337773	ANKRD17	0.166168
ENSG00000152601	gene	0.865221	0.0146837	0.337773	MBNL1	-0.208859
ENSG00000225031	gene	1.18674	0.0147066	0.337773	EIF4BP7	0.247004
ENSG00000150753	gene	0.933376	0.0147324	0.337773	CCT5	-0.0994693
ENSG00000100387	gene	0.898787	0.0147452	0.337773	RBX1	-0.15395
ENSG00000111231	gene	0.885483	0.0147558	0.337773	GPN3	-0.175463
ENSG00000244486	gene	0.88294	0.0148183	0.337967	SCARF2	-0.179612
ENSG00000142534	gene	0.924964	0.0148511	0.337967	RPS11	-0.112531
ENSG00000090316	gene	0.779995	0.0148553	0.337967	MAEA	-0.358463
ENSG00000089057	gene	1.13574	0.0149332	0.339044	SLC23A2	0.18363
ENSG00000143450	gene	0.430628	0.0150384	0.340283	OAZ3	-1.21549
ENSG00000198707	gene	1.56153	0.0150489	0.340283	CEP290	0.642958
ENSG00000105472	gene	0.83925	0.0151083	0.340709	CLEC11A	-0.252827
ENSG00000142684	gene	0.87092	0.0151317	0.340709	ZNF593	-0.199389
ENSG00000260917	gene	1.12207	0.015161	0.340709	AL158212.3	0.166161
ENSG00000196419	gene	0.947685	0.0151903	0.340709	XRCC6	-0.0775208
ENSG00000115310	gene	0.850912	0.01526	0.341584	RTN4	-0.232918
ENSG00000153187	gene	1.08239	0.015298	0.341748	HNRNPU	0.114218
ENSG00000176907	gene	1.95174	0.0155096	0.345359	TCIM	0.964757
ENSG00000072571	gene	0.690796	0.0155271	0.345359	HMMR	-0.533668
ENSG00000136379	gene	1.53444	0.0155781	0.345359	ABHD17C	0.617715
ENSG00000167088	gene	0.829154	0.0155838	0.345359	SNRPD1	-0.270288
ENSG00000174652	gene	0.694076	0.0157192	0.346796	ZNF266	-0.526835
ENSG00000106366	gene	0.862612	0.0157667	0.346796	SERPINE1	-0.213217
ENSG00000254756	gene	0.751714	0.0158184	0.346796	AP001107.6	-0.411743
ENSG00000143669	gene	1.67156	0.0158765	0.346796	LYST	0.741196
ENSG00000168268	gene	0.941072	0.015878	0.346796	NT5DC2	-0.0876226
ENSG00000263388	gene	0.778022	0.0158793	0.346796	AC002347.2	-0.362118
ENSG00000106246	gene	0.927713	0.0159092	0.346796	PTCD1	-0.10825
ENSG00000276045	gene	0.892147	0.0159169	0.346796	ORAI1	-0.164647
ENSG00000119138	gene	1.29544	0.015938	0.346796	KLF9	0.373437
ENSG00000148187	gene	1.60581	0.0159604	0.346796	MRRF	0.683304
ENSG00000147586	gene	0.776714	0.0160353	0.347494	MRPS28	-0.364544
ENSG00000187607	gene	0.569525	0.0160665	0.347494	ZNF286A	-0.812169
ENSG00000169299	gene	0.904714	0.0160862	0.347494	PGM2	-0.144466
ENSG00000116670	gene	0.899384	0.0162268	0.349298	MAD2L2	-0.152991
ENSG00000258777	gene	1.37627	0.0162325	0.349298	HIF1A-AS1	0.460763
ENSG00000082014	gene	0.812036	0.0163946	0.352075	SMARCD3	-0.300384
ENSG00000260228	gene	0.893357	0.0164249	0.352075	AC009119.1	-0.162691
ENSG00000150776	gene	0.618215	0.0164768	0.352508	NKAPD1	-0.69382
ENSG00000135912	gene	0.609557	0.0165891	0.353869	TTLL4	-0.714168
ENSG00000171617	gene	1.50167	0.0166432	0.353869	ENC1	0.58657
ENSG00000196352	gene	1.44006	0.0167119	0.353869	CD55	0.526127
ENSG00000162772	gene	2.01949	0.0167133	0.353869	ATF3	1.01399
ENSG00000120688	gene	0.916627	0.0167229	0.353869	WBP4	-0.125593
ENSG00000178057	gene	0.792849	0.0167614	0.353869	NDUFAF3	-0.334882
ENSG00000007545	gene	1.86736	0.0167919	0.353869	CRAMP1	0.900999
ENSG00000184007	gene	0.947404	0.0167949	0.353869	PTP4A2	-0.0779479
ENSG00000146676	gene	1.12957	0.0168403	0.354053	PURB	0.175775
ENSG00000165410	gene	0.671358	0.0168672	0.354053	CFL2	-0.574846
ENSG00000128626	gene	0.898042	0.0169445	0.354642	MRPS12	-0.155145
ENSG00000253958	gene	1.18765	0.0170187	0.354642	CLDN23	0.248109
ENSG00000184840	gene	0.927242	0.0170203	0.354642	TMED9	-0.108982
ENSG00000004059	gene	0.851029	0.0170418	0.354642	ARF5	-0.23272
ENSG00000144736	gene	0.786917	0.0170547	0.354642	SHQ1	-0.345717
ENSG00000092098	gene	1.49585	0.017093	0.354776	RNF31	0.580965
ENSG00000166130	gene	0.945505	0.0171602	0.355056	IKBIP	-0.0808432
ENSG00000245910	gene	0.881987	0.0171704	0.355056	SNHG6	-0.181171
ENSG00000218175	gene	0.851373	0.0172362	0.355757	AC016739.1	-0.232137
[truncated: 534 more rows]

## Sheet: S4E
S4E: Common genes between SARS-CoV-2, MERS-CoV and SARS-CoV
[truncated: 21 more rows]

## Sheet: S4F
S4F: CoVs All Intersection List
[truncated: 416 more rows]
