# Supplementary material for: CompCorona: A web application for comparative transcriptome analyses of coronaviruses reveals SARS-CoV-2-specific host response
Source: Turk J Biol. 2023 Dec 15;47(6):393–405. doi: 10.55730/1300-0152.2673 (PMC11045204; doi:10.55730/1300-0152.2673)
Supplement: Supplementary file 5 [file tjb-47-06-393_1_Table_S5.xlsx]

## Sheet: S5A
SARS-CoV-2 (lung) GSEA KEGG
	ID	Description	setSize	enrichmentScore	NES	pvalue	p.adjust	qvalue	rank	leading_edge	core_enrichment
	ID	Description	setSize	enrichmentScore	NES	pvalue	p.adjust	qvalue	rank	leading_edge	core_enrichment
hsa03010	hsa03010	Ribosome	13	-0.454212	-1.9672	0.00667137	0.00667137	0.0951939	312	tags=100%, list=56%, signal=45%	64983/6204/6201/3921/6176/6130/6129/2197/6161/51069/6170/6159
hsa04142	hsa04142	Lysosome	8	-0.593466	-1.89074	0.00357161	0.00357161	0.0663129	233	tags=100%, list=42%, signal=59%	55353/5476/3073/57192/10577/3423/256471
hsa05034	hsa05034	Alcoholism	5	-0.707581	-1.87037	0.00851814	0.00851814	0.109391	168	tags=100%, list=30%, signal=71%	84254/10014/6464/2784
hsa04510	hsa04510	Focal adhesion	8	-0.490018	-1.56116	0.0180632	0.0180632	0.165692	290	tags=100%, list=52%, signal=49%	3918/858/3912/3480/71/6464/7422
hsa04014	hsa04014	Ras signaling pathway	7	-0.476449	-1.48986	0.0377618	0.0377618	0.261487	297	tags=100%, list=53%, signal=47%	598/3480/2114/6464/7422/2784
hsa03250	hsa03250	Viral life cycle - HIV-1	4	0.780831	1.58264	0.046832	0.046832	0.261487	51	tags=50%, list=9%, signal=46%	4599/25939
hsa05133	hsa05133	Pertussis	5	0.749097	1.61418	0.0465426	0.0465426	0.261487	144	tags=100%, list=26%, signal=75%	715/6374/718/3576/840
hsa04610	hsa04610	Complement and coagulation cascades	5	0.754513	1.62585	0.0412234	0.0412234	0.261487	141	tags=100%, list=25%, signal=75%	715/718/2243/2244/7056
hsa05161	hsa05161	Hepatitis B	9	0.672819	1.75087	0.0294118	0.0294118	0.222182	92	tags=67%, list=16%, signal=57%	3665/64135/6772/23586/6773/3576
hsa05323	hsa05323	Rheumatoid arthritis	8	0.69047	1.75409	0.0493425	0.0493425	0.264026	92	tags=75%, list=16%, signal=64%	2920/6364/6374/2921/2919/3576
hsa04668	hsa04668	TNF signaling pathway	10	0.661551	1.7641	0.0291036	0.0291036	0.222182	163	tags=90%, list=29%, signal=65%	2920/6364/6374/2921/2919/1906/840/3383/4792
hsa05134	hsa05134	Legionellosis	8	0.696915	1.77046	0.0450206	0.0450206	0.261487	175	tags=100%, list=31%, signal=70%	2920/2921/718/2919/3576/840/4792/3306
hsa04062	hsa04062	Chemokine signaling pathway	12	0.658489	1.82709	0.0405403	0.0405403	0.261487	92	tags=67%, list=16%, signal=57%	6772/6773/2920/6364/6374/2921/2919/3576
hsa04061	hsa04061	Viral protein interaction with cytokine and cytokine receptor	7	0.770039	1.84617	0.0162985	0.0162985	0.161006	92	tags=86%, list=16%, signal=73%	2920/6364/6374/2921/2919/3576
hsa04622	hsa04622	RIG-I-like receptor signaling pathway	7	0.781926	1.87467	0.0125301	0.0125301	0.134094	101	tags=86%, list=18%, signal=71%	9636/3665/64135/23586/3576/7706
hsa05167	hsa05167	Kaposi sarcoma-associated herpesvirus infection	17	0.625049	1.8782	0.0250577	0.0250577	0.214529	163	tags=76%, list=29%, signal=56%	3665/10379/6772/5610/6773/2920/2921/718/2919/3576/3107/3383/4792
hsa05168	hsa05168	Herpes simplex virus 1 infection	24	0.614084	1.9669	0.0036146	0.0036146	0.0663129	85	tags=54%, list=15%, signal=48%	3665/84924/10379/58500/4940/64135/6772/4938/23586/5610/6773/6672/718
hsa05169	hsa05169	Epstein-Barr virus infection	19	0.647573	1.98956	0.0118446	0.0118446	0.134094	60	tags=47%, list=11%, signal=44%	9636/3665/10379/4940/6772/4938/23586/5610/6773
hsa04621	hsa04621	NOD-like receptor signaling pathway	14	0.710031	2.01377	0.00593995	0.00593995	0.0951939	92	tags=71%, list=16%, signal=61%	3665/10379/4940/6772/4938/6773/2920/2921/2919/3576
hsa05165	hsa05165	Human papillomavirus infection	14	0.738277	2.09388	0.00233538	0.00233538	0.0599824	60	tags=50%, list=11%, signal=46%	4599/9636/10379/6772/5520/5610/6773
hsa05171	hsa05171	Coronavirus disease - COVID-19	27	0.664606	2.15152	0.000793295	0.000793295	0.0254689	94	tags=52%, list=17%, signal=45%	4599/9636/10379/4940/64135/6772/4938/23586/5610/6773/715/718/3576/2243
hsa05164	hsa05164	Influenza A	15	0.769119	2.22836	0.000331882	0.000331882	0.0142069	60	tags=67%, list=11%, signal=61%	4599/3665/10379/4940/64135/6772/4938/23586/5610/6773
hsa05162	hsa05162	Measles	15	0.775332	2.24636	0.000267004	0.000267004	0.0142069	60	tags=67%, list=11%, signal=61%	4599/3665/10379/4940/64135/6772/4938/23586/5610/6773
hsa05160	hsa05160	Hepatitis C	16	0.795745	2.3388	4.8496e-05	4.8496e-05	0.00622791	60	tags=69%, list=11%, signal=63%	4599/3434/3665/10379/4940/6772/4938/23586/5520/5610/6773
SARS-CoV-2 (blood) GSEA KEGG
	ID	Description	setSize	enrichmentScore	NES	pvalue	p.adjust	qvalue	rank	leading_edge	core_enrichment
hsa04610	hsa04610	Complement and coagulation cascades	5	0.957313	1.86452	6.55458e-05	6.55458e-05	0.0218267	73	tags=100%, list=5%, signal=96%	11326/713/714/712/717
hsa05150	hsa05150	Staphylococcus aureus infection	9	0.896803	1.96534	0.000260731	0.000260731	0.0434117	73	tags=44%, list=5%, signal=43%	713/714/712/717
hsa05322	hsa05322	Systemic lupus erythematosus	8	0.890277	1.911	0.00071042	0.00071042	0.0788566	118	tags=62%, list=7%, signal=58%	713/714/712/717/942
hsa01100	hsa01100	Metabolic pathways	195	0.479754	1.38299	0.00216441	0.00216441	0.180187	747	tags=77%, list=47%, signal=47%	4257/54675/55331/3417/7298/6120/1806/51056/9517/216/2548/2597/526/23646/27090/644/3074/2799/58472/5106/5538/9446/535/5321/4668/2876/131870/7083/3295/847/2023/435/91373/4758/4048/2720/54187/4258/3098/5973/4199/3939/3992/6392/873/10555/9551/84274/3032/5315/92579/55276/4701/7378/7389/51816/1718/6319/211/9061/5162/9377/4707/8818/4715/6715/1119/2584/4711/1349/2146/10007/2271/516/9296/4724/29796/3703/3…
hsa05310	hsa05310	Asthma	2	-0.928571	-1.52819	0.0144737	0.0144737	0.792857	117	tags=100%, list=7%, signal=93%	2206
hsa04936	hsa04936	Alcoholic liver disease	15	0.714188	1.70144	0.0165506	0.0165506	0.792857	98	tags=40%, list=6%, signal=38%	713/714/712/717/114609/4615
hsa04668	hsa04668	TNF signaling pathway	8	-0.477358	-1.50005	0.0255794	0.0255794	0.792857	840	tags=100%, list=53%, signal=48%	1388/5609/5290/1386/5970/7185/6352
hsa05142	hsa05142	Chagas disease	14	0.698556	1.64504	0.0260184	0.0260184	0.792857	171	tags=36%, list=11%, signal=32%	713/714/712/4615/3459
hsa04660	hsa04660	T cell receptor signaling pathway	10	-0.452141	-1.56734	0.0262503	0.0262503	0.792857	881	tags=100%, list=55%, signal=45%	5609/5290/3845/5970/868/2534/4773/919/3458
hsa05204	hsa05204	Chemical carcinogenesis - DNA adducts	9	0.755915	1.65658	0.0277469	0.0277469	0.792857	280	tags=78%, list=18%, signal=65%	4257/445329/6818/9446/6817/4258/873
hsa05133	hsa05133	Pertussis	13	0.717477	1.67799	0.0281211	0.0281211	0.792857	180	tags=54%, list=11%, signal=48%	713/714/712/717/114609/4615/3394
hsa05171	hsa05171	Coronavirus disease - COVID-19	18	0.653086	1.59824	0.0285714	0.0285714	0.792857	233	tags=44%, list=15%, signal=38%	713/714/712/717/4615/4938/51121/51065
hsa00983	hsa00983	Drug metabolism - other enzymes	13	0.709691	1.65979	0.035049	0.035049	0.825058	235	tags=46%, list=15%, signal=40%	1066/4257/1806/9446/7083/4258
hsa03040	hsa03040	Spliceosome	11	-0.371161	-1.34266	0.0389699	0.0389699	0.825058	693	tags=91%, list=43%, signal=52%	29896/51729/51503/58517/55119/84950/22985/10286/22916/10929
hsa05014	hsa05014	Amyotrophic lateral sclerosis	74	0.487552	1.34848	0.043956	0.043956	0.825058	802	tags=93%, list=50%, signal=49%	3084/2876/847/5687/6392/7416/4701/9377/5694/4707/4715/834/4711/1349/60/23636/516/5695/5685/4724/29796/7979/515/509/1340/10476/5683/506/4731/5709/1537/1351/71/518/7384/514/6390/8678/5691/7388/5714/5710/4716/10213/310/522/5686/4726/5717/5688/5708/60673/6396/4709/4720/5682/498/1337/5719/29979/7385/5689/581/468/4729/10671/11047/6391/4700
hsa00600	hsa00600	Sphingolipid metabolism	8	0.740992	1.59056	0.0486425	0.0486425	0.825058	246	tags=75%, list=15%, signal=64%	55331/9517/3074/4758/2720/5660
SARS-CoV GSEA KEGG
	ID	Description	setSize	enrichmentScore	NES	pvalue	p.adjust	qvalue	rank	leading_edge	core_enrichment
hsa03010	hsa03010	Ribosome	63	-0.44575	-4.77699	1e-10	1e-10	1.30526e-08	1421	tags=92%, list=47%, signal=50%	55052/6132/6164/3921/6192/6122/4736/6125/6141/6223/6222/6193/2197/6194/51081/6208/64963/6171/6157/6155/6201/6124/6147/6234/51069/6134/6224/55168/6181/6205/219927/6152/6227/9045/6203/124995/7311/64928/51021/6235/6160/6176/6156/6188/65005/6158/6175/6142/23521/6139/6217/6218/6209/100529239/29093/109864281/109910381/109864274
hsa05171	hsa05171	Coronavirus disease - COVID-19	69	-0.416785	-4.77617	1e-10	1e-10	1.30526e-08	1417	tags=90%, list=47%, signal=49%	103/6132/6164/3921/6192/6122/4736/6125/6141/6223/6222/6193/2197/6194/3661/6208/5970/6171/6157/6155/6201/6124/6147/6234/6134/716/6224/6181/6205/6152/23586/6227/9045/6203/7311/715/6235/4792/6160/6176/6156/6188/6158/6175/6142/23521/6139/6773/6217/6218/6209/100529239/6772/64135/10379/4940/4600/4615/3569/9636/3576/4599
hsa05022	hsa05022	Pathways of neurodegeneration - multiple diseases	125	-0.207622	-3.03797	1.11252e-06	1.11252e-06	9.68087e-05	2074	tags=91%, list=68%, signal=30%	5532/9377/10671/1499/51465/7384/578/26100/292/5595/369/118424/5663/5714/5683/4705/5691/4729/518/5688/488/5702/3028/9861/5693/65018/4720/7132/9776/1856/840/5704/4711/351/1537/8678/4700/5710/89953/1457/5692/5694/7388/1616/8772/5695/5606/1460/1337/293/10540/64837/9973/517/6647/5687/7979/3265/7186/818/1742/598/5686/7318/5970/10131/10452/5605/572/5700/5719/5715/1454/11273/5705/4723/4714/7345/4722/5604…
hsa05016	hsa05016	Huntington disease	87	-0.212624	-2.61712	3.82286e-05	3.82286e-05	0.00204583	1820	tags=85%, list=60%, signal=35%	5714/5432/5683/4705/6908/5691/4729/518/5436/5688/5702/9861/5693/5433/4720/9776/5704/4711/1537/8678/4700/5710/89953/5692/5694/7388/10488/5695/1337/293/10540/64837/517/6647/5687/5439/7979/7186/1742/5686/5700/5719/5715/5705/4723/4714/4722/581/5713/4708/11047/1347/5435/55062/5437/1340/1327/6804/440567/5609/516/4695/60673/5434/5438/374291/4715/4710/51079/9167/1350/84617/6648/100532726
hsa05020	hsa05020	Prion disease	84	-0.213572	-2.52478	3.91843e-05	3.91843e-05	0.00204583	1820	tags=85%, list=60%, signal=35%	5714/5683/4705/5691/4729/518/5688/5702/5580/9861/5693/4720/5704/4711/1537/4700/5710/89953/1457/5692/5694/7388/10488/5695/3312/1460/1337/293/64837/517/6647/5687/7979/5686/572/5700/5719/5715/10963/5705/4723/4714/4722/581/5713/4708/11047/468/1958/2534/1347/1535/1340/1327/440567/516/4695/374291/5621/4715/4710/51079/9167/3310/1350/84617/1649/3303/3304/3569/100532726
hsa04512	hsa04512	ECM-receptor interaction	13	0.620529	2.4014	0.000145828	0.000145828	0.00529479	1003	tags=92%, list=33%, signal=62%	7057/5649/3161/3676/3911/3655/2335/3685/961/3688/3915/1293
hsa05010	hsa05010	Alzheimer disease	106	-0.17084	-2.35397	0.000154122	0.000154122	0.00529479	1942	tags=85%, list=64%, signal=32%	7922/7384/26100/292/5595/369/5663/5714/5683/4705/5691/4729/518/5688/488/5702/3028/9861/5693/208/4720/7132/9776/1856/840/5704/4711/351/1537/8678/4700/5710/89953/1457/5692/5694/7388/8772/5695/1460/1337/293/64837/517/5687/7979/3265/55851/7186/5686/5970/5605/572/5700/5719/51107/5715/1454/5705/4723/4714/4722/5604/2597/5713/4708/11047/468/1347/55062/1340/1327/7494/440567/5609/516/4695/60673/374291/4715…
hsa04932	hsa04932	Non-alcoholic fatty liver disease	45	-0.281169	-2.62083	0.000172452	0.000172452	0.00529479	1535	tags=82%, list=51%, signal=41%	208/4720/7132/840/4711/1537/4700/7388/1337/5564/6720/2931/7186/5970/4723/4714/4722/581/4708/468/1347/1340/1327/7494/440567/4695/374291/4715/4710/51079/9167/1350/207/1649/3569/3576/100532726
hsa05012	hsa05012	Parkinson disease	84	-0.197153	-2.33067	0.000182542	0.000182542	0.00529479	1942	tags=87%, list=64%, signal=32%	7922/7384/292/118424/5714/5683/4705/5691/4729/518/5688/5702/9861/5693/65018/4720/5704/4711/1537/4700/5710/89953/5692/5694/7388/1616/5695/1337/293/64837/517/2778/6647/5687/7979/818/598/5686/7318/10131/5700/5719/5715/5705/4723/4714/7345/4722/581/5713/4708/11047/7311/468/1347/1340/1327/7494/440567/516/4695/374291/4715/4710/51079/9167/1350/9246/84617/7316/1649/7314/100532726
hsa04612	hsa04612	Antigen processing and presentation	17	-0.476955	-2.44502	0.00038373	0.00038373	0.00953157	739	tags=76%, list=24%, signal=58%	3133/8625/567/5720/5721/3107/3310/6890/3106/3105/3115/3303/3304
hsa00190	hsa00190	Oxidative phosphorylation	42	-0.288569	-2.48305	0.000401633	0.000401633	0.00953157	1792	tags=90%, list=59%, signal=38%	4705/537/4729/518/4720/9114/9551/4711/9550/1537/4700/7388/8992/1337/517/526/527/4723/4714/4722/4708/1347/1340/521/1327/533/440567/516/4695/374291/4715/4710/51079/9167/1350/9296/10632/100532726
hsa05208	hsa05208	Chemical carcinogenesis - reactive oxygen species	66	-0.22089	-2.43055	0.000465622	0.000465622	0.00972711	2135	tags=94%, list=70%, signal=28%	4893/5728/9377/23683/7384/292/5595/369/25/4705/5338/2885/4729/518/5747/5580/208/2052/52/4720/6714/4711/1537/4700/7388/1337/293/517/6647/3265/2947/5970/5605/572/10327/3162/4723/4714/4722/5604/9446/1728/4708/1347/1535/4792/1340/1327/440567/5609/516/4695/374291/4715/4710/51079/9167/1645/1350/207/6648/100532726
hsa05332	hsa05332	Graft-versus-host disease	6	-0.758017	-2.27104	0.000484394	0.000484394	0.00972711	739	tags=100%, list=24%, signal=76%	3107/3106/3105/3115/3569
hsa05014	hsa05014	Amyotrophic lateral sclerosis	103	-0.163929	-2.21085	0.000686494	0.000686494	0.0128008	1820	tags=82%, list=60%, signal=34%	5714/5683/4705/9883/310/5691/4729/518/5688/10189/5702/9861/5693/8480/65018/6428/4720/7132/5216/9776/5704/4711/1537/8678/4700/5710/89953/5692/5694/7388/1616/5695/5606/1337/10540/64837/9973/517/6647/5687/7979/6396/7186/598/5686/10452/572/5700/5719/23636/5715/6432/11273/5705/10482/4723/4714/4722/581/5713/4708/11047/468/1347/55062/1340/1327/7494/440567/516/4695/23435/60673/374291/4715/4710/51079/9167…
hsa03050	hsa03050	Proteasome	27	-0.356761	-2.37768	0.000763153	0.000763153	0.0132815	1820	tags=96%, list=60%, signal=39%	5714/5683/5691/5688/5702/9861/5693/5704/5710/5692/5694/5695/5687/7979/9491/5686/5700/5719/5715/5705/5713/5696/11047/5720/5721/5698
hsa05323	hsa05323	Rheumatoid arthritis	19	-0.416003	-2.26752	0.00100364	0.00100364	0.0163751	1779	tags=100%, list=59%, signal=42%	537/9114/9550/1514/8992/526/527/533/3383/9296/6374/2920/3589/2921/2919/3115/3569/3576
hsa04668	hsa04668	TNF signaling pathway	27	-0.332886	-2.21856	0.00190729	0.00190729	0.0288963	1596	tags=89%, list=53%, signal=42%	8717/208/7132/840/10488/8772/5606/7186/5970/5604/153090/468/602/4792/5609/3383/6374/207/3976/2920/2921/2919/5743/3569
hsa05169	hsa05169	Epstein-Barr virus infection	56	-0.210277	-2.12882	0.00199244	0.00199244	0.0288963	1094	tags=62%, list=36%, signal=41%	7979/7186/3661/5970/5700/5719/5705/3133/581/1019/5713/1643/23586/11047/4792/567/5609/960/3107/4616/3383/6773/1017/6890/3106/3105/4609/6772/207/10379/4940/3115/4615/3569/9636
hsa05164	hsa05164	Influenza A	44	-0.247533	-2.25706	0.00257268	0.00257268	0.0301504	1596	tags=82%, list=53%, signal=39%	8717/9230/8480/208/7132/103/8772/293/10241/3460/3661/5970/5605/10482/5604/581/1019/23586/4792/7706/3383/6773/2224/6772/207/64135/5371/10379/4940/4600/100529063/3115/4615/3569/3576/4599
hsa04940	hsa04940	Type I diabetes mellitus	5	-0.757766	-2.09931	0.00265078	0.00265078	0.0301504	739	tags=100%, list=24%, signal=76%	3107/3106/3105/3115
hsa05320	hsa05320	Autoimmune thyroid disease	5	-0.757766	-2.09931	0.00265078	0.00265078	0.0301504	739	tags=100%, list=24%, signal=76%	3107/3106/3105/3115
hsa05330	hsa05330	Allograft rejection	5	-0.757766	-2.09931	0.00265078	0.00265078	0.0301504	739	tags=100%, list=24%, signal=76%	3107/3106/3105/3115
hsa04064	hsa04064	NF-kappa B signaling pathway	22	-0.360396	-2.15778	0.00265639	0.00265639	0.0301504	1596	tags=91%, list=53%, signal=43%	8717/7132/7329/1457/4055/1460/7186/598/5970/23586/4792/7706/4616/3383/2920/2921/2919/4615/5743/3576
hsa04620	hsa04620	Toll-like receptor signaling pathway	18	-0.377033	-1.99384	0.00304928	0.00304928	0.0331676	1896	tags=100%, list=63%, signal=38%	5595/54472/1513/208/8772/5606/3661/5970/5605/5604/4792/5609/6772/207/4615/3569/3576
hsa05134	hsa05134	Legionellosis	17	-0.409916	-2.10136	0.00343305	0.00343305	0.0358482	260	tags=59%, list=9%, signal=54%	3310/3297/2920/2921/2919/4615/3303/3304/3569/3576
hsa04510	hsa04510	Focal adhesion	48	0.315833	1.93689	0.00427369	0.00427369	0.0429099	1145	tags=62%, list=38%, signal=40%	7057/5649/3676/80310/3911/9475/3655/6093/3082/2335/5500/394/3685/4233/2318/4659/595/3688/5908/2316/5578/3915/7094/5062/5728/1399/1293/1499/2889/5595
hsa04924	hsa04924	Renin secretion	9	0.597759	1.99401	0.00469649	0.00469649	0.0454085	959	tags=89%, list=32%, signal=61%	5332/5732/5331/5567/5530/5566/2773/5532
hsa04714	hsa04714	Thermogenesis	62	-0.18801	-2.01498	0.0062126	0.0062126	0.057922	1792	tags=82%, list=59%, signal=34%	4705/2885/6009/6598/57521/4729/518/91942/51103/6604/4720/6605/9551/4711/1537/4700/7388/10488/5606/1337/5564/51548/517/2778/3265/6194/51241/4723/6602/4714/4722/2260/4708/1347/1340/521/1327/440567/516/4695/388753/374291/4715/4710/51079/9167/113/1350/10632/55744/100532726
hsa04721	hsa04721	Synaptic vesicle cycle	10	-0.502814	-2.0025	0.00761082	0.00761082	0.0680582	1513	tags=100%, list=50%, signal=50%	9550/8992/526/527/6536/8775/6804/533/9296
hsa04080	hsa04080	Neuroactive ligand-receptor interaction	9	0.577677	1.92702	0.0078212	0.0078212	0.0680582	752	tags=78%, list=25%, signal=59%	5021/1140/1902/3814/5732/2898/2149
hsa05161	hsa05161	Hepatitis B	41	-0.230128	-1.98223	0.00885344	0.00885344	0.0745553	2152	tags=95%, list=71%, signal=28%	4088/5578/4893/7048/10971/57506/6774/3654/5595/369/2885/537/208/6714/10488/8772/5606/3265/3661/5970/5605/572/2002/5604/581/1643/23586/468/4792/5609/6773/1017/4609/6772/207/64135/4615/3569/3576
hsa03460	hsa03460	Fanconi anemia pathway	9	0.570401	1.90275	0.00943936	0.00943936	0.0768695	586	tags=67%, list=19%, signal=54%	146956/545/5889/5980/7398/55120
hsa05162	hsa05162	Measles	39	-0.222233	-1.84242	0.00971718	0.00971718	0.0768695	2040	tags=92%, list=67%, signal=31%	57506/440275/27102/578/6774/3654/8717/208/103/1457/8772/3312/1460/598/3661/5970/572/581/1019/23586/4792/10399/3310/6773/1017/6772/207/64135/10379/4940/4600/4615/3303/3304/3569/4599
hsa01230	hsa01230	Biosynthesis of amino acids	24	-0.298016	-1.86177	0.0111943	0.0111943	0.0859504	1971	tags=96%, list=65%, signal=34%	2805/5213/3417/5223/3421/50/5211/2023/2752/5230/6888/5214/5315/6472/7086/3420/26227/2597/7167/5831/226/230/84706
hsa05415	hsa05415	Diabetic cardiomyopathy	53	-0.193799	-1.92407	0.0127798	0.0127798	0.0938583	2152	tags=92%, list=71%, signal=27%	4088/5578/5728/7048/9377/7384/292/4705/4729/518/488/5580/208/4720/5524/4711/1537/4700/1509/7388/1337/293/517/2539/818/6513/5970/4723/4714/4722/5499/2597/4708/1347/1535/1340/1327/5590/440567/516/4695/374291/4715/4710/51079/9167/1350/207/100532726
hsa04137	hsa04137	Mitophagy - animal	25	-0.286715	-1.83727	0.013004	0.013004	0.0938583	1539	tags=84%, list=51%, signal=42%	65018/89941/6714/22808/8678/1457/11345/7879/1460/10241/3265/598/5970/79735/7311/468/11337/7316/8878/7314/23710
hsa04742	hsa04742	Taste transduction	5	0.706874	1.83356	0.0133579	0.0133579	0.0938583	892	tags=100%, list=29%, signal=71%	6335/5332/5331/5567/5566
hsa01200	hsa01200	Carbon metabolism	29	-0.257587	-1.80257	0.0136624	0.0136624	0.0938583	1991	tags=93%, list=66%, signal=32%	2746/2805/5213/4191/3417/5223/3421/50/5211/2821/2023/83440/5230/6888/5214/2539/5315/6472/7086/5226/3420/26227/2597/7167/226/230/84706
hsa04622	hsa04622	RIG-I-like receptor signaling pathway	14	-0.401157	-1.87258	0.0165879	0.0165879	0.111034	1287	tags=86%, list=42%, signal=50%	8772/7186/3661/5970/5300/55593/23586/4792/7706/64135/9636/3576
hsa03040	hsa03040	Spliceosome	68	-0.159338	-1.80901	0.0172249	0.0172249	0.112415	1986	tags=85%, list=66%, signal=30%	1665/3190/27316/9775/84991/6631/9129/10992/27339/9343/6625/22938/6627/9785/10291/84844/10189/10285/9416/6426/6428/10262/4670/56259/6637/6626/11325/51690/7919/56949/4116/153527/8683/3312/6434/6628/10523/6429/6427/55119/6432/8175/26121/10465/11157/5093/151903/6430/8896/9939/57461/3310/199746/7307/10084/144983/3303/3304
hsa04110	hsa04110	Cell cycle	31	0.330459	1.74978	0.0184853	0.0184853	0.117699	1012	tags=58%, list=33%, signal=39%	7272/545/9126/10735/1021/23595/5591/983/4175/10274/996/595/5925/29945/5885/4088/10971/8881
hsa04020	hsa04020	Calcium signaling pathway	27	0.354795	1.77875	0.018997	0.018997	0.118076	959	tags=59%, list=32%, signal=41%	5021/6546/5332/2250/80310/3082/4233/2149/5331/5257/5567/5530/5566/5578/444/5532
hsa05166	hsa05166	Human T-cell leukemia virus 1 infection	61	-0.169815	-1.79109	0.0195322	0.0195322	0.11858	2309	tags=95%, list=76%, signal=23%	996/595/5925/29945/5567/5530/4088/5566/4893/7094/5728/7048/5532/8881/8498/292/5595/6908/2648/208/7132/10524/4055/10488/6929/55697/293/29882/5423/246184/3265/6513/598/5970/5605/2002/3133/5604/581/200186/1019/468/1958/8061/51529/4792/567/3107/3383/1017/113/2224/3106/3105/4609/207/3115/3569
hsa04216	hsa04216	Ferroptosis	10	-0.460848	-1.83537	0.0225235	0.0225235	0.131903	1304	tags=90%, list=43%, signal=51%	10162/55240/2512/5094/3162/5093/5621/6520/112483
hsa03020	hsa03020	RNA polymerase	12	-0.40477	-1.74938	0.0227373	0.0227373	0.131903	1810	tags=100%, list=60%, signal=40%	51728/5436/5433/51082/5439/5435/9533/5437/5434/5438/10623
hsa04330	hsa04330	Notch signaling pathway	12	-0.397151	-1.71645	0.0245156	0.0245156	0.139127	1833	tags=100%, list=60%, signal=40%	22938/2648/1488/9253/1856/55851/196403/5986/51107/151636/1487
hsa03013	hsa03013	Nucleocytoplasmic transport	41	0.286769	1.67126	0.0297483	0.0297483	0.165231	1747	tags=83%, list=58%, signal=36%	55110/5903/7175/57187/26019/1434/51068/57122/10526/3839/51808/4686/3842/5411/55706/80145/55705/4927/10250/10762/22794/9775/6613/11269/9883/1915/10189/3837/8480/10921/7919/7329/4116/84305
hsa05167	hsa05167	Kaposi sarcoma-associated herpesvirus infection	54	-0.1633	-1.60538	0.033252	0.033252	0.180844	269	tags=31%, list=9%, signal=29%	3107/3383/6773/3106/3105/4609/6772/7316/207/10379/2920/2921/2919/7314/5743/3569/3576
hsa04210	hsa04210	Apoptosis	31	-0.227754	-1.65202	0.0354578	0.0354578	0.184072	1932	tags=90%, list=64%, signal=33%	578/9131/5595/1513/8717/208/7132/840/1509/1514/1616/8772/3265/7186/598/5970/5605/572/5604/581/153090/468/4792/4803/4616/56616/207/1649
hsa04810	hsa04810	Regulation of actin cytoskeleton	49	0.262138	1.60748	0.0358744	0.0358744	0.184072	1637	tags=76%, list=54%, signal=35%	2250/3676/80310/9475/3655/81624/6093/1902/2335/5500/3685/55970/10097/4659/2149/3688/5962/23365/4893/8826/10787/5062/85464/1399/5595/369/2245/387/10458/5747/208/5216/55845/6714/22808/54776/2768
hsa04722	hsa04722	Neurotrophin signaling pathway	31	-0.227419	-1.64958	0.0359608	0.0359608	0.184072	2225	tags=97%, list=73%, signal=26%	5908/4893/1399/2889/3654/5595/25/5663/2885/387/25970/5580/208/7531/3265/818/5970/6464/5605/572/9261/396/5604/581/468/4792/5609/4803/5598/207
hsa05410	hsa05410	Hypertrophic cardiomyopathy	13	0.425646	1.64722	0.0372928	0.0372928	0.187219	866	tags=62%, list=29%, signal=44%	6546/3676/3655/781/3685/5562/3688/6443
hsa05414	hsa05414	Dilated cardiomyopathy	14	0.428357	1.69993	0.0382513	0.0382513	0.188408	892	tags=64%, list=29%, signal=46%	6546/3676/3655/781/3685/3688/5567/6443/5566
hsa05412	hsa05412	Arrhythmogenic right ventricular cardiomyopathy	11	0.448771	1.59583	0.0406386	0.0406386	0.19646	1039	tags=73%, list=34%, signal=48%	6546/3676/3655/781/3685/3688/6443/1499
hsa03440	hsa03440	Homologous recombination	11	0.459995	1.63575	0.0421143	0.0421143	0.196847	548	tags=55%, list=18%, signal=45%	146956/5889/7517/4683/5932/11073
hsa04380	hsa04380	Osteoclast differentiation	22	-0.26454	-1.58386	0.0425809	0.0425809	0.196847	2236	tags=100%, list=74%, signal=26%	7048/5532/5595/1513/2885/208/7132/3460/7186/5970/5604/2534/1535/8061/4792/5609/6773/6772/207/8878/10379
hsa05205	hsa05205	Proteoglycans in cancer	47	0.261687	1.59619	0.0435754	0.0435754	0.196847	1269	tags=62%, list=42%, signal=36%	7057/9475/6093/3082/2335/5500/836/3685/5781/4233/2318/6198/4659/595/3688/5962/23365/5567/2316/5566/5578/4893/8826/1499/6774/5595/369/2885/387
hsa04136	hsa04136	Autophagy - other	11	-0.371854	-1.55483	0.043735	0.043735	0.196847	1909	tags=100%, list=63%, signal=37%	57521/9776/23192/8678/11345/55062/11337/60673/83734/23710
hsa04217	hsa04217	Necroptosis	31	-0.220958	-1.60272	0.0460196	0.0460196	0.203619	1991	tags=90%, list=66%, signal=31%	2746/6774/292/9131/128866/8717/7132/2752/8772/10616/293/3460/5119/7186/818/9555/2512/51510/3015/91782/581/27183/81858/57132/6773/6772/8878/10379
hsa03030	hsa03030	DNA replication	9	0.472687	1.5768	0.0478261	0.0478261	0.208085	794	tags=67%, list=26%, signal=49%	5983/5557/4175/5981/5426/5558
MERS-CoV GSEA KEGG
	ID	Description	setSize	enrichmentScore	NES	pvalue	p.adjust	qvalue	rank	leading_edge	core_enrichment
hsa03010	hsa03010	Ribosome	48	-0.436757	-3.93065	2.24877e-09	2.24877e-09	4.56856e-07	570	tags=100%, list=59%, signal=44%	7311/6125/6142/6234/6191/6157/6205/3921/6122/6147/6169/6230/6133/6137/6167/6136/6202/6152/6232/6128/6201/6206/9349/6155/6210/6181/6207/6227/6183/64928/6187/6164/6146/6165/51073/11224/6235/64960/6176/54948/6138/6209/109864281/6170/109864274/200916/109910381
hsa05171	hsa05171	Coronavirus disease - COVID-19	48	-0.237116	-2.13396	0.00176193	0.00176193	0.0596582	570	tags=88%, list=59%, signal=38%	6203/7311/6125/6142/6234/6191/6157/6205/3921/6122/6147/6169/6230/6133/6137/6167/6136/6202/6152/6232/6128/6201/6206/9349/6155/6210/6181/6207/6227/5595/6187/6164/6146/6165/11224/6235/6176/6138/6209/340061/6170/200916
hsa00983	hsa00983	Drug metabolism - other enzymes	4	-0.832817	-2.09755	0.0026539	0.0026539	0.0599067	167	tags=100%, list=17%, signal=83%	7083/4257/4831
hsa04141	hsa04141	Protein processing in endoplasmic reticulum	12	-0.403746	-1.77484	0.0219447	0.0219447	0.234644	586	tags=100%, list=60%, signal=40%	7095/1965/9871/824/51726/9978/10952/10960/6747/6746/1603
hsa05012	hsa05012	Parkinson disease	31	-0.230066	-1.6677	0.0357766	0.0357766	0.278195	576	tags=87%, list=59%, signal=37%	203068/1965/7311/5690/7388/7384/7295/84790/7385/6390/1337/836/7332/5687/10383/1351/10376/5683/4708/4714/4706/518/4722/54539/4726/347733/1329
hsa03040	hsa03040	Spliceosome	14	-0.348279	-1.65152	0.0422283	0.0422283	0.285967	640	tags=100%, list=66%, signal=35%	11325/3192/10594/10189/6629/3183/22827/151903/6636/51690/6632/6637/8896
hsa03320	hsa03320	PPAR signaling pathway	6	0.589534	1.60278	0.0442857	0.0442857	0.290226	288	tags=83%, list=30%, signal=59%	2182/9415/4973/2181/123
hsa04380	hsa04380	Osteoclast differentiation	11	0.47401	1.60331	0.0373711	0.0373711	0.278195	143	tags=45%, list=15%, signal=39%	4772/3455/5295/3554/3551
hsa04935	hsa04935	Growth hormone synthesis, secretion and action	5	0.641663	1.61009	0.0364431	0.0364431	0.278195	90	tags=60%, list=9%, signal=55%	9586/5295/25759
hsa00980	hsa00980	Metabolism of xenobiotics by cytochrome P450	4	0.690234	1.61746	0.0469897	0.0469897	0.298323	152	tags=75%, list=16%, signal=64%	29785/1645/3290
hsa05032	hsa05032	Morphine addiction	5	0.645453	1.6196	0.0364431	0.0364431	0.278195	111	tags=60%, list=11%, signal=53%	5142/10846/2791
hsa04750	hsa04750	Inflammatory mediator regulation of TRP channels	4	0.695587	1.63001	0.0396476	0.0396476	0.278195	137	tags=75%, list=14%, signal=65%	5295/3554/8989
hsa05146	hsa05146	Amoebiasis	8	0.545422	1.63952	0.0379919	0.0379919	0.278195	282	tags=75%, list=29%, signal=54%	2919/5295/3554/1284/1282/2335
hsa04014	hsa04014	Ras signaling pathway	18	0.410218	1.65424	0.0397112	0.0397112	0.278195	211	tags=50%, list=22%, signal=40%	5295/8831/25759/8844/2252/2791/3551/4763/3480
hsa05235	hsa05235	PD-L1 expression and PD-1 checkpoint pathway in cancer	6	0.624742	1.6985	0.0384456	0.0384456	0.278195	260	tags=83%, list=27%, signal=61%	4772/5295/3551/3091/283106
hsa00590	hsa00590	Arachidonic acid metabolism	3	0.83299	1.70565	0.0123692	0.0123692	0.16289	165	tags=100%, list=17%, signal=83%	6916/9536/5742
hsa00100	hsa00100	Steroid biosynthesis	5	0.691116	1.73418	0.0136305	0.0136305	0.16289	304	tags=100%, list=31%, signal=69%	1595/6307/2222/6309/1717
hsa04625	hsa04625	C-type lectin receptor signaling pathway	6	0.642622	1.74711	0.0268476	0.0268476	0.259729	143	tags=67%, list=15%, signal=57%	4772/5295/8844/3551
hsa04659	hsa04659	Th17 cell differentiation	6	0.64263	1.74713	0.0268476	0.0268476	0.259729	151	tags=67%, list=16%, signal=57%	4772/3554/3551/3091
hsa04974	hsa04974	Protein digestion and absorption	7	0.631041	1.80136	0.0167518	0.0167518	0.18907	269	tags=86%, list=28%, signal=62%	4311/1294/6520/1284/1293/1282
hsa04010	hsa04010	MAPK signaling pathway	20	0.435518	1.8084	0.0126741	0.0126741	0.16289	234	tags=50%, list=24%, signal=39%	374/2069/4772/3554/11221/2252/3551/4763/3480/994
hsa04640	hsa04640	Hematopoietic cell lineage	7	0.639519	1.82557	0.0135911	0.0135911	0.16289	98	tags=57%, list=10%, signal=52%	1440/4311/3554/1604
hsa04213	hsa04213	Longevity regulating pathway - multiple species	4	0.786378	1.84276	0.0105478	0.0105478	0.16289	211	tags=100%, list=22%, signal=79%	5295/6648/2309/3480
hsa00564	hsa00564	Glycerophospholipid metabolism	3	0.9	1.84286	0.00161053	0.00161053	0.0596582	100	tags=100%, list=10%, signal=90%	5833/84803/56261
hsa04024	hsa04024	cAMP signaling pathway	12	0.532281	1.86257	0.0108892	0.0108892	0.16289	55	tags=42%, list=6%, signal=40%	5142/9586/4772/10846/5295
hsa01521	hsa01521	EGFR tyrosine kinase inhibitor resistance	8	0.626208	1.88236	0.00661544	0.00661544	0.12218	211	tags=75%, list=22%, signal=59%	3084/5295/25759/2309/4763/3480
hsa04146	hsa04146	Peroxisome	5	0.751033	1.88452	0.0034282	0.0034282	0.0696465	246	tags=100%, list=25%, signal=75%	2182/6648/5826/8540/2181
hsa04630	hsa04630	JAK-STAT signaling pathway	4	0.838092	1.96395	0.00239464	0.00239464	0.0599067	55	tags=75%, list=6%, signal=71%	1440/3455/5295
hsa04211	hsa04211	Longevity regulating pathway	7	0.699099	1.99564	0.0024266	0.0024266	0.0599067	211	tags=86%, list=22%, signal=68%	9586/5295/6648/2309/9776/3480
hsa04151	hsa04151	PI3K-Akt signaling pathway	28	0.433411	2.01571	0.0012733	0.0012733	0.0596582	282	tags=57%, list=29%, signal=42%	374/1440/2069/9586/3455/5295/2252/2791/3551/7058/2309/3480/1284/1293/1282/2335
hsa04012	hsa04012	ErbB signaling pathway	8	0.729631	2.19325	0.00039302	0.00039302	0.026615	90	tags=62%, list=9%, signal=57%	374/3084/2069/5295/25759
hsa04060	hsa04060	Cytokine-cytokine receptor interaction	7	0.792949	2.26355	9.78108e-05	9.78108e-05	0.00993551	144	tags=86%, list=15%, signal=74%	2919/1440/90865/3455/3554/654

## Sheet: S5B
S5B: summarizing drugs obtained from the Connectivity Map (CMap) in response to a search for unique genes associated with SARS-CoV-2. The listed drugs exhibit connections to distinct targets and mechanisms of action (MOA), providing valuable insights for the investigation of potential candidates for drug repurposing.
Name	Type	Perturbagen Id	Target	MOA
benzthiazide	trt_cp	BRD-K21450440	CA2, CA1, CA12, CA4, CA9, SLC12A3	Carbonic anhydrase inhibitor
carvedilol	trt_cp	BRD-A10977446	ADRB1, ADRB2, ADRA1A, ADRA1B, ADRA1D, ADRA2A, ADRA2B, ADRA2C, ADRB3, CYP2C19, CYP2E1, GJA1, HIF1A, KCNH2, NDUFC2, NPPB, RYR2, SELE, VCAM1, VEGFA	Adrenergic receptor antagonist
celecoxib	trt_cp	BRD-K02637541	PTGS2, CA12, CASP3, CYP2C19, PDPK1	Cyclooxygenase inhibitor
chlortalidone	trt_cp	BRD-A26384407	CA7, CA1, CA12, CA14, CA4, SLC12A1	Carbonic anhydrase inhibitor
coumarin	trt_cp	BRD-K23913458	CA1, CA12, CA14, CA2, CA4, CA6, CA9, CYP2A6	Vitamin K antagonist
guanfacine	trt_cp	BRD-K32830106	ADRA2A, ADRA2B, ADRA2C, CYP3A5, HCN1, HCN2, HCN3, HCN4	Adrenergic receptor agonist
ibuprofen	trt_cp	BRD-A17655518	PTGS2, PTGS1, ASIC1, BCL2, CFTR, CYP2C8, FABP2, PLAT, PPARG, SLC5A8, THBD	Cyclooxygenase inhibitor, NFkB pathway inhibitor
pregnenolone	trt_cp	BRD-A35912562	CYP17A1, PGR, SULT2B1	Glutamate receptor modulator, Acetylcholine release enhancer, Dopamine release enhancer, GABA receptor negative allosteric modulator
resorcinol	trt_cp	BRD-K85603128	CA12, CA14, CA2, PTGS1	Phosphodiesterase inhibitor
tranylcypromine	trt_cp	BRD-A43974575	MAOA, MAOB, KDM1A, CYP2A6	Monoamine oxidase inhibitor
zonisamide	trt_cp	BRD-K48300629	CA1, CA12, CA7, SCN1A, CA10, CA11, CA13, CA14, CA2, CA3, CA4, CA5A, CA5B, CA6, CA8, CA9, CACNA1G, CACNA1H, CACNA1I, MAOA, MAOB, SCN11A, SCN1B, SCN2A, SCN2B, SCN3A, SCN3B, SCN4A, SCN4B, SCN5A, SCN9A	Sodium channel blocker, T-type calcium channel blocker
umbelliferone	trt_cp	BRD-K87991767	CA9, CA12, PTGS2	Cyclooxygenase inhibitor
biotin	trt_cp	BRD-K89210380	ACACA, ACACB, HLCS, MCCC1, MCCC2, PC, PCCA, PCCB, SLC5A6	Vitamin B
brinzolamide	trt_cp	BRD-K74913225	CA2, CA1, CA7, CA12, CA14, CA4, CA5A, CYP2B6, CYP2C8	Carbonic anhydrase inhibitor
catechin	trt_cp	BRD-K03600606	BACE1, CA1, CA12, CA14, CA2, CA4, CA6, CA9, FASN, PTGS1, SCN5A	Beta secretase inhibitor, Fatty acid synthase inhibitor, LDL antioxidant
diclofenamide	trt_cp	BRD-K71499074	CA1, CA2, CA4, CA12, CA7	Carbonic anhydrase inhibitor
herniarin	trt_cp	BRD-K81209159	ACHE, CA1, CA12, CA14, CA4, CA6, CA9	Acetylcholinesterase inhibitor
NECA	trt_cp	BRD-A35338386	ADORA1, ADORA2A, ADORA2B, ADORA3, HSP90B1	Adenosine receptor agonist
midostaurin	trt_cp	BRD-K13646352	FLT3, KIT, CCNB1, FLT1, KDR, PDGFRB, PRKCA, PRKCG, VEGFA	FLT3 inhibitor, KIT inhibitor, PKC inhibitor
tretinoin	trt_cp	BRD-K06926592	RARG, RORB, ALDH1A1, ALDH1A2, GPRC5A, NR0B1, NR2C2, PPARD, RARA, RARB, RARRES1, RORC, RXRB, RXRG	Retinoid receptor agonist, Retinoid receptor ligand
rottlerin	trt_cp	BRD-K03816923	KCNH2, PRKCD, TGM2	MAP kinase inhibitor, Protein kinase inhibitor
ibuprofen	trt_cp	BRD-K14965640	PTGS2, PTGS1, ASIC1, BCL2, CFTR, CYP2C8, FABP2, PLAT, PPARG, SLC5A8, THBD	Cyclooxygenase inhibitor
STO-609	trt_cp	BRD-K52620403	CAMKK1, CAMKK2	Calmodulin antagonist
sulpiride	trt_cp	BRD-A10715913	DRD2, CA7, DRD3, CA1, CA12	Dopamine receptor antagonist
ZD-7288	trt_cp	BRD-K18678457	HCN1, HCN2, HCN3, HCN4	HCN channel blocker
zatebradine	trt_cp	BRD-K92446736	HCN1, HCN2, HCN3, HCN4	HCN channel blocker
NSC-632839	trt_cp	BRD-K74402642	USP2, USP7, SENP2, USP1	Ubiquitin specific protease inhibitor
curcumin	trt_cp	BRD-K69690935	PTGS1, PTGS2, APP, CA1, CA12, CA14, CA2, CA4, CA6, CA9, CCND1, CYP3A4, DNMT1, DNMT3B, EP300, G6PC, MAPT, MMP13, MMP9, NOS2, XDH	Cyclooxygenase inhibitor, Histone acetyltransferase inhibitor, Lipoxygenase inhibitor, NFkB pathway inhibitor
valdecoxib	trt_cp	BRD-K12994359	PTGS2, CA12, CYP2C19	Cyclooxygenase inhibitor
mafenide	trt_cp	BRD-K30649484	CA6, CA12, CA14, CA2, CA4, CA9	Carbonic anhydrase inhibitor
cladribine	trt_cp	BRD-K93034159	ADA, PNP, POLA1, POLE, POLE2, POLE3, POLE4, RRM1, RRM2, RRM2B	Adenosine deaminase inhibitor, Ribonucleoside reductase inhibitor
latrunculin-b	trt_cp	BRD-A19248578	ACTA1, MKL1, SPIRE2	Actin polymerization inhibitor, Unidentified pharmacological activity
sulpiride	trt_cp	BRD-K51671335	DRD2, CA7, DRD3, CA1, CA12	Dopamine receptor antagonist
rifabutin	trt_cp	BRD-K30563334	CYP3A4, HSP90AA1, HSP90B1	Protein synthesis inhibitor
topiramate	trt_cp	BRD-K29653726	CA2, CA4, GRIK1, CA1, CA12, CA7, CYP2C19, CYP3A4, GABRA1, GABRA2, GABRA3, GABRA4, GABRA5, GABRA6, GABRB1, GABRB2, GABRB3, GABRD, GABRE, GABRG1, GABRG2, GABRG3, GABRP, GABRQ, GRIA1, SCN1A, SCN5A	Carbonic anhydrase inhibitor, Glutamate receptor antagonist, Kainate receptor antagonist
pregnenolone	trt_cp	BRD-K43880410	CYP17A1, PGR, SULT2B1	glutamate receptor modulator
lestaurtinib	trt_cp	BRD-K23192422	FLT3, NTRK1, JAK2, NTRK2, NTRK3	FLT3 inhibitor, Growth factor receptor inhibitor, JAK inhibitor
radicicol	trt_cp	BRD-K33551950	ACLY, DLAT, HSP90AB1, HSP90B1, MAP3K7, OPRM1, PDK3	HSP inhibitor
bosutinib	trt_cp	BRD-K99964838	ABL1, SRC, BCR, CAMK2G, LYN, CAMK1D, CDK2, FRK, FYN, HCK, MAP2K1, MAP2K2, MAP3K2, MAP4K5, STK10, STK24, STK4, TNK2, TXK	ABL inhibitor, BCR-ABL kinase inhibitor, SRC inhibitor
aspirin	trt_cp	BRD-K11433652	PTGS1, PTGS2, TP53, AKR1C1, ASIC3, EDNRA, HSPA5, IKBKB, NFKB1, NFKB2, NFKBIA, PRKAA1, PRKAA2, PRKAB1, PRKAB2, PRKAG1, PRKAG2, PRKAG3, RPS6KA3	Cyclooxygenase inhibitor
4-(2-Amino-ethyl)-benzenesulfonamide	trt_cp	BRD-K14643723	CA2, CA1, CA9, CA12, CA14, CA4	carbonic anhydrase inhibitor
hydroflumethiazide	trt_cp	BRD-K36862742	SLC12A1, ATP1A1, CA1, CA12, CA2, CA4, CA9, KCNMA1	Sodium/potassium/chloride transporter inhibitor
methazolamide	trt_cp	BRD-K13356952	CA1, CA2, CA4, CA7, CA12, CA14, INS	Carbonic anhydrase inhibitor
ADI1	trt_oe	ccsbBroad304_03565
ANG	trt_oe	ccsbBroad304_00066
ARF6	trt_oe	ccsbBroad304_00097
ATMIN	trt_oe	ccsbBroad304_11714
CBS	trt_oe	ccsbBroad304_05942
CD40	trt_oe	ccsbBroad304_00259
CDKN2C	trt_oe	ccsbBroad304_00283
CYB5A	trt_oe	ccsbBroad304_00401
CYP24A1	trt_oe	ccsbBroad304_00415
DUSP4	trt_oe	ccsbBroad304_06130
ETS2	trt_oe	ccsbBroad304_10428
FDXR	trt_oe	ccsbBroad304_00550
FGA	trt_oe	ccsbBroad304_06206
HSPA2	trt_oe	ccsbBroad304_00797
LARS2	trt_oe	ccsbBroad304_07876
MB	trt_oe	ccsbBroad304_06565
MCOLN1	trt_oe	ccsbBroad304_03806
MFSD10	trt_oe	ccsbBroad304_02361
NTRK3	trt_oe	ccsbBroad304_06660
PACSIN3	trt_oe	ccsbBroad304_03089
PDHX	trt_oe	ccsbBroad304_07197
PDIA4	trt_oe	ccsbBroad304_02208
PIK3R4	trt_oe	ccsbBroad304_08170
PPP1R8	trt_oe	ccsbBroad304_01261
PRAME	trt_oe	ccsbBroad304_02788
RBP4	trt_oe	ccsbBroad304_06852
RPS10	trt_oe	ccsbBroad304_01450
RUVBL1	trt_oe	ccsbBroad304_01966
SAT1	trt_oe	ccsbBroad304_01483
SENP2	trt_oe	ccsbBroad304_03878
SKP2	trt_oe	ccsbBroad304_01538
SPA17	trt_oe	ccsbBroad304_03386
STK16	trt_oe	ccsbBroad304_01962
TERF1	trt_oe	ccsbBroad304_01659
TGM2	trt_oe	ccsbBroad304_07061
TIMP4	trt_oe	ccsbBroad304_01674
TSC22D3	trt_oe	ccsbBroad304_06126
VEGFA	trt_oe	ccsbBroad304_01768
ZNF219	trt_oe	ccsbBroad304_08255
ZNF274	trt_oe	ccsbBroad304_07679
EIF2AK2	trt_oe	ccsbBroad304_01292
FGB	trt_oe	ccsbBroad304_00554
RPL7	trt_oe	ccsbBroad304_01418
TMEM97	trt_oe	ccsbBroad304_03037
MFSD10	trt_sh.cgs	CGS001-10227
CDKN2C	trt_sh.cgs	CGS001-1031
CEBPD	trt_sh.cgs	CGS001-1052
ZNF274	trt_sh.cgs	CGS001-10782
CIT	trt_sh.cgs	CGS001-11113
CP	trt_sh.cgs	CGS001-1356
CYB5A	trt_sh.cgs	CGS001-1528
CYP24A1	trt_sh.cgs	CGS001-1591
TSC22D3	trt_sh.cgs	CGS001-1831
EDN1	trt_sh.cgs	CGS001-1906
ETS2	trt_sh.cgs	CGS001-2114
FDXR	trt_sh.cgs	CGS001-2232
FGA	trt_sh.cgs	CGS001-2243
FGB	trt_sh.cgs	CGS001-2244
CLSTN1	trt_sh.cgs	CGS001-22883
KDM1A	trt_sh.cgs	CGS001-23028
MYCBP2	trt_sh.cgs	CGS001-23077
ATMIN	trt_sh.cgs	CGS001-23300
LARS2	trt_sh.cgs	CGS001-23395
FRAT2	trt_sh.cgs	CGS001-23401
NNT	trt_sh.cgs	CGS001-23530
TMEM97	trt_sh.cgs	CGS001-27346
ANG	trt_sh.cgs	CGS001-283
NDUFAF4	trt_sh.cgs	CGS001-29078
MSH6	trt_sh.cgs	CGS001-2956
PACSIN3	trt_sh.cgs	CGS001-29763
PIK3R4	trt_sh.cgs	CGS001-30849
ACACA	trt_sh.cgs	CGS001-31
HSPA2	trt_sh.cgs	CGS001-3306
HSPA5	trt_sh.cgs	CGS001-3309
ID1	trt_sh.cgs	CGS001-3397
IGFBP3	trt_sh.cgs	CGS001-3486
IRF7	trt_sh.cgs	CGS001-3665
ARF6	trt_sh.cgs	CGS001-382
KRT8	trt_sh.cgs	CGS001-3856
LAMB1	trt_sh.cgs	CGS001-3912
ARL3	trt_sh.cgs	CGS001-403
MB	trt_sh.cgs	CGS001-4151
NPC1	trt_sh.cgs	CGS001-4864
NTRK3	trt_sh.cgs	CGS001-4916
ZNF219	trt_sh.cgs	CGS001-51222
MED15	trt_sh.cgs	CGS001-51586
RTEL1	trt_sh.cgs	CGS001-51750
SPA17	trt_sh.cgs	CGS001-53340
TERF2IP	trt_sh.cgs	CGS001-54386
GATAD2A	trt_sh.cgs	CGS001-54815
HERC6	trt_sh.cgs	CGS001-55008
PPP1R8	trt_sh.cgs	CGS001-5511
ADI1	trt_sh.cgs	CGS001-55256
EIF2AK2	trt_sh.cgs	CGS001-5610
MCOLN1	trt_sh.cgs	CGS001-57192
MTA3	trt_sh.cgs	CGS001-57504
RAP1GAP	trt_sh.cgs	CGS001-5909
RARRES1	trt_sh.cgs	CGS001-5918
SENP2	trt_sh.cgs	CGS001-59343
RBP4	trt_sh.cgs	CGS001-5950
BCL2A1	trt_sh.cgs	CGS001-597
RPL7	trt_sh.cgs	CGS001-6129
RPS10	trt_sh.cgs	CGS001-6204
SAT1	trt_sh.cgs	CGS001-6303
CCL20	trt_sh.cgs	CGS001-6364
CERK	trt_sh.cgs	CGS001-64781
SKP2	trt_sh.cgs	CGS001-6502
SSB	trt_sh.cgs	CGS001-6741
SULT2B1	trt_sh.cgs	CGS001-6820
TERF1	trt_sh.cgs	CGS001-7013
TGM2	trt_sh.cgs	CGS001-7052
THBD	trt_sh.cgs	CGS001-7056
TIMP4	trt_sh.cgs	CGS001-7079
TP53BP2	trt_sh.cgs	CGS001-7159
C3	trt_sh.cgs	CGS001-718
HSP90B1	trt_sh.cgs	CGS001-7184
UQCRB	trt_sh.cgs	CGS001-7381
VEGFA	trt_sh.cgs	CGS001-7422
WRN	trt_sh.cgs	CGS001-7486
CA12	trt_sh.cgs	CGS001-771
SLC25A20	trt_sh.cgs	CGS001-788
MAPKAP1	trt_sh.cgs	CGS001-79109
PDHX	trt_sh.cgs	CGS001-8050
RAD54L	trt_sh.cgs	CGS001-8438
PSRC1	trt_sh.cgs	CGS001-84722
STK16	trt_sh.cgs	CGS001-8576
RUVBL1	trt_sh.cgs	CGS001-8607
CBS	trt_sh.cgs	CGS001-875
GPRC5A	trt_sh.cgs	CGS001-9052
CD40	trt_sh.cgs	CGS001-958
PDIA4	trt_sh.cgs	CGS001-9601
PLEKHM1	trt_sh.cgs	CGS001-9842
KLHL21	trt_sh.cgs	CGS001-9903
CDH1	trt_sh.cgs	CGS001-999
